# Supplementary material for: Transcriptomic analysis of RDX and TNT interactive sublethal effects in the earthworm Eisenia fetida
Source: BMC Genomics. 2008 Mar 20;9(Suppl 1):S15. doi: 10.1186/1471-2164-9-S1-S15 (PMC2386057; doi:10.1186/1471-2164-9-S1-S15)
Supplement: Additional file 2 — Table S2. The original significant gene lists derived using BRB Array Tools. [file 1471-2164-9-S1-S15-S2.xls]

## Sheet: RDX
Description of the problem:
Number of classes: 2
Number of genes used for random variance estimation: 7708
Number of genes that passed filtering criteria: 7708
Type of univariate test used: Two-sample T-test (with random variance model)
Column of the Experiment Descriptors sheet that defines class variable : Control-RDX
Exact Multivariate Permutations test was computed based on 126 available permutations
Confidence level of false discovery rate assessment: 95 %
Maximum allowed number of false-positive genes: 10
Genes which discriminate among classes:
Table 1 - Sorted by p-value of the univariate test.								Table 2. Normalized Log-Transformed Gene Expressions for Significant Genes
Class 1: Control; Class 2: RDX.
With probability of 95 % the first 151 genes contain no more than 10 false discoveries.
Sig order	Parametric p-value	Geom mean of intensities in class 1	Geom mean of intensities in class 2	Ratio of geom means	Unique id	Description	Clone	Control-1	Control-2	Control-3	Control-4	Control-5	RDX-1	RDX-2	RDX-3	RDX-4	RDX-5
80	0.0001202	1.19702	2.35163	0.509017	5764	positive control	AS2-1.5ng/ul	0.326	0.426	0.043	0.413	0.088	1.147	1.412	1.064	1.166	1.38
84	0.0001279	0.773488	1.45718	0.530812	5747	positive control	AS2-1.5ng/ul	-0.433	-0.386	-0.404	-0.229	-0.401	0.473	0.659	0.308	0.553	0.724
97	0.0001659	1.06547	2.11604	0.503522	1412	positive control	AS2-1.5ng/ul	0.529	0.075	0.02	0.015	-0.181	1.022	1.245	0.988	1.018	1.133
54	6.16e-05	2.32031	4.86642	0.476801	5781	positive control	AS2-3.0ng/ul	1.343	1.431	1.081	1.216	1.001	2.238	2.513	2.034	2.241	2.388
121	0.0002316	1.84292	4.17628	0.441283	1429	positive control	AS2-3.0ng/ul	1.445	0.912	0.897	0.946	0.211	2.095	2.237	1.89	1.99	2.099
145	0.0003026	4.56056	8.19194	0.556712	5798	positive control	AS2-6.0ng/ul	2.207	2.403	2.092	2.194	2.05	2.96	3.232	2.856	2.971	3.151
51	4.89e-05	2.22604	0.74944	2.97027	3639	positive control	AS4-12.5ng/ul	1.312	1.382	1.168	0.722	1.188	-0.727	0.087	-1.043	-0.421	0.023
118	0.0002241	2.9895	0.998644	2.99356	7991	positive control	AS4-12.5ng/ul	1.708	2.262	1.709	0.618	1.603	-0.043	0.622	-0.319	0.018	-0.288
30	2.28e-05	2.66744	0.872395	3.05761	3656	positive control	AS4-25.0ng/ul	1.515	1.858	1.517	1.138	1.05	-0.317	0.41	-0.616	-0.134	-0.328
82	0.0001223	4.37668	1.39136	3.14561	8008	positive control	AS4-25.0ng/ul	2.335	2.767	2.296	1.178	2.072	0.382	1.054	0.193	0.507	0.246
63	7.44e-05	1.25551	0.429626	2.92234	3605	positive control	AS4-3.0ng/ul	0.626	0.293	0.465	-0.057	0.313	-1.724	-0.38	-1.504	-1.144	-1.343
29	2.04e-05	1.6709	0.577246	2.89461	3622	positive control	AS4-6.0ng/ul	1.009	0.831	0.878	0.377	0.609	-0.938	-0.192	-1.176	-0.697	-0.961
130	0.00026	2.31178	0.786498	2.93934	7974	positive control	AS4-6.0ng/ul	1.391	1.846	1.28	0.304	1.223	-0.696	0.397	-0.504	-0.389	-0.54
2	2e-07	0.348716	1.45723	0.2393	4455	positive control	AS5-12.5ng/ul	-1.375	-1.45	-1.327	-1.535	-1.913	0.819	0.66	0.275	0.606	0.356
3	5e-07	0.532048	1.83841	0.289407	103	positive control	AS5-12.5ng/ul	-0.741	-1.192	-0.596	-0.988	-1.035	0.896	1.045	0.671	0.896	0.884
1	1e-07	0.516018	2.28111	0.226214	4472	positive control	AS5-25.0ng/ul	-0.976	-0.791	-0.858	-0.865	-1.283	1.441	1.227	1.043	1.181	1.056
5	9e-07	0.767356	2.53657	0.302517	120	positive control	AS5-25.0ng/ul	-0.103	-0.779	-0.176	-0.58	-0.272	1.379	1.414	1.319	1.301	1.301
85	0.0001291	0.424522	0.923753	0.459562	4421	positive control	AS5-3.0ng/ul	-1.35	-0.935	-1.031	-1.115	-1.75	0.044	-0.126	-0.376	-0.086	-0.027
21	1.04e-05	0.440707	1.16562	0.378089	4438	positive control	AS5-6.0ng/ul	-1.11	-0.911	-1.067	-1.126	-1.697	0.369	0.312	0.074	0.141	0.21
48	4.68e-05	0.449743	1.1163	0.402888	86	positive control	AS5-6.0ng/ul	-0.752	-1.408	-0.775	-1.175	-1.654	0.122	0.223	0.15	0.099	0.2
40	3.26e-05	0.0863021	0.295173	0.292378	469	no hit	EW1_F1plate01_F01	-3.376	-4.034	-3.578	-3.454	-3.231	-1.371	-1.76	-1.345	-1.668	-2.657
36	2.8e-05	0.0785432	0.300582	0.261304	4821	no hit	EW1_F1plate01_F01	-3.513	-3.655	-4.401	-3.264	-3.52	-1.727	-1.419	-1.161	-1.819	-2.545
124	0.0002358	0.0723083	0.179475	0.402888	486	PREDICTED: similar to agrin isoform 1	EW1_F1plate01_F05	-3.247	-4.031	-4.348	-3.795	-3.527	-2.645	-2.09	-2.271	-2.419	-2.965
106	0.0001984	0.0581203	0.186232	0.312086	4838	PREDICTED: similar to agrin isoform 1	EW1_F1plate01_F05	-3.521	-3.617	-3.938	-4.821	-4.627	-2.261	-2.131	-2.121	-2.378	-3.233
11	4.7e-06	0.11626	0.550544	0.211173	3461	hypothetical protein LOC779389	EW1_F1plate01_H04	-3.759	-2.811	-2.859	-3.013	-3.081	-0.064	-0.908	-0.806	-1.504	-1.023
7	2.3e-06	0.238496	0.973709	0.244936	7813	hypothetical protein LOC779389	EW1_F1plate01_H04	-2.352	-1.832	-1.923	-2.044	-2.189	0.528	0.297	-0.113	-0.606	-0.298
4	5e-07	0.540876	2.51667	0.214917	2390	cytochrome c oxidase subunit III	EW1_F1plate01_H07	-0.559	-0.527	-0.773	-1.337	-1.237	1.683	1.111	1.172	1.179	1.512
23	1.41e-05	0.874091	3.22447	0.27108	6742	cytochrome c oxidase subunit III	EW1_F1plate01_H07	0.431	0.418	-0.513	-0.848	-0.458	1.822	1.687	1.625	1.621	1.691
136	0.0002834	0.042875	0.210589	0.203596	3324	PREDICTED: similar to Protein C6orf130 homolog	EW1_F1plate02_H12	-4.556		-5.448	-4.055	-4.116	-1.823	-2.731	-1.743	-1.522	-3.419
83	0.0001268	0.0497104	0.169062	0.294036	7676	PREDICTED: similar to Protein C6orf130 homolog	EW1_F1plate02_H12	-4.339	-4.075	-5.001	-4.302	-3.935	-2.639	-2.34	-2.625	-1.742	-3.476
108	0.0002074	0.0196677	0.162192	0.121262	2814	no hit	EW1_F1plate03_C07	-5.935		-6.651	-5.142	-4.944	-0.943	-2.518	-3.192	-3.885	-2.583
112	0.0002188	0.0427081	0.152514	0.280026	7166	no hit	EW1_F1plate03_C07	-4.865	-4.83	-4.39	-3.948	-4.714	-1.569	-3.138	-3.466	-3.047	-2.345
150	0.0003164	0.943287	1.99478	0.472877	672	COX2_10599 cytochrome c oxidase subunit II	EW1_F1plate03_D01	-0.033	-0.068	0.311	-0.135	-0.497	1.48	1.025	0.905	0.915	0.657
38	3.13e-05	0.749729	2.06141	0.363696	5024	COX2_10599 cytochrome c oxidase subunit II	EW1_F1plate03_D01	-0.331	-0.275	-0.255	-0.375	-0.841	1.657	0.775	1.101	0.712	0.973
8	2.7e-06	0.31723	1.22107	0.259796	3647	vacuolar segregation protein	EW1_F1plate03_E12	-2.315	-1.212	-1.612	-1.316	-1.826	0.058	0.275	0.45	0.487	0.17
49	4.76e-05	0.750057	2.32069	0.323204	7999	vacuolar segregation protein	EW1_F1plate03_E12	-0.923	0.213	-0.368	-0.485	-0.513	0.55	1.295	1.288	1.665	1.275
6	2.3e-06	0.189259	1.04049	0.181894	1165	no hit	EW1_F1plate03_G02	-2.06	-1.929	-2.996	-2.334	-2.688	0.468	0.24	0.507	-0.581	-0.347
14	6.5e-06	0.207463	1.46652	0.141466	5517	no hit	EW1_F1plate03_G02	-2.533	-1.811	-2.556	-2.089	-2.357	1.711	0.817	0.775	-0.157	-0.384
12	5.5e-06	0.187444	0.811976	0.230849	3341	PREDICTED: similar to Notch gene homolog 1	EW1_F1plate03_G04	-2.302	-2.047	-2.252	-2.542	-2.934	-0.176	-0.201	-0.173	0.198	-1.151
131	0.0002619	0.352395	1.27668	0.276024	7693	PREDICTED: similar to Notch gene homolog 1	EW1_F1plate03_G04	-0.881	-0.921	-1.6	-2.131	-1.991	0.153	1.099	-0.223	1.014	-0.28
135	0.000283	0.245785	0.833076	0.295033	94	similar to troponin I	EW1_F1plate03_G05	-1.844	-1.073	-1.493	-2.791	-2.921	-0.306	-0.152	0.07	-0.475	-0.455
75	0.0001039	0.335697	1.26612	0.265139	4446	similar to troponin I	EW1_F1plate03_G05	-1.18	-0.583	-1.515	-2.216	-2.379	0.68	0.07	0.669	0.044	0.24
18	7.5e-06	0.0657847	0.333396	0.197317	1182		EW1_F1plate03_G06	-3.697	-3.665	-4.002	-3.986	-4.28	-0.603	-1.623	-1.264	-2.204	-2.229
60	6.96e-05	0.0967387	0.387313	0.249769	5534		EW1_F1plate03_G06	-3.189	-2.787	-3.798	-3.432	-3.643	-0.454	-1.322	-1.1	-1.602	-2.364
76	0.0001108	0.128059	0.477785	0.268026	3358	glycine/betaine/L-proline ABC transporter, permease protein	EW1_F1plate03_G08	-2.476	-3.081	-2.422	-3.582	-3.265	-0.197	-0.99	-1.22	-0.972	-1.949
62	7.26e-05	0.162142	0.488341	0.332026	7710	glycine/betaine/L-proline ABC transporter, permease protein	EW1_F1plate03_G08	-2.943	-1.895	-2.71	-2.813	-2.762	-1.507	-0.359	-0.964	-1.129	-1.212
26	1.72e-05	0.181063	0.858619	0.210877	1199	ribosomal protein S6	EW1_F1plate03_G10	-2.162	-2.018	-1.743	-3.037	-3.367	-0.519	0.116	0.118	-0.288	-0.527
66	7.86e-05	0.290455	1.41206	0.205696	5551	ribosomal protein S6	EW1_F1plate03_G10	-1.915	-0.767	-1.987	-2.03	-2.219	1.491	0.768	0.772	-0.347	-0.195
67	7.87e-05	0.449198	1.41576	0.317284	2916	hypothetical protein TTHERM_01270200	EW1_F1plate04_C07	-0.813	-1.043	-0.615	-1.618	-1.684	0.729	0.975	0.529	-0.159	0.434
53	5.51e-05	0.681553	1.66641	0.408994	7268	hypothetical protein TTHERM_01270200	EW1_F1plate04_C07	-0.866	-0.372	-0.462	-0.381	-0.684	0.842	0.952	0.53	0.266	1.093
115	0.0002215	0.272921	0.555231	0.491546	1606		EW1_F1plate07_E10	-1.647	-2.244	-1.934	-1.816	-1.727	-0.417	-0.994	-0.972	-0.857	-1.004
71	8.68e-05	0.307878	0.656035	0.469302	5958		EW1_F1plate07_E10	-1.842	-1.36	-1.867	-1.592	-1.835	-0.367	-0.682	-0.411	-0.848	-0.733
61	7.02e-05	0.453105	0.200985	2.25442	565	protein kinase, putative	EW1_F1plate09_D09	-1.052	-1.354	-1.263	-1.123	-0.919	-2.488	-1.828	-2.329	-2.61	-2.319
116	0.0002225	0.394024	0.195714	2.01326	4917	protein kinase, putative	EW1_F1plate09_D09	-1.51	-1.406	-1.436	-1.022	-1.343	-2.551	-2.496	-2.092	-2.595	-2.032
113	0.000219	0.374482	0.157786	2.37335	582		EW1_F1plate10_C01	-1.147	-1.968	-1.658	-1.272	-1.04	-2.783	-2.7	-2.771	-2.941	-2.126
64	7.47e-05	0.382059	0.172718	2.21204	4934		EW1_F1plate10_C01	-1.441	-1.589	-1.641	-1.162	-1.108	-2.61	-2.428	-2.204	-2.776	-2.649
144	0.0003007	0.394998	0.161015	2.45318	599		EW1_F1plate10_C05	-1.275	-1.681	-1.522	-1.154	-1.068	-2.893	-2.625	-2.828	-3.044	-1.785
87	0.0001347	0.380661	0.156114	2.43835	4951		EW1_F1plate10_C05	-1.454	-1.425	-1.631	-1.105	-1.352	-2.883	-2.445	-2.824	-3.188	-2.057
81	0.0001212	0.454347	0.202776	2.24063	701	centrin	EW1_R1plate01_C05	-0.972	-1.555	-1.31	-0.905	-0.949	-1.883	-2.249	-2.501	-2.542	-2.336
111	0.0002159	0.469854	0.211472	2.22182	5053	centrin	EW1_R1plate01_C05	-0.922	-1.003	-1.446	-0.869	-1.209	-2.352	-2.432	-1.912	-2.682	-1.829
41	3.28e-05	1.36306	0.245351	5.55554	2025	unnamed protein product	EW1_R1plate06_A06	-0.004	-0.141	0.604	0.697	1.079	-3.254	-1.718	-2.153	-1.087	-1.923
143	0.0002949	1.5221	0.273527	5.5647	6377	unnamed protein product	EW1_R1plate06_A06	0.037	-0.053	0.712	0.937	1.397	-3.676	-1.48	-1.852	-1.602	-0.741
17	7.5e-06	1.2572	3.90209	0.322187	2446	COX1_10599 cytochrome c oxidase subunit I	EW2_F1plate03_H11	-0.087	0.099	0.466	0.349	0.824	2.328	1.938	1.963	1.906	1.685
65	7.76e-05	1.5167	4.81899	0.314735	6798	COX1_10599 cytochrome c oxidase subunit I	EW2_F1plate03_H11	0.016	-0.055	1.063	0.736	1.245	2.273	2.067	2.548	2.47	1.985
59	6.84e-05	0.0430949	0.189749	0.227115	2546		EW2_R1plate04_F03	-4.727	-4.851	-4.698	-4.065	-4.341	-1.788	-1.409	-2.86	-2.517	-3.415
133	0.0002788	0.0481383	0.144844	0.332346	6898		EW2_R1plate04_F03	-4.295	-4.374	-4.275	-4.377	-4.563	-1.892	-2.263	-2.981	-3.048	-3.753
32	2.37e-05	0.33099	1.29061	0.25646	1832	Actin	EW2_R1plate05_D02	-1.992	-2.188	-0.927	-1.568	-1.301	1.127	-0.012	0.307	0.254	0.165
142	0.000294	0.407585	1.4538	0.280359	6184	Actin	EW2_R1plate05_D02	-2.471	-0.955	-1.683	-0.711	-0.654	0.98	-0.056	0.644	0.26	0.871
139	0.0002896	0.122584	0.272049	0.450597	761		EW2_R1plate05_D05	-3.125	-2.65	-3.18	-2.828	-3.357	-1.293	-2.196	-2.066	-1.78	-2.055
126	0.0002377	0.11457	0.272272	0.420791	5113		EW2_R1plate05_D05	-3.087	-2.813	-3.519	-2.747	-3.462	-1.369	-2.375	-1.875	-1.807	-1.958
98	0.0001689	1.78208	3.83018	0.465272	1900	ATP6_10599 ATP synthase F0 subunit 6	EW2_R1plate06_C06	0.8	1.237	0.927	0.663	0.541	1.968	1.494	2.183	2.06	1.983
151	0.0003239	1.9514	4.29812	0.454014	6252	ATP6_10599 ATP synthase F0 subunit 6	EW2_R1plate06_C06	0.646	1.452	1.122	0.806	0.797	2.117	1.559	2.106	2.385	2.353
92	0.0001431	0.0599905	0.164571	0.364526	2511		EW2_R1plate06_F11	-3.774	-4.002	-4.518	-3.781	-4.221	-2.708	-2.71	-2.884	-1.744	-2.97
146	0.0003044	0.0806399	0.22222	0.362882	6863		EW2_R1plate06_F11	-2.982	-3.214	-4.06	-3.827	-4.078	-1.777	-2.534	-2.188	-1.684	-2.666
10	4.3e-06	0.0348973	0.235832	0.147975	2426		EW2_R1plate08_H07	-5.134	-3.926	-4.808	-4.722	-5.613	-1.795	-2.107	-1.651	-1.831	-3.038
93	0.0001535	0.0386387	0.210451	0.183599	6778		EW2_R1plate08_H07	-5.003	-3.371	-4.716	-6.094	-4.286	-2.335	-2.73	-1.873	-1.536	-2.768
78	0.0001158	0.615323	0.221164	2.7822	3139	unnamed protein product	EW2_R1plate10_A11	-0.928	-1.233	-0.627	-0.314	-0.4	-2.792	-2.058	-1.626	-2.368	-2.041
43	3.37e-05	0.774511	0.247396	3.13065	7491	unnamed protein product	EW2_R1plate10_A11	-0.875	-0.669	-0.271	-0.133	0.105	-2.524	-2.048	-1.638	-1.637	-2.228
19	9.4e-06	1.17557	0.380614	3.08861	1507	ribosomal large subunit pseudouridine synthase B	EW2_R1plate10_E10	0.114	0.217	0.121	0.382	0.334	-1.801	-1.792	-1.421	-0.874	-1.081
56	6.42e-05	1.34289	0.435141	3.08609	5859	ribosomal large subunit pseudouridine synthase B	EW2_R1plate10_E10	0.046	0.492	0.102	0.526	0.96	-1.667	-1.697	-0.582	-1.024	-1.033
39	3.13e-05	0.627636	0.259556	2.41812	147	putative atp-dependent rna helicase protein	EW2_R1plate10_G09	-0.704	-0.663	-0.797	-0.704	-0.492	-2.097	-1.461	-1.782	-2.19	-2.2
55	6.29e-05	0.606299	0.282637	2.14515	4499	putative atp-dependent rna helicase protein	EW2_R1plate10_G09	-0.91	-0.602	-0.978	-0.637	-0.482	-2.08	-1.795	-1.575	-1.772	-1.894
22	1.1e-05	0.12685	0.438294	0.289418	1898	SJCHGC07012 protein	EW2_R1plate11_D02	-3.156	-3.13	-3.086	-2.56	-2.961	-0.955	-1.692	-1.154	-0.563	-1.586
104	0.0001953	0.146553	0.468245	0.312984	6250	SJCHGC07012 protein	EW2_R1plate11_D02	-3.272	-2.661	-2.854	-2.554	-2.51	-1.377	-0.855	-0.977	-0.214	-2.051
25	1.64e-05	0.0890756	0.238025	0.374228	5127	ribosomal protein S8e	EW1_F1plate01_D09	-3.987	-3.387	-3.325	-3.14	-3.604	-1.84	-1.945	-2.127	-2.294	-2.148
129	0.0002561	0.337834	0.147698	2.28733	8391		EW1_F1plate01_D12	-2.023	-1.771	-1.398	-1.38	-1.257	-3.098	-3.155	-2.473	-2.38	-2.69
46	4.25e-05	0.0760572	0.218518	0.34806	1557	pre-mRNA binding K protein, hnRNP K	EW1_F1plate01_F02	-4.314	-3.203	-3.708	-3.709	-3.649	-1.913	-2.343	-2.224	-1.855	-2.636
44	3.5e-05	0.038865	0.166925	0.23283	3478	unnamed protein product	EW1_F1plate01_H08	-3.998	-4.921	-5.304	-4.585	-4.619	-1.82	-2.214	-2.491	-3.314	-3.075
16	7.3e-06	0.835186	3.01886	0.276656	2407		EW1_F1plate01_H11	-0.164	0.306	-0.769	-0.131	-0.542	1.787	1.884	1.756	1.134	1.409
15	6.6e-06	0.0439026	0.212804	0.206306	4600	ENSANGP00000020323	EW1_F1plate02_G01	-4.058	-4.18	-4.644	-5.264	-4.402	-1.863	-1.876	-2.921	-1.897	-2.606
90	0.0001412	0.312916	0.931301	0.335999	6793	ATP synthase D chain	EW1_F1plate02_G07	-1.257	-1.339	-2.177	-1.725	-1.883	-0.66	0.683	-0.008	-0.01	-0.518
73	9.02e-05	0.0572043	0.171191	0.334155	6095		EW1_F1plate03_C10	-4.232	-3.583	-4.379	-4.217	-4.228	-1.938	-3.202	-2.411	-2.969	-2.213
77	0.0001119	0.0959885	0.248815	0.385783	7183	cyclophilin A	EW1_F1plate03_C11	-3.682	-3.998	-3.383	-2.842	-3	-2.21	-2.063	-1.701	-2.097	-1.963
96	0.000164	0.0568667	0.150727	0.377282	6911	thymosin beta-4	EW1_F1plate03_E11	-4.134	-4.382	-3.762	-4.524	-3.881	-2.757	-2.899	-2.437	-2.161	-3.396
138	0.0002867	0.112708	0.404853	0.278392	6639	small heat shock protein 24.1	EW1_F1plate03_G11	-2.344	-3.082	-2.566	-3.786	-3.969	-1.772	-0.408	-1.389	-1.431	-1.523
42	3.32e-05	0.04188	0.241552	0.173379	1216		EW1_F1plate03_H02	-4.708	-3.993	-4.291	-5.32	-4.576	-1.845	-1.944	-1.325	-1.662	-3.472
120	0.0002268	0.134692	0.324239	0.415411	7744	ENSANGP00000025928	EW1_F1plate03_H04	-2.816	-2.481	-3.02	-3.375	-2.77	-1.306	-1.932	-1.455	-1.281	-2.15
86	0.0001335	0.409839	1.02011	0.401759	6180	probable RNA polymerase sigma factor for flagellar operon Cj0061c	EW1_F1plate04_C06	-0.775	-1.206	-1.134	-1.704	-1.615	0.468	0.048	0.099	-0.056	-0.416
101	0.0001814	0.114486	0.481237	0.237899	2933		EW1_F1plate04_C11	-3.089	-3.708	-2.997	-3.089	-2.752	0.447	-0.979	-1.745	-1.372	-1.627
20	9.6e-06	0.0382756	0.163772	0.233713	2423	SirZ	EW1_F1plate04_H07	-3.997	-4.379	-4.936	-4.699	-5.525	-2.638	-2.19	-3.03	-2.609	-2.584
107	0.0002031	0.516765	0.23263	2.22141	7522	PREDICTED: similar to GA22119-PA	EW1_F1plate06_B07	-1.324	-1.107	-0.57	-0.897	-0.865	-1.882	-2.396	-2.075	-2.451	-1.715
33	2.43e-05	0.85234	0.230203	3.70256	3714	protamine P1	EW1_F1plate06_F08	-0.397	-0.801	-0.112	-0.045	0.203	-2.745	-1.421	-2.211	-1.815	-2.403
110	0.0002138	1.28278	0.27625	4.64355	7794	TPA_inf: HDC09857	EW1_F1plate06_H08	-0.279	-0.495	0.442	0.876	1.252	-2.777	-1.392	-1.619	-0.996	-2.496
99	0.0001727	0.347361	0.845504	0.410833	5941		EW1_F1plate07_E06	-2.052	-1.531	-1.454	-1.143	-1.448	-0.029	-0.64	-0.286	0.277	-0.532
148	0.0003153	0.119476	0.338175	0.353296	5652	PREDICTED: maltase-glucoamylase	EW1_F1plate07_G02	-2.62	-3.039	-2.492	-3.557	-3.618	-1.449	-0.824	-1.936	-1.96	-1.652
140	0.0002898	0.373928	0.754212	0.495786	1163	hypothetical protein	EW1_F1plate08_G10	-1.302	-1.27	-1.008	-1.692	-1.823	-0.315	-0.483	-0.261	-0.393	-0.583
132	0.0002736	0.336352	0.172109	1.95429	753	185/333	EW1_F1plate09_C01	-1.38	-1.635	-1.878	-1.338	-1.629	-2.401	-2.353	-2.8	-2.765	-2.374
134	0.0002802	0.273813	0.129276	2.11804	1653	cathepsin C	EW1_F1plate09_D10	-1.409	-2.144	-2.083	-1.993	-1.715	-2.629	-2.966	-3.328	-3.064	-2.771
27	1.85e-05	0.112	0.97988	0.114299	5576	peptidyl-prolyl cis-trans isomerase D	EW1_F1plate19_B07	-2.214	-3.258	-4.1		-3.062	-0.026	-0.455	-0.915	0.835	0.416
47	4.55e-05	0.403472	0.111796	3.609	8116	AT4g00340	EW1_F2plate11_F12	-1.024	-0.675	-1.763	-1.889	-1.196	-3.406	-3.364	-2.998	-3.598	-2.439
147	0.0003046	0.0358576	0.1285	0.279047	3654		EW1_F2plate17_C05	-4.605	-4.805	-4.266	-5.571	-4.761	-2.293	-2.359	-3.546	-2.628	-3.974
149	0.0003159	0.0271769	0.118995	0.228387	2821		EW1_F2plate17_E10	-4.658	-5.648	-5.03	-5.103	-5.568	-1.918	-2.92	-2.491	-3.554	-4.473
70	8.52e-05	0.298497	0.14084	2.11941	7823	PREDICTED: similar to transcriptional intermediary factor 1 delta	EW1_R1plate04_G12	-1.672	-1.354	-2.095	-1.707	-1.893	-2.813	-2.836	-2.879	-2.952	-2.659
123	0.0002343	1.06113	0.461325	2.30017	7771	ORF031	EW1_R1plate06_H04	-0.185	0.101	-0.519	0.62	0.412	-1.21	-1.025	-1.03	-1.017	-1.299
68	8.15e-05	1.17666	0.441186	2.66703	4609		EW1_R1plate07_H01	0.902	0.35	-0.12	0.096	-0.054	-1.303	-0.793	-1.301	-0.972	-1.533
94	0.0001536	1.90926	4.88633	0.390736	6883	cytochrome c oxidase subunit 1	EW2_F1plate02_E03	0.526	0.486	1.389	1.553	0.712	2.076	2.147	2.345	2.355	2.521
79	0.0001165	0.393053	0.172529	2.27818	5353	nuclear pore complex protein (NUP155)	EW2_F1plate03_A01	-1.469	-1.838	-1.015	-1.338	-1.077	-2.564	-2.747	-2.193	-2.462	-2.71
128	0.0002561	1.37184	0.371802	3.68971	4826	PREDICTED: similar to NEDD8 ultimate buster-1	EW2_F1plate03_E05	-0.396	0.609	0.766	0.376	0.924	-0.837	-1.199	-1.026	-1.388	-2.687
125	0.0002368	0.60632	0.165927	3.65414	6730		EW2_F1plate03_G07	-1.276	-0.432	-0.663	-0.615	-0.624	-3.95	-1.967	-2.602	-2.508	-1.931
91	0.0001427	0.285615	0.0972893	2.93573	2343	CHIT1 protein	EW2_R1plate02_H03	-1.566	-1.978	-1.986	-2.017	-1.492	-4.061	-3.294	-3.135	-2.542	-3.776
37	3.06e-05	0.187955	0.457418	0.410904	1679	unknown protein	EW2_R1plate04_C02	-2.818	-2.043	-2.349	-2.296	-2.552	-0.983	-1.272	-1.373	-1.035	-0.98
58	6.73e-05	0.0419758	0.112029	0.374686	7986	PREDICTED: similar to CDNA sequence BC027344	EW2_R1plate04_F04	-4.706	-4.756	-4.474	-4.777	-4.158	-2.709	-3.191	-3.195	-2.893	-3.803
52	5.16e-05	0.138404	0.467475	0.296068	5572	COX3_10599 cytochrome c oxidase subunit III	EW2_R1plate04_H10	-2.638	-2.47	-3.235	-2.543	-3.379	-0.66	-1.557	-1.501	-1.284	-0.483
95	0.0001559	0.266062	0.813771	0.326949	3736	ATP6_10599 ATP synthase F0 subunit 6	EW2_R1plate05_F04	-2.546	-1.944	-2.243	-1.395	-1.422	0.044	-0.981	-0.094	0.107	-0.563
127	0.0002393	1.19792	0.344807	3.47418	506	toad pancreatic chitinase	EW2_R1plate05_F09	0.741	-0.122	0.173	-0.081	0.591	-1.885	-1.041	-1.695	-0.578	-2.482
24	1.48e-05	0.100851	0.3512	0.28716	1883		EW2_R1plate06_C02	-4.032	-3.123	-3.589	-2.837	-2.967	-1.492	-1.074	-1.649	-1.683	-1.65
117	0.0002239	0.6191	1.34621	0.459884	2766		EW2_R1plate06_D07	-0.69	-0.894	-0.818	-0.65	-0.406	0.426	0.046	0.963	0.58	0.13
28	1.92e-05	0.68219	0.203622	3.35028	523		EW2_R1plate06_E01	-0.333	-1.012	-0.595	-0.934	0.115	-2.543	-2.188	-2.625	-1.868	-2.256
45	3.58e-05	0.0322258	0.184855	0.17433	5963	PREDICTED: similar to Histamine H2 receptor (H2R) (Gastric receptor	EW2_R1plate06_E02	-5.937	-3.778	-4.633	-5.778	-4.652	-2.092	-2.701	-2.956	-2.148	-2.28
109	0.0002085	0.341583	0.941466	0.36282	3888	NADH dehydrogenase subunit 4	EW2_R1plate07_C04	-2.166	-1.63	-1	-1.62	-1.333	0.468	-0.714	0.163	-0.006	-0.347
88	0.0001396	1.27107	0.412917	3.07827	1797	CHIT1 protein	EW2_R1plate07_D10	0.944	-0.105	0.26	0.059	0.572	-1.94	-0.845	-1.284	-0.663	-1.649
69	8.23e-05	0.279224	0.0750282	3.72158	386		EW2_R1plate07_E09	-1.665	-1.692	-1.942	-2.274	-1.63	-3.361	-4.875	-2.999	-3.939	-3.508
34	2.48e-05	0.0553399	0.375842	0.147242	6659		EW2_R1plate07_H03	-4.874	-2.591	-4.467	-4.746	-4.201	-1.48	-1.5	-0.606	-1.732	-1.742
72	8.77e-05	0.652354	0.244701	2.66592	165		EW2_R1plate07_H09	-0.26	-0.562	-1.029	-0.889	-0.342	-2.172	-2.214	-2.513	-1.633	-1.623
89	0.0001401	0.0691858	0.200883	0.344408	2970	LOC496650 protein	EW2_R1plate08_D07	-4.445	-3.438	-3.791	-3.865	-3.728	-1.863	-2.443	-1.794	-2.423	-3.055
50	4.76e-05	0.0574172	0.166249	0.345367	7033	preprocarboxypeptidase	EW2_R1plate08_F03	-4.811	-4.269	-4.023	-4.001	-3.508	-2.445	-2.386	-2.961	-2.524	-2.627
74	0.0001015	0.0119149	0.0848732	0.140384	3463	peptidoglycan recognition protein 4	EW2_R1plate08_G08		-7.311	-5.937	-5.759	-6.558	-2.169	-3.865	-3.776	-3.402	-4.582
105	0.000196	0.108887	0.295691	0.368247	4568	COX2_10599 cytochrome c oxidase subunit II	EW2_R1plate08_G09	-3.382	-2.514	-3.58	-3.076	-3.444	-1.731	-2.158	-2.064	-1.048	-1.788
141	0.0002915	0.0903216	0.218953	0.412517	4585		EW2_R1plate08_H01	-3.751	-2.733	-3.767	-3.952	-3.14	-2.103	-2.455	-1.986	-2.105	-2.307
103	0.0001851	0.0974244	0.346608	0.28108	1338		EW2_R1plate08_H06	-2.878	-2.817	-3.101	-3.54	-4.461	-1.17	-1.762	-1.977	-1.848	-0.886
31	2.36e-05	0.0685171	0.250573	0.273442	4619		EW2_R1plate08_H09	-3.678	-3.986	-3.577	-3.945	-4.151	-1.641	-1.802	-2.381	-1.356	-2.803
57	6.48e-05	0.0306603	0.0801105	0.382725	1355		EW2_R1plate08_H10	-4.873	-5.495	-4.872	-5.324	-4.573	-3.232	-3.71	-3.854	-3.926	-3.487
100	0.0001734	0.270245	0.601409	0.449353	1983		EW2_R1plate09_B06	-1.957	-1.699	-1.733	-2.009	-2.04	-0.409	-0.565	-0.811	-0.521	-1.362
122	0.0002316	0.261665	0.0723038	3.61897	6029		EW2_R1plate09_C10	-2.437	-1.559	-2.092	-1.886	-1.697	-5.076	-3.761	-3.858	-3.095	-3.159
9	3.7e-06	1.26977	0.402281	3.15644	5315	ovarian cancer related tumor marker CA125	EW2_R1plate10_A09	0.01	0.257	0.488	0.432	0.537	-1.784	-1.243	-1.088	-1.428	-1.025
114	0.0002206	0.38129	0.168416	2.26398	1779	PREDICTED: similar to LD45559p	EW2_R1plate10_C10	-1.091	-1.712	-1.613	-1.217	-1.322	-2.787	-2.702	-2.401	-2.945	-2.014
35	2.59e-05	0.225472	0.0662087	3.40547	470	hypothetical protein CwatDRAFT_3622	EW2_R1plate10_F09	-2.344	-1.918	-2.475	-2.267	-1.741	-4.658	-3.866	-3.405	-3.523	-4.132
13	6.2e-06	4.99571	1.2049	4.14616	27		EW2_R1plate11_H09	2.461	1.906	2.534	1.923	2.78	-0.423	0.803	0.231	0.419	0.315
102	0.000183	0.462083	1.20769	0.382619	6895	negative control	Printing Buffer	-0.976	-1.406	-1.169	-0.931	-1.087	0.338	0.761	0.778	-0.469	-0.046
137	0.0002843	0.321799	0.900185	0.35748	2543	negative control	Printing Buffer	-1.028	-2.444	-1.735	-1.354	-1.617	0.115	0.334	-0.049	-0.687	-0.471
119	0.0002245	0.111168	0.280242	0.396687	3308	negative control	Printing Buffer-unknown	-2.631	-2.623	-3.769	-3.607	-3.216	-1.599	-1.866	-1.794	-1.904	-2.015
Date and time of the analysis:
Name of the project file: Project.xls
Time of the analysis: Mon Aug 20 09:17:07 2007
BRB-ArrayTools Version: 3.6.0 - Beta_2 (July 2007)
Filtering parameters:
Spot Filters: OFF
Normalization: OFF
Exclude a gene under any of the following conditions:
Percent of data missing or filtered out exceeds 50 %
Gene Subsets: OFF

## Sheet: TNT
Description of the problem:
Number of classes: 2
Number of genes used for random variance estimation: 7708
Number of genes that passed filtering criteria: 7708
Type of univariate test used: Two-sample T-test (with random variance model)
Column of the Experiment Descriptors sheet that defines class variable : Control-TNT
Exact Multivariate Permutations test was computed based on 126 available permutations
Confidence level of false discovery rate assessment: 95 %
Maximum allowed number of false-positive genes: 10
Genes which discriminate among classes:
Table 1 - Sorted by p-value of the univariate test.								Table 2. Normalized Log-Transformed Gene Expressions for Significant Genes
Class 1: Control; Class 2: TNT.
With probability of 95 % the first 957 genes contain no more than 10 false discoveries.
								Control-1	Control-2	Control-3	Control-4	Control-5	TNT-1	TNT-2	TNT-3	TNT-4	TNT-5
Sig order	Parametric p-value	Geom mean of intensities in class 1	Geom mean of intensities in class 2	Ratio of geom means	Unique id	Description	Clone	Control	Control	Control	Control	Control	TNT	TNT	TNT	TNT	TNT
464	1.19e-05	3.22972	0.950465	3.39805	2483	positive control	AS3-1.5ng/ul	1.579	1.268	1.768	1.706	2.135	0.364	-0.034	-0.814	0.061	0.057
472	1.24e-05	1.91909	0.604582	3.17424	2500	positive control	AS3-1.5ng/ul	0.805	0.73	0.815	1.201	1.151	-0.372	-0.688	-1.483	-0.604	-0.482
745	5.16e-05	1.91754	0.819931	2.33866	6852	positive control	AS3-1.5ng/ul	0.597	1.172	0.782	0.819	1.327	-0.177	-0.254	-0.568	-0.244	-0.189
857	8.5e-05	3.52083	1.40761	2.50128	6835	positive control	AS3-1.5ng/ul	1.68	1.631	2.07	1.309	2.389	0.628	0.425	0.432	0.737	0.244
858	8.53e-05	0.985815	0.372479	2.64663	2517	positive control	AS3-3.0ng/ul	-0.103	-0.398	0.269	0.109	0.021	-1.126	-1.217	-2.201	-1.44	-1.14
511	1.54e-05	1.00849	0.285697	3.52992	979		EW1_F1plate01_A05	0.081	-0.415	-0.473	0.545	0.323	-1.869	-1.32	-1.501	-2.149	-2.198
493	1.37e-05	0.936595	0.352597	2.65628	5331		EW1_F1plate01_A05	-0.125	-0.584	0.116	-0.059	0.18	-1.485	-1.293	-1.569	-1.748	-1.424
78	2e-07	0.141041	0.926652	0.152205	1829	Radical SAM	EW1_F1plate01_D02	-2.733	-3.202	-2.454	-3.079	-2.661	0.281	-0.274	0.512	-0.798	-0.269
183	1.3e-06	0.151128	1.22241	0.123632	6181	Radical SAM	EW1_F1plate01_D02	-2.644	-2.689	-2.644	-3.087	-2.567	1.109	0.33	0.959	-0.989	0.04
592	2.35e-05	0.202019	0.0392692	5.14447	4039		EW1_F1plate01_D12	-2.916	-1.822	-2.325	-2.164	-2.31	-3.844	-3.837	-5.093	-4.874	-5.704
551	1.89e-05	0.337834	0.0962677	3.50931	8391		EW1_F1plate01_D12	-2.023	-1.771	-1.398	-1.38	-1.257	-3.665	-2.947	-3.004	-3.118	-4.15
215	2e-06	0.136378	0.757535	0.180028	1540	hypothetical protein TTHERM_00277090	EW1_F1plate01_E10	-2.406	-2.248	-2.886	-3.021	-3.811	-0.154	-0.102	-0.945	-0.493	-0.309
248	2.6e-06	0.159521	0.9248	0.172493	5892	hypothetical protein TTHERM_00277090	EW1_F1plate01_E10	-1.947	-1.832	-3.334	-3.153	-2.974	-0.434	0.233	-0.142	0.052	-0.272
372	6.8e-06	0.154908	0.892884	0.173492	3716	rh12	EW1_F1plate01_E12	-1.755	-2.298	-2.98	-2.893	-3.527	0.087	0.215	-1.036	0.012	-0.095
162	1e-06	0.14834	1.26346	0.117407	8068	rh12	EW1_F1plate01_E12	-2.689	-1.918	-2.218	-3.839	-3.102	0.548	0.852	0.485	-0.217	0.018
847	8.19e-05	0.0863021	0.597332	0.144479	469		EW1_F1plate01_F01	-3.376	-4.034	-3.578	-3.454	-3.231	0.023	0.812	-1.071	-2.504	-0.978
207	1.7e-06	0.0785432	0.691218	0.11363	4821		EW1_F1plate01_F01	-3.513	-3.655	-4.401	-3.264	-3.52	-0.174	0.463	-0.357	-1.794	-0.802
430	9.9e-06	0.0760572	0.332124	0.229002	1557	pre-mRNA binding K protein, hnRNP K	EW1_F1plate01_F02	-4.314	-3.203	-3.708	-3.709	-3.649	-1.522	-1.217	-1.25	-2.607	-1.355
434	1e-05	0.0787065	0.478355	0.164536	5909	pre-mRNA binding K protein, hnRNP K	EW1_F1plate01_F02	-3.194	-2.682	-4.653	-3.521	-4.287	-1.22	-1.157	-0.524	-1.688	-0.731
622	2.78e-05	0.0543854	0.198323	0.274227	503	hypothetical protein PTD2_13154	EW1_F1plate01_F09	-3.789	-4.223	-4.433	-4.511	-4.047	-1.65	-1.714	-2.711	-2.624	-2.971
735	4.88e-05	0.0426665	0.175829	0.242658	4855	hypothetical protein PTD2_13154	EW1_F1plate01_F09	-4.033	-4.698	-4.907	-4.111	-5.004	-1.77	-2.191	-2.904	-3.514	-2.161
81	2e-07	0.11626	0.634878	0.183121	3461	PREDICTED: hypothetical protein XP_059832	EW1_F1plate01_H04	-3.759	-2.811	-2.859	-3.013	-3.081	-0.772	-0.056	-0.848	-0.799	-0.802
138	7e-07	0.238496	1.38132	0.172658	7813	PREDICTED: hypothetical protein XP_059832	EW1_F1plate01_H04	-2.352	-1.832	-1.923	-2.044	-2.189	0.292	1.085	0.938	0.436	-0.421
2	< 1e-07	0.540876	7.93331	0.0681778	2390	cytochrome c oxidase subunit III	EW1_F1plate01_H07	-0.559	-0.527	-0.773	-1.337	-1.237	3.032	3.245	2.226	3.033	3.404
27	1e-07	0.874091	9.19861	0.0950243	6742	cytochrome c oxidase subunit III	EW1_F1plate01_H07	0.431	0.418	-0.513	-0.848	-0.458	3.076	3.252	2.646	3.463	3.57
301	4.3e-06	0.0277626	0.193924	0.143162	231	Proteasome beta 3 subunit	EW1_F1plate01_H09	-5.374	-4.452	-5.348	-5.491	-5.188	-1.558	-1.826	-2.058	-2.857	-3.533
194	1.4e-06	0.0262134	0.272134	0.0963255	4583	Proteasome beta 3 subunit	EW1_F1plate01_H09	-5.231	-4.377	-6.561	-5.668	-4.431	-1.783	-1.856	-1.362	-2.535	-1.851
13	< 1e-07	0.835186	7.05368	0.118404	2407		EW1_F1plate01_H11	-0.164	0.306	-0.769	-0.131	-0.542	2.291	3.142	2.921	2.968	2.771
80	2e-07	1.17797	9.8711	0.119336	6759		EW1_F1plate01_H11	0.374	1.199	-0.733	0.012	0.329	3.222	3.29	3.623	3.276	3.105
868	9.08e-05	0.185984	0.0422742	4.39948	1081	PREDICTED: similar to COMM domain containing 7; chromosome 20 open	EW1_F1plate02_A05	-3.709	-2.184	-2.118	-1.744	-2.38	-4.547	-5.115	-4.229	-5.152	-3.778
444	1.09e-05	0.291721	0.0432137	6.75066	5433	PREDICTED: similar to COMM domain containing 7; chromosome 20 open	EW1_F1plate02_A05	-3.169	-0.57	-1.846	-1.407	-1.894	-4.459	-4.493	-4.704	-4.061	-4.945
264	3.3e-06	0.470956	0.0942997	4.99425	876		EW1_F1plate02_B09	-1.2	-1.698	-1.006	-0.929	-0.598	-3.461	-3.745	-2.517	-3.956	-3.355
872	9.27e-05	0.491589	0.122733	4.00534	5228		EW1_F1plate02_B09	-0.696	-1.987	-0.987	-0.994	-0.458	-2.772	-3.504	-2.115	-3.815	-2.925
792	6.26e-05	0.177044	0.0488636	3.62323	809	PREDICTED: similar to PARK2 co-regulated	EW1_F1plate02_C05	-2.882	-2.839	-2.432	-1.807	-2.529	-3.512	-4.122	-4.599	-5.2	-4.342
290	3.9e-06	0.245477	0.0410603	5.97846	5161	PREDICTED: similar to PARK2 co-regulated	EW1_F1plate02_C05	-1.662	-1.494	-2.55	-1.901	-2.525	-4.208	-3.825	-5.362	-4.466	-5.169
854	8.4e-05	0.121778	0.0365493	3.33189	2985	putative polyprotein	EW1_F1plate02_C07	-3.149	-2.738	-3.099	-2.868	-3.335	-4.368	-5.296	-3.843	-4.857	-5.506
587	2.28e-05	0.191321	0.0440539	4.34288	7337	putative polyprotein	EW1_F1plate02_C07	-2.557	-1.631	-2.829	-2.12	-2.793	-5.415	-4.332	-4.159	-4.741	-3.876
507	1.48e-05	0.0452335	0.294262	0.153718	248	ENSANGP00000020323	EW1_F1plate02_G01	-3.48	-3.906	-5.477	-4.224	-5.245	-2.445	-1.386	-1.465	-2.22	-1.308
180	1.2e-06	0.0439026	0.542916	0.0808645	4600	ENSANGP00000020323	EW1_F1plate02_G01	-4.058	-4.18	-4.644	-5.264	-4.402	0.219	-1.16	-0.556	-2.382	-0.527
347	5.5e-06	0.324966	1.54958	0.209712	2424	Hypothetical protein CBG06174	EW1_F1plate02_G03	-1.44	-1.851	-2.119	-1.416	-1.282	0.169	1.125	0.099	0.324	1.442
275	3.5e-06	0.461033	2.25597	0.204361	6776	Hypothetical protein CBG06174	EW1_F1plate02_G03	-0.68	-1.101	-1.549	-1.325	-0.93	0.353	1.706	1.23	0.843	1.736
684	3.79e-05	0.211109	1.37544	0.153485	2441	ATP synthase D chain	EW1_F1plate02_G07	-1.713	-1.323	-2.975	-1.971	-3.237	0.299	1.022	-0.828	0.829	0.978
14	< 1e-07	0.312916	2.59418	0.120623	6793	ATP synthase D chain	EW1_F1plate02_G07	-1.257	-1.339	-2.177	-1.725	-1.883	0.97	1.848	1.645	1.36	1.053
782	6.09e-05	0.601327	1.54774	0.38852	1148	unnamed protein product	EW1_F1plate02_H10	-0.852	-0.716	-0.733	-0.369	-0.999	1.014	0.431	0.571	0.11	1.025
873	9.29e-05	0.577658	2.02912	0.284684	5500	unnamed protein product	EW1_F1plate02_H10	-0.891	-0.331	-0.707	-0.214	-1.817	1.362	0.739	1.39	0.38	1.233
393	7.8e-06	0.042875	0.254975	0.168154	3324	PREDICTED: similar to Protein C6orf130 homolog	EW1_F1plate02_H12	-4.556		-5.448	-4.055	-4.116	-1.2	-1.926	-2.162	-2.355	-2.215
52	1e-07	0.0497104	0.349511	0.142228	7676	PREDICTED: similar to Protein C6orf130 homolog	EW1_F1plate02_H12	-4.339	-4.075	-5.001	-4.302	-3.935	-2.196	-1.328	-1.337	-1.626	-1.096
399	8.3e-06	2.52286	7.23784	0.348566	3630	ND5_10599 NADH dehydrogenase subunit 5	EW1_F1plate03_E08	0.832	1.559	1.503	1.658	1.124	2.966	2.857	2.639	2.944	2.872
403	8.5e-06	3.85479	10.4993	0.367148	7982	ND5_10599 NADH dehydrogenase subunit 5	EW1_F1plate03_E08	1.784	2.409	1.745	1.791	2.004	3.251	3.243	3.633	3.492	3.342
11	< 1e-07	0.31723	2.67761	0.118475	3647	Integral vacuolar membrane protein involved in vacuole inheritance	EW1_F1plate03_E12	-2.315	-1.212	-1.612	-1.316	-1.826	1.561	1.362	1.692	1.042	1.447
56	1e-07	0.750057	5.03873	0.148859	7999	Integral vacuolar membrane protein involved in vacuole inheritance	EW1_F1plate03_E12	-0.923	0.213	-0.368	-0.485	-0.513	1.769	2.67	2.764	2.2	2.262
164	1.1e-06	0.189259	1.80861	0.104644	1165		EW1_F1plate03_G02	-2.06	-1.929	-2.996	-2.334	-2.688	1.346	1.797	0.971	-0.345	0.505
49	1e-07	0.207463	3.06339	0.0677236	5517		EW1_F1plate03_G02	-2.533	-1.811	-2.556	-2.089	-2.357	2.468	2.251	1.904	0.62	0.834
213	1.8e-06	0.182454	1.76082	0.103619	2253	DNA-dependent RNA polymerase sigma subunits (Sigma70/32)	EW1_F1plate03_G03	-1.731	-1.637	-2.206	-3.283	-3.414	1.46	0.747	-0.005	0.863	1.016
82	3e-07	0.23099	2.43814	0.0947401	6605	DNA-dependent RNA polymerase sigma subunits (Sigma70/32)	EW1_F1plate03_G03	-1.46	-1.128	-2.166	-2.949	-2.867	1.158	1.144	1.38	1.593	1.155
1	< 1e-07	0.187444	2.25348	0.0831798	3341	PREDICTED: similar to Notch gene homolog 1	EW1_F1plate03_G04	-2.302	-2.047	-2.252	-2.542	-2.934	1.218	1.071	0.881	1.184	1.507
18	< 1e-07	0.352395	3.78926	0.0929982	7693	PREDICTED: similar to Notch gene homolog 1	EW1_F1plate03_G04	-0.881	-0.921	-1.6	-2.131	-1.991	1.427	1.995	2.327	1.887	1.973
473	1.24e-05	0.245785	1.47917	0.166164	94	SJCHGC00516 protein	EW1_F1plate03_G05	-1.844	-1.073	-1.493	-2.791	-2.921	1.062	-0.184	0.542	0.517	0.887
254	2.9e-06	0.335697	2.37853	0.141136	4446	SJCHGC00516 protein	EW1_F1plate03_G05	-1.18	-0.583	-1.515	-2.216	-2.379	1.51	1.454	0.413	1.468	1.406
157	1e-06	0.0657847	0.482391	0.136372	1182		EW1_F1plate03_G06	-3.697	-3.665	-4.002	-3.986	-4.28	0.024	-0.684	-1.18	-1.853	-1.566
297	4.2e-06	0.0967387	0.643528	0.150326	5534		EW1_F1plate03_G06	-3.189	-2.787	-3.798	-3.432	-3.643	0.213	-0.669	0.091	-1.52	-1.295
206	1.7e-06	0.143999	0.790213	0.182228	2270	PREDICTED: similar to GA11808-PA	EW1_F1plate03_G07	-1.954	-2.293	-3.236	-3.298	-3.198	0.016	-0.533	-0.638	-0.378	-0.166
366	6.5e-06	0.1887	1.10567	0.170666	6622	PREDICTED: similar to GA11808-PA	EW1_F1plate03_G07	-1.383	-2.133	-2.027	-3.232	-3.253	-0.129	0.17	0.416	0.329	-0.062
42	1e-07	0.128059	0.946838	0.135249	3358		EW1_F1plate03_G08	-2.476	-3.081	-2.422	-3.582	-3.265	-0.24	-0.002	-0.369	0.33	-0.112
119	5e-07	0.162142	1.19418	0.135777	7710		EW1_F1plate03_G08	-2.943	-1.895	-2.71	-2.813	-2.762	-0.496	0.669	1.017	-0.058	0.149
43	1e-07	0.181063	2.48663	0.0728146	1199	unnamed protein product	EW1_F1plate03_G10	-2.162	-2.018	-1.743	-3.037	-3.367	1.753	1.56	0.55	1.204	1.505
19	< 1e-07	0.290455	3.4007	0.0854106	5551	unnamed protein product	EW1_F1plate03_G10	-1.915	-0.767	-1.987	-2.03	-2.219	2.233	2.033	1.151	1.601	1.81
140	7e-07	0.123339	0.979427	0.12593	2287	small heat shock protein 24.1	EW1_F1plate03_G11	-2.768	-2.124	-2.578	-3.808	-3.818	0.261	0.116	-0.375	-0.166	0.014
20	< 1e-07	0.112708	1.5065	0.0748144	6639	small heat shock protein 24.1	EW1_F1plate03_G11	-2.344	-3.082	-2.566	-3.786	-3.969	0.244	0.72	0.841	0.799	0.353
478	1.27e-05	0.160324	1.21682	0.131756	3375	IP04035p	EW1_F1plate03_G12	-1.152	-2.399	-2.293	-3.485	-3.876	0.347	0.299	-0.002	0.309	0.463
538	1.82e-05	0.226929	1.8907	0.120024	7727	IP04035p	EW1_F1plate03_G12	-2.232	-0.79	-1.699	-2.26	-3.718	0.035	0.994	1.551	1.053	0.962
320	4.7e-06	0.089913	0.547818	0.164129	128	unnamed protein product	EW1_F1plate03_H01	-2.761	-2.814	-3.757	-3.746	-4.3	-0.246	-0.616	-1.386	-1.413	-0.679
202	1.6e-06	0.122215	0.798923	0.152975	4480	unnamed protein product	EW1_F1plate03_H01	-2.857	-1.992	-3.022	-3.719	-3.573	0.253	-0.33	-0.687	-0.547	-0.309
17	< 1e-07	0.04188	0.441753	0.094804	1216		EW1_F1plate03_H02	-4.708	-3.993	-4.291	-5.32	-4.576	-0.641	-0.882	-1.702	-1.176	-1.493
29	1e-07	0.0566291	0.55484	0.102064	5568		EW1_F1plate03_H02	-3.857	-3.242	-4.748	-4.427	-4.438	-0.541	-0.568	-1.173	-0.857	-1.11
631	2.94e-05	0.0556331	0.291022	0.191165	2304		EW1_F1plate03_H03	-2.947	-4.382	-4.509	-4.833		-1.415	-1.558	-2.222	-1.841	-1.868
282	3.7e-06	0.0461378	0.410276	0.112456	6656		EW1_F1plate03_H03	-4.802	-3.353	-3.384	-5.122	-5.528	-1.417	-1.036	-1.195	-1.156	-1.622
351	5.7e-06	0.0809061	0.426207	0.189828	3392	ENSANGP00000025928	EW1_F1plate03_H04	-3.215	-3.052	-3.449	-3.557	-4.865	-1	-1.091	-1.699	-1.143	-1.219
106	4e-07	0.134692	0.632665	0.212897	7744	ENSANGP00000025928	EW1_F1plate03_H04	-2.816	-2.481	-3.02	-3.375	-2.77	-1.16	-0.363	-0.764	-0.355	-0.66
424	9.6e-06	1.78267	5.83095	0.305726	2899	actin	EW1_F1plate04_C03	0.793	1.522	1.023	0.332	0.5	2.722	2.355	2.541	2.441	2.66
408	8.7e-06	2.54513	7.62397	0.333832	7251	actin	EW1_F1plate04_C03	1.07	2.022	1.203	1.394	1.05	2.774	2.948	2.948	2.957	3.026
733	4.87e-05	0.0541063	0.2122	0.254978	740	actin	EW1_F1plate04_C05	-3.586	-4.292	-4.009	-5.286	-3.868	-1.558	-2.027	-2.614	-2.57	-2.413
852	8.37e-05	0.0554968	0.227225	0.244237	5092	actin	EW1_F1plate04_C05	-3.892	-3.027	-5.091	-4.483	-4.364	-1.423	-2.129	-2.615	-2.17	-2.351
842	8.08e-05	0.380205	1.099	0.345956	1828	probable RNA polymerase sigma factor for flagellar operon Cj0061c	EW1_F1plate04_C06	-0.567	-1.361	-1.764	-1.723	-1.561	-0.076	0.701	0.113	0.087	-0.144
410	8.8e-06	0.409839	1.38036	0.296907	6180	probable RNA polymerase sigma factor for flagellar operon Cj0061c	EW1_F1plate04_C06	-0.775	-1.206	-1.134	-1.704	-1.615	0.03	0.725	0.567	0.804	0.199
134	7e-07	0.449198	2.10853	0.213039	2916	hypothetical protein TTHERM_01270200	EW1_F1plate04_C07	-0.813	-1.043	-0.615	-1.618	-1.684	1.042	1.384	1.02	0.952	0.983
62	2e-07	0.681553	2.89549	0.235385	7268	hypothetical protein TTHERM_01270200	EW1_F1plate04_C07	-0.866	-0.372	-0.462	-0.381	-0.684	1.147	1.506	1.773	1.676	1.568
652	3.23e-05	0.184407	0.613531	0.300567	1879		EW1_F1plate04_D06	-1.999	-2.325	-2.426	-2.929	-2.516	-0.251	-0.323	-0.421	-1.365	-1.165
239	2.4e-06	0.173717	0.782548	0.22199	6231		EW1_F1plate04_D06	-2.209	-1.989	-2.402	-3.04	-2.985	-0.097	-0.159	-0.021	-0.732	-0.76
413	8.9e-06	0.168745	0.812688	0.207638	3732		EW1_F1plate04_E08	-2.171	-1.724	-2.702	-2.561	-3.678	-0.156	-0.099	-0.627	-0.364	-0.25
615	2.66e-05	0.221295	1.23416	0.179308	8084		EW1_F1plate04_E08	-1.653	-0.995	-2.085	-3.439	-2.708	0.576	0.396	0.49	0.032	0.022
756	5.32e-05	0.226114	0.537575	0.420618	247	novel protein similar to human cystatin	EW1_F1plate04_H05	-2.3	-2.258	-2.305	-1.959	-1.903	-1.134	-0.664	-1.051	-0.481	-1.148
896	9.96e-05	0.150025	0.889173	0.168724	4599	novel protein similar to human cystatin	EW1_F1plate04_H05	-4.232	-1.382	-2.935	-2.596	-2.539	0.171	-0.101	0.478	-1.197	-0.198
139	7e-07	0.0382756	0.211059	0.18135	2423	SirZ	EW1_F1plate04_H07	-3.997	-4.379	-4.936	-4.699	-5.525	-2.253	-1.992	-2.459	-2.16	-2.357
909	0.0001058	0.0410655	0.270412	0.151863	6775	SirZ	EW1_F1plate04_H07	-3.456	-3.498	-5.347	-6.31	-4.42	-2.028	-1.245	-1.986	-1.853	-2.322
276	3.6e-06	0.548161	2.47476	0.2215	3511	CHIT1 protein	EW1_F1plate04_H08	-0.657	-0.828	-1.033	-1.2	-0.62	2.119	0.857	1.535	0.663	1.363
508	1.48e-05	1.29988	4.17731	0.311176	7863	CHIT1 protein	EW1_F1plate04_H08	0.556	-0.033	0.342	0.259	0.768	1.941	2.018	2.789	1.821	1.744
618	2.69e-05	0.112718	0.396247	0.284465	1352	hypothetical protein TA17240	EW1_F1plate04_H10	-3.038	-3.781	-3.375	-2.874	-2.678	-0.843	-1.122	-1.872	-1.814	-1.027
382	7.2e-06	0.124113	0.592221	0.209571	5704	hypothetical protein TA17240	EW1_F1plate04_H10	-3.058	-4.025	-2.872	-2.501	-2.595	-0.728	-0.29	-0.444	-1.086	-1.233
895	9.95e-05	0.971749	0.324533	2.99431	909	period 2 protein	EW1_F1plate05_B09	-0.301	-0.777	0.035	0.576	0.261	-1.649	-1.166	-1.353	-1.817	-2.132
929	0.0001145	1.02675	0.403816	2.54261	5261	period 2 protein	EW1_F1plate05_B09	-0.147	-0.648	0.467	0.351	0.167	-1.309	-0.904	-1.517	-1.407	-1.404
331	5e-06	0.473673	0.135382	3.49877	586	glycosyl transferase	EW1_F1plate05_C09	-0.627	-1.62	-1.342	-1.132	-0.669	-2.784	-3.054	-2.726	-3.189	-2.671
482	1.29e-05	0.458141	0.175663	2.60807	4938	glycosyl transferase	EW1_F1plate05_C09	-0.968	-1.332	-1.193	-1.192	-0.945	-2.282	-2.805	-2.49	-2.199	-2.77
212	1.8e-06	0.806573	0.202608	3.98095	3561	angiopoietin-like protein	EW1_F1plate05_E08	0.259	-0.833	-0.299	-0.49	-0.188	-2.028	-2.221	-2.658	-2.516	-2.092
807	6.82e-05	1.0441	0.288455	3.61961	7913	angiopoietin-like protein	EW1_F1plate05_E08	0.364	0.068	0.22	-0.626	0.285	-2.896	-1.763	-1.266	-1.351	-1.692
200	1.6e-06	1.32806	0.220261	6.02948	314		EW1_F1plate05_E09	0.071	-0.31	0.839	0.789	0.659	-1.917	-1.535	-2.713	-2.718	-2.03
469	1.21e-05	1.07166	0.315193	3.4	4666		EW1_F1plate05_E09	-0.24	-0.475	0.299	0.591	0.325	-1.494	-1.297	-1.89	-2.082	-1.565
569	2.1e-05	0.544779	0.198472	2.74487	2524		EW1_F1plate05_F07	-1.084	-0.823	-1.012	-0.517	-0.946	-2.285	-1.999	-2.898	-2.389	-2.094
951	0.000124	0.560783	0.246066	2.27899	6876		EW1_F1plate05_F07	-1.164	-0.389	-1.028	-0.815	-0.776	-1.829	-1.959	-2.384	-1.731	-2.212
344	5.4e-06	0.228214	0.0228303	9.99611	42	unknown protein	EW1_F1plate05_G09	-2.789	-2.54	-1.435	-2.062	-1.832	-5.39	-4.711	-6.758	-4.952
680	3.7e-05	0.157145	0.0306475	5.1275	4394	unknown protein	EW1_F1plate05_G09	-3.343	-2.577	-2.374	-2.478	-2.576	-5.755	-4.165	-5.438	-3.995	-5.787
818	7.25e-05	0.287982	0.0205948	13.9832	926	ENSANGP00000012225	EW1_F1plate06_A01	-2.803	-1.783	-1.607	-1.199	-1.587	-4.828	-4.342	-4.458	-8.359	-6.02
907	0.0001046	0.236688	0.0493614	4.79501	5278	ENSANGP00000012225	EW1_F1plate06_A01	-3.096	-2.974	-1.506	-1.115	-1.704	-4.932	-3.796	-3.9	-4.845	-4.231
537	1.81e-05	0.131188	0.0350394	3.74402	2014	GTP-binding nuclear protein Ran	EW1_F1plate06_A02	-3.139	-3.379	-2.868	-2.542	-2.724	-4.649	-4.651	-4.324	-4.751	-5.798
843	8.13e-05	0.128936	0.0389494	3.31034	6366	GTP-binding nuclear protein Ran	EW1_F1plate06_A02	-3.169	-3.729	-2.482	-2.518	-2.878	-4.392	-4.172	-4.618	-4.776	-5.453
356	5.9e-06	1.37989	0.362047	3.81135	3102	ubiquitin	EW1_F1plate06_A03	0.397	-0.309	0.657	0.943	0.634	-1.186	-1.555	-1.32	-1.946	-1.322
397	8.2e-06	1.72517	0.542177	3.18193	7454	ubiquitin	EW1_F1plate06_A03	0.545	0.23	1.103	1.033	1.024	-0.838	-0.512	-1.117	-0.843	-1.105
374	6.8e-06	0.83192	0.0657207	12.6584	960	unnamed protein product	EW1_F1plate06_A09	-0.098	-2.254	0.778	-0.082	0.328	-3.684	-3.718	-3.154	-4.642	-4.439
266	3.4e-06	0.935605	0.0820943	11.3967	5312	unnamed protein product	EW1_F1plate06_A09	0.157	-1.812	0.922	-0.017	0.27	-3.245	-3.889	-3.396	-4.428	-3.075
63	2e-07	0.445012	0.0665536	6.68653	3170	PREDICTED: similar to GA22119-PA	EW1_F1plate06_B07	-1.322	-1.765	-0.686	-0.942	-1.125	-3.731	-3.997	-3.452	-4.555	-3.811
96	3e-07	0.516765	0.0806047	6.41111	7522	PREDICTED: similar to GA22119-PA	EW1_F1plate06_B07	-1.324	-1.107	-0.57	-0.897	-0.865	-3.982	-3.33	-3.002	-4.384	-3.468
518	1.64e-05	0.531516	0.0858031	6.1946	3187		EW1_F1plate06_B11	-1.493	-1.215	-0.248	-0.517	-1.087	-2.963	-2.976	-3.028	-4.904	-3.843
718	4.5e-05	0.619011	0.118538	5.22204	7539		EW1_F1plate06_B11	-1.649	-0.695	0.056	-0.504	-0.668	-3.076	-1.801	-3.942	-3.302	-3.261
113	5e-07	0.53518	0.051947	10.3024	671	PREDICTED: similar to tubulin tyrosine ligase like family 9	EW1_F1plate06_C05	-1.457	-1.89	-0.79	-0.357	-0.016	-4.848	-3.899	-4.538	-4.246	-3.803
497	1.4e-05	0.398427	0.0793167	5.02324	5023	PREDICTED: similar to tubulin tyrosine ligase like family 9	EW1_F1plate06_C05	-2.417	-1.868	-1.283	-0.576	-0.494	-3.591	-3.692	-3.707	-3.529	-3.762
314	4.7e-06	0.477778	0.0988693	4.83242	3935	MT_EISFO Cadmium-metallothionein (MT)	EW1_F1plate06_C08	-1.623	-1.783	-0.86	-0.687	-0.374	-2.98	-3.89	-3.205	-3.315	-3.301
280	3.7e-06	0.951416	0.208126	4.57136	8287	MT_EISFO Cadmium-metallothionein (MT)	EW1_F1plate06_C08	-0.959	0.032	-0.087	0.08	0.575	-2.571	-2.361	-1.993	-1.877	-2.519
179	1.2e-06	0.188678	0.0216657	8.70859	688		EW1_F1plate06_C09	-2.41	-2.809	-2.483	-2.118	-2.209	-5.509	-6.642		-5.025	-4.937
590	2.33e-05	0.188625	0.0353577	5.33475	5040		EW1_F1plate06_C09	-2.593	-2.562	-2.926	-2.07	-1.881	-6.199	-4.864	-4.436	-4.596	-4.013
117	5e-07	0.238232	0.0353316	6.74273	1776		EW1_F1plate06_C10	-1.986	-2.732	-2.173	-2.015	-1.442	-5.519	-4.298	-4.84	-5.061	-4.396
416	9.1e-06	0.23484	0.0523025	4.49002	6128		EW1_F1plate06_C10	-2.12	-2.337	-2.546	-1.734	-1.715	-4.248	-3.214	-4.768	-4.508	-4.548
760	5.43e-05	0.510699	0.077527	6.58737	399	PREDICTED: similar to NADH dehydrogenase (ubiquinone) 1 beta	EW1_F1plate06_E05	-1.885	-2.48	-0.28	-0.087	-0.115	-3.403	-3.403	-3.47	-3.936	-4.234
797	6.44e-05	0.349504	0.101056	3.45852	4751	PREDICTED: similar to NADH dehydrogenase (ubiquinone) 1 beta	EW1_F1plate06_E05	-2.148	-2.016	-1.479	-0.821	-1.12	-3.3	-3.677	-3.29	-2.588	-3.679
187	1.3e-06	0.85234	0.109576	7.77855	3714	protamine P1	EW1_F1plate06_F08	-0.397	-0.801	-0.112	-0.045	0.203	-2.112	-2.845	-3.897	-3.19	-3.906
548	1.87e-05	1.18943	0.249045	4.77595	8066	protamine P1	EW1_F1plate06_F08	0.055	0.295	0.441	-0.367	0.827	-1.299	-1.664	-2.206	-1.74	-3.119
177	1.2e-06	0.363633	0.0423095	8.59461	110	unnamed protein product	EW1_F1plate06_G01	-2.265	-2.13	-0.728	-1.251	-0.924	-5.534	-4.498	-4.25	-4.235	-4.297
659	3.38e-05	0.264647	0.0404609	6.54081	4462	unnamed protein product	EW1_F1plate06_G01	-2.769	-2.651	-1.324	-1.605	-1.241	-3.171	-4.82	-5.074	-4.76	-5.311
360	6.1e-06	0.24058	0.0229041	10.5038	127	pykA	EW1_F1plate06_G05	-3.69	-1.691	-1.543	-1.764	-1.588	-5.001	-5.109	-5.883	-5.8
612	2.62e-05	0.212753	0.0230615	9.22548	4479	pykA	EW1_F1plate06_G05	-3.435	-1.699	-2.031	-1.822	-2.177	-6.67		-5.153	-4.251	-5.679
471	1.22e-05	4.24215	1.27785	3.31975	161	putative elongation factor 1 alpha	EW1_F1plate06_H01	2.286	1.87	2.359	1.83	2.078	0.581	0.915	-0.237	-0.012	0.522
323	4.9e-06	4.52773	1.53041	2.9585	4513	putative elongation factor 1 alpha	EW1_F1plate06_H01	2.193	2.22	2.313	2.111	2.057	0.672	1.099	0.175	0.48	0.644
277	3.6e-06	0.492465	0.0769733	6.39787	3442	TPA_inf: HDC09857	EW1_F1plate06_H08	-1.293	-2.014	-0.788	-0.693	-0.321	-3.756	-4.265	-4.13	-3.004	-3.343
191	1.4e-06	1.28278	0.155329	8.25846	7794	TPA_inf: HDC09857	EW1_F1plate06_H08	-0.279	-0.495	0.442	0.876	1.252	-2.881	-2.166	-2.323	-2.685	-3.377
287	3.9e-06	0.661553	0.103674	6.38109	195		EW1_F1plate06_H09	-1.005	-1.597	0.01	-0.331	-0.058	-3.246	-2.683	-3.992	-3.45	-2.979
307	4.4e-06	0.53447	0.155307	3.44138	4547		EW1_F1plate06_H09	-1.211	-1.522	-0.503	-0.562	-0.72	-2.691	-2.495	-2.842	-2.755	-2.651
389	7.4e-06	0.274048	0.0576629	4.75259	3204	hypothetical protein TA17240	EW1_F1plate07_A03	-2.58	-2.254	-1.379	-1.379	-1.745	-3.675	-3.858	-3.74	-4.683	-4.626
770	5.78e-05	0.344279	0.0759039	4.53572	7556	hypothetical protein TA17240	EW1_F1plate07_A03	-2.483	-1.219	-1.154	-1.273	-1.562	-4.09	-2.563	-4.514	-3.922	-3.51
613	2.63e-05	1.59266	0.667505	2.38599	1861		EW1_F1plate07_C06	0.972	0.573	0.443	0.773	0.596	-0.643	-0.225	-0.796	-0.616	-0.635
921	0.0001113	1.84962	0.902248	2.05001	6213		EW1_F1plate07_C06	0.895	0.911	0.713	1.161	0.756	-0.419	0.036	-0.184	0.008	-0.183
734	4.88e-05	0.165568	0.0346786	4.77435	568		EW1_F1plate07_D09	-2.519	-3.181	-2.534	-2.662	-2.076	-5.104	-4.868	-3.463	-5.794	-5.02
543	1.84e-05	0.148862	0.0435638	3.4171	4920		EW1_F1plate07_D09	-3.024	-1.913	-3.4	-2.662	-2.742	-4.683	-4.557	-4.295	-4.326	-4.743
283	3.8e-06	0.646382	3.51474	0.183906	3765	MGC80760 protein	EW1_F1plate07_E08	-0.076	0.317	-1.113	-1.302	-0.973	1.992	1.857	1.389	1.994	1.834
606	2.52e-05	1.13696	5.19919	0.21868	8117	MGC80760 protein	EW1_F1plate07_E08	0.694	1.288	-0.127	-0.661	-0.268	2.402	2.385	2.454	2.688	1.963
637	3.02e-05	0.653721	0.14961	4.36949	296		EW1_F1plate07_F09	-1.029	-1.437	-0.294	-0.268	-0.039	-2.312	-2.361	-2.313	-3.295	-3.422
378	7.1e-06	0.597468	0.150427	3.97181	4648		EW1_F1plate07_F09	-1.302	-1.007	-0.853	-0.091	-0.462	-2.504	-2.279	-3.144	-2.636	-3.101
583	2.25e-05	0.379784	0.0285328	13.3104	857	PREDICTED: similar to Macrophage mannose receptor precursor (MMR)	EW1_F1plate08_A01	-1.889	-1.833	-1.161	-1.082	-1.02	-4.376	-4.823	-4.413	-4.304	-7.739
208	1.7e-06	0.287837	0.0402072	7.15886	5209	PREDICTED: similar to Macrophage mannose receptor precursor (MMR)	EW1_F1plate08_A01	-2.597	-2.769	-1.089	-1.203	-1.325	-4.667	-4.903	-4.485	-4.558	-4.569
853	8.38e-05	0.118374	0.0284945	4.15428	3033	uncharacterized protein involved in propionate catabolism	EW1_F1plate08_A03	-2.746	-3.106	-3.316	-3.009	-3.216	-5.397	-5.525	-4.969	-6.043	-3.731
712	4.33e-05	0.117868	0.0290573	4.05641	7385	uncharacterized protein involved in propionate catabolism	EW1_F1plate08_A03	-3.917	-2.736	-2.879	-3.148	-2.743	-4.68	-4.652	-5.543	-5.545
144	8e-07	0.218323	0.0162988	13.3951	3118	SCP-like extracellular protein	EW1_F1plate08_B11	-2.665	-2.713	-2.06	-1.414	-2.125	-5.771	-5.86		-7.029	-5.096
492	1.36e-05	0.228257	0.0413774	5.51646	7470	SCP-like extracellular protein	EW1_F1plate08_B11	-3.073	-2.58	-1.979	-1.555	-1.469	-5.553	-4.676	-4.288	-4.318	-4.14
771	5.87e-05	0.373928	1.00346	0.372637	1163	hypothetical protein	EW1_F1plate08_G10	-1.302	-1.27	-1.008	-1.692	-1.823	0.381	0.148	-0.598	0.042	0.052
197	1.5e-06	0.391544	1.46322	0.267591	5515	hypothetical protein	EW1_F1plate08_G10	-1.626	-1.117	-0.925	-1.345	-1.75	0.651	0.652	0.103	0.696	0.643
348	5.5e-06	0.336352	0.118335	2.84238	753	185/333	EW1_F1plate09_C01	-1.38	-1.635	-1.878	-1.338	-1.629	-3.259	-3.016	-2.904	-3.39	-2.826
935	0.0001161	0.360665	0.171665	2.10099	5105	185/333	EW1_F1plate09_C01	-1.293	-1.217	-1.843	-1.457	-1.548	-2.576	-2.274	-2.574	-2.574	-2.714
373	6.8e-06	0.303103	0.105941	2.86106	770	PREDICTED: similar to CG15669-PA, isoform A, partial	EW1_F1plate09_C05	-1.778	-2.005	-1.965	-1.539	-1.322	-3.334	-3.063	-3.533	-3.171	-3.091
717	4.49e-05	0.298432	0.129222	2.30945	5122	PREDICTED: similar to CG15669-PA, isoform A, partial	EW1_F1plate09_C05	-1.776	-1.933	-2.084	-1.541	-1.388	-3.045	-3.009	-2.947	-2.727	-3.032
104	4e-07	0.395926	0.102238	3.87259	804	potassium transporter Trk1p	EW1_F1plate09_D01	-1.245	-1.839	-1.35	-1.233	-1.016	-3.216	-3.137	-3.421	-3.463	-3.214
330	5e-06	0.372465	0.118892	3.13279	5156	potassium transporter Trk1p	EW1_F1plate09_D01	-1.402	-1.657	-1.752	-1.152	-1.162	-2.927	-3.558	-3.019	-2.802	-3.055
272	3.5e-06	0.453105	0.0939505	4.82281	565	protein kinase, putative	EW1_F1plate09_D09	-1.052	-1.354	-1.263	-1.123	-0.919	-3.318	-2.516	-3.539	-3.36	-4.327
64	2e-07	0.394024	0.0963335	4.09021	4917	protein kinase, putative	EW1_F1plate09_D09	-1.51	-1.406	-1.436	-1.022	-1.343	-3.632	-3.231	-3.625	-3.141	-3.251
364	6.2e-06	0.273813	0.0699878	3.9123	1653	cathepsin C	EW1_F1plate09_D10	-1.409	-2.144	-2.083	-1.993	-1.715	-3.885	-3.082	-4.299	-3.667	-4.25
426	9.7e-06	0.25771	0.081612	3.15774	6005	cathepsin C	EW1_F1plate09_D10	-1.724	-1.964	-2.359	-2.004	-1.729	-3.126	-3.294	-3.815	-4.039	-3.801
122	5e-07	0.228968	0.0634289	3.60984	2469		EW1_F1plate09_F11	-1.967	-2.329	-2.262	-1.982	-2.093	-3.749	-4.199	-4.322	-3.866	-3.758
783	6.09e-05	0.228263	0.0985508	2.31619	6821		EW1_F1plate09_F11	-2.58	-1.774	-2.14	-2.104	-2.058	-3.297	-3.287	-3.211	-3.242	-3.678
502	1.45e-05	0.326631	0.0774236	4.21875	3285		EW1_F1plate09_H12	-1.817	-1.995	-1.717	-1.267	-1.277	-3.318	-3.699	-4.775	-3.168	-3.496
628	2.89e-05	0.361673	0.117851	3.06891	7637		EW1_F1plate09_H12	-1.708	-1.315	-1.977	-1.323	-1.014	-3.569	-2.571	-3.209	-2.822	-3.253
86	3e-07	0.374482	0.0730734	5.12473	582		EW1_F1plate10_C01	-1.147	-1.968	-1.658	-1.272	-1.04	-3.727	-3.904	-3.82	-4.101	-3.321
93	3e-07	0.382059	0.0972935	3.92687	4934		EW1_F1plate10_C01	-1.441	-1.589	-1.641	-1.162	-1.108	-3.634	-3.344	-3.274	-3.051	-3.505
72	2e-07	0.394998	0.0631313	6.25676	599		EW1_F1plate10_C05	-1.275	-1.681	-1.522	-1.154	-1.068	-4.171	-3.592	-4.389	-4.445	-3.331
79	2e-07	0.380661	0.0856733	4.44317	4951		EW1_F1plate10_C05	-1.454	-1.425	-1.631	-1.105	-1.352	-3.589	-4.028	-3.511	-3.517	-3.08
585	2.26e-05	0.44612	0.146802	3.03891	3387		EW1_F1plate10_H12	-1.207	-1.346	-1.644	-0.809	-0.817	-2.531	-2.676	-3.414	-2.641	-2.579
650	3.18e-05	0.517332	0.19288	2.68214	7739		EW1_F1plate10_H12	-0.795	-0.711	-1.532	-0.99	-0.726	-2.777	-2.107	-2.281	-2.216	-2.489
415	9.1e-06	0.237932	0.059366	4.00788	255		EW1_F1plate18_B04	-1.67	-2.39	-2.257	-2.069	-1.971	-3.704	-3.421	-3.932	-4.804	-4.509
826	7.49e-05	0.244495	0.0979719	2.49556	4607		EW1_F1plate18_B04	-1.732	-2.109	-2.352	-2.107	-1.86	-3.22	-3.064	-3.32	-3.151	-4.002
135	7e-07	3.3118	0.643003	5.15052	2686		EW1_F1plate18_D06	2.123	1.496	1.199	1.86	1.96	-0.52	-1.135	-0.007	-0.864	-0.661
540	1.82e-05	3.68584	0.787002	4.6834	7038		EW1_F1plate18_D06	2.152	1.997	1.196	1.89	2.175	-0.998	-0.936	0.683	0.036	-0.513
530	1.78e-05	0.193816	0.0566393	3.42193	1904		EW1_F1plate18_E11	-2.783	-2.477	-2.98	-1.695	-1.901	-3.91	-4.095	-4.057	-4.359	-4.289
668	3.51e-05	0.185762	0.0476578	3.89784	6256		EW1_F1plate18_E11	-2.709	-2.319	-3.037	-2.085	-1.992	-4.924	-3.773	-4.514	-3.739	-5.006
340	5.3e-06	0.2216	0.0541403	4.09308	1887		EW1_F1plate18_F03	-2.287	-2.492	-2.518	-1.408	-2.164	-4.474	-3.714	-4.514	-4.489	-3.846
398	8.2e-06	0.267852	0.0420909	6.36366	6239		EW1_F1plate18_F03	-2.14	-2.197	-2.301	-0.877	-1.987	-3.877	-3.965	-5.502	-4.366	-5.141
204	1.7e-06	3.8246	1.23361	3.10035	2125	outer dense fiber protein	EW1_F1plate18_H11	1.946	1.532	2.047	1.99	2.161	0.135	0.449	0.125	0.32	0.485
490	1.33e-05	4.22046	1.8447	2.28788	6477	outer dense fiber protein	EW1_F1plate18_H11	1.975	2.033	1.971	2.328	2.08	0.886	0.853	0.973	0.877	0.827
326	5e-06	0.732954	0.0832743	8.80169	976	ribosomal protein S4	EW1_F2plate11_A05	-1.51	-1.624	0.287	0.474	0.131	-3.508	-3.28	-3.407	-3.899	-3.836
450	1.11e-05	0.660589	0.11113	5.94429	5328	ribosomal protein S4	EW1_F2plate11_A05	-1.563	-1.509	0.052	0.245	-0.216	-3.191	-3.088	-3.603	-2.797	-3.169
640	3.07e-05	0.492126	0.0806898	6.09898	2064	PREDICTED: similar to mannan-binding lectin serine protease 1	EW1_F2plate11_A06	-2.211	-2.094	-0.21	-0.068	-0.532	-3.671	-3.448	-3.643	-3.52	-3.875
750	5.26e-05	0.498352	0.098346	5.06734	6416	PREDICTED: similar to mannan-binding lectin serine protease 1	EW1_F2plate11_A06	-1.915	-2.114	-0.438	-0.337	-0.22	-3.534	-2.89	-3.439	-3.087	-3.78
506	1.47e-05	1.22753	0.358949	3.41978	993	PREDICTED: similar to myeloid differentiation primary response gene	EW1_F2plate11_A09	0.064	-0.264	0.463	0.703	0.513	-2.104	-1.031	-1.221	-1.455	-1.58
729	4.82e-05	1.2941	0.453274	2.855	5345	PREDICTED: similar to myeloid differentiation primary response gene	EW1_F2plate11_A09	0.001	-0.165	0.739	0.901	0.384	-1.256	-0.931	-1.492	-1.201	-0.829
48	1e-07	1.38985	0.057447	24.1936	3169		EW1_F2plate11_A11	-1.325	0.695	0.914	1.032	1.058	-3.719	-4.44	-3.65	-4.443	-4.356
335	5e-06	1.15217	0.0729038	15.804	7521		EW1_F2plate11_A11	-1.463	-1.068	1.07	1.232	1.25	-4.174	-3.868	-4.003	-3.248	-3.596
369	6.7e-06	0.563576	0.0581908	9.68496	3186	Cct8-prov protein	EW1_F2plate11_B03	-1.802	-1.958	-0.189	0.035	-0.221	-3.258	-4.704	-3.721	-4.108	-4.724
432	1e-05	0.722209	0.0727242	9.9308	7538	Cct8-prov protein	EW1_F2plate11_B03	-1.949	-1.388	0.203	0.434	0.351	-4.395	-3.621	-3.028	-3.837	-4.025
827	7.55e-05	0.181131	0.0631835	2.86674	4274		EW1_F2plate11_B04	-2.78	-2.468	-2.071	-2.2	-2.805	-4.364	-3.896	-3.218	-4.371	-4.072
947	0.0001215	0.25218	0.111067	2.27051	8626		EW1_F2plate11_B04	-2.255	-2.215	-1.637	-2.01	-1.821	-3.631	-3.197	-2.885	-2.943	-3.196
71	2e-07	1.40011	0.245069	5.71314	3951		EW1_F2plate11_C04	-0.02	-0.091	0.959	0.906	0.674	-2.046	-2.096	-2.098	-1.995	-1.908
572	2.14e-05	1.81041	0.463868	3.90286	8303		EW1_F2plate11_C04	-0.029	0.489	1.386	1.301	1.135	-1.154	-0.916	-1.022	-0.77	-1.679
167	1.1e-06	0.488758	0.0413241	11.8274	704		EW1_F2plate11_C05	-2.085	-1.929	-0.394	-0.383	-0.373	-5.12	-4.272	-3.875	-4.589	-5.129
265	3.3e-06	0.344566	0.0645166	5.34074	5056		EW1_F2plate11_C05	-2.489	-1.709	-1.394	-0.91	-1.185	-4.374	-4.211	-3.942	-3.327	-3.917
174	1.1e-06	2.26987	0.451889	5.02307	2880	unnamed protein product	EW1_F2plate11_C07	0.587	0.608	1.658	1.711	1.349	-1.177	-1.015	-1.349	-1.342	-0.848
669	3.53e-05	2.65304	0.711348	3.7296	7232	unnamed protein product	EW1_F2plate11_C07	0.461	1.077	1.728	1.913	1.858	-1.064	-0.155	-0.268	-0.467	-0.503
573	2.16e-05	0.192494	0.0377101	5.10456	3968		EW1_F2plate11_C08	-3.459	-2.791	-1.741	-2.219	-1.676	-5.355	-4.565	-4.255	-4.364	-5.105
370	6.7e-06	0.619871	0.084514	7.33453	8320		EW1_F2plate11_C08	-2.191	-1.039	-0.166	-0.114	0.059	-3.838	-3.15	-3.911	-3.496	-3.428
597	2.38e-05	1.24523	0.293121	4.24817	721	potassium transporter Trk1p	EW1_F2plate11_C09	-0.269	-0.476	0.545	0.929	0.853	-1.854	-1.112	-1.641	-2.137	-2.107
829	7.59e-05	1.32015	0.431157	3.06187	5073	potassium transporter Trk1p	EW1_F2plate11_C09	-0.308	-0.118	0.486	1.165	0.78	-1.304	-0.941	-1.168	-1.291	-1.365
322	4.8e-06	0.607286	0.0658102	9.22784	1809		EW1_F2plate11_C10	-1.66	-1.993	0.044	0.23	-0.219	-3.667	-3.919	-3.496	-4.213	-4.332
503	1.46e-05	0.628966	0.0803084	7.83188	6161		EW1_F2plate11_C10	-1.907	-1.642	-0.231	0.043	0.392	-3.934	-4.17	-3.184	-3.184	-3.72
103	4e-07	0.761206	0.0576265	13.2093	2897		EW1_F2plate11_C11	-1.141	-1.507	0.171	0.333	0.177	-4.732	-4.518	-3.71	-3.743	-3.883
154	9e-07	1.04686	0.0776018	13.4901	7249		EW1_F2plate11_C11	-0.833	-0.894	0.504	0.814	0.739	-4.894	-3.335	-3.529	-3.297	-3.384
267	3.4e-06	0.446952	0.0442052	10.1108	738	COG1088: dTDP-D-glucose 4,6-dehydratase	EW1_F2plate11_D01	-2.74	-1.725	-0.65	-0.345	-0.349	-4.82	-4.064	-4.81	-4.431	-4.372
136	7e-07	0.299597	0.0642536	4.66273	5090	COG1088: dTDP-D-glucose 4,6-dehydratase	EW1_F2plate11_D01	-2.397	-1.407	-1.715	-1.926	-1.25	-4.165	-3.774	-3.685	-4.2	-3.977
32	1e-07	0.261847	0.0295432	8.86321	2914	Lipopolysaccharide biosynthesis	EW1_F2plate11_D03	-2.289	-2.354	-1.934	-1.525	-1.564	-5.764	-4.566	-4.638	-5.286	-5.151
299	4.3e-06	0.374437	0.0535255	6.9955	7266	Lipopolysaccharide biosynthesis	EW1_F2plate11_D03	-2.285	-2.395	-1.089	-0.662	-0.655	-3.862	-4.407	-3.996	-4.605	-4.247
342	5.3e-06	0.593359	0.205096	2.89307	4002	Hypothetical protein CBG01347	EW1_F2plate11_D04	-0.992	-0.98	-0.534	-0.477	-0.782	-2.458	-1.893	-2.272	-2.347	-2.459
302	4.3e-06	0.888689	0.318906	2.78668	8354	Hypothetical protein CBG01347	EW1_F2plate11_D04	-0.234	-0.323	-0.062	-0.185	-0.048	-2.001	-1.287	-1.613	-1.615	-1.729
55	1e-07	0.601807	0.0469769	12.8107	1843		EW1_F2plate11_D06	-1.695	-1.363	-0.485	0.015	-0.134	-4.557	-4.504	-3.795	-4.26	-4.943
159	1e-06	0.608234	0.0664156	9.158	6195		EW1_F2plate11_D06	-1.159	-1.835	-0.732	0.113	0.026	-3.806	-4.045	-3.523	-3.683	-4.505
137	7e-07	0.448176	0.0571143	7.847	2931	PREDICTED: similar to glutathione S-Transferase (gst-11)	EW1_F2plate11_D07	-2.271	-1.328	-0.7	-0.599	-0.891	-4.378	-3.723	-3.989	-3.857	-4.703
435	1.02e-05	0.613698	0.079183	7.75038	7283	PREDICTED: similar to glutathione S-Transferase (gst-11)	EW1_F2plate11_D07	-2.008	-1.641	-0.069	0.155	0.041	-3.348	-3.899	-3.346	-3.721	-3.979
681	3.71e-05	0.315088	0.0633225	4.97592	4019	Hypothetical protein CBG11229	EW1_F2plate11_D08	-2.426	-2.512	-1.152	-1.13	-1.11	-4.983	-3.647	-3.89	-3.502	-3.884
813	7e-05	0.677902	0.0758677	8.93532	8371	Hypothetical protein CBG11229	EW1_F2plate11_D08	-2.318	-1.531	0.547	0.173	0.325	-3.346	-3.694	-3.428	-3.235	-4.899
562	2.01e-05	1.11865	0.176389	6.34198	772		EW1_F2plate11_D09	-0.574	-1.086	0.597	0.891	0.981	-2.441	-2.281	-1.962	-3.11	-2.723
336	5.1e-06	1.20914	0.214083	5.64802	5124		EW1_F2plate11_D09	-0.31	-0.755	0.72	0.809	0.905	-2.183	-2.172	-1.965	-2.119	-2.68
656	3.27e-05	0.301671	0.120927	2.49465	2948	BspA-like leucine rich repeat protein	EW1_F2plate11_D11	-1.955	-2.163	-1.554	-1.373	-1.6	-2.94	-3.014	-2.962	-2.968	-3.355
932	0.0001151	0.509173	0.166282	3.0621	7300	BspA-like leucine rich repeat protein	EW1_F2plate11_D11	-1.662	-1.542	-0.936	-0.281	-0.449	-2.878	-2.478	-2.34	-2.358	-2.887
316	4.7e-06	0.373799	0.0976676	3.82726	3679	ADK1 (ADENOSINE KINASE 1)	EW1_F2plate11_E04	-1.638	-1.731	-1.275	-1.163	-1.291	-3.618	-3.282	-3.579	-3.752	-2.549
831	7.59e-05	0.44254	0.174935	2.52974	8031	ADK1 (ADENOSINE KINASE 1)	EW1_F2plate11_E04	-1.457	-1.057	-0.9	-1.5	-0.967	-3.091	-2.602	-2.292	-2.139	-2.451
476	1.24e-05	0.231042	0.0301977	7.65096	3696	hypothetical protein FG05404.1	EW1_F2plate11_E08	-2.495	-2.916	-1.831	-1.518	-1.808	-6.196	-4.383		-5.095	-4.524
220	2.1e-06	0.34455	0.0476109	7.23678	8048	hypothetical protein FG05404.1	EW1_F2plate11_E08	-2.275	-1.876	-1.034	-1.464	-1.038	-3.602	-4.593	-3.847	-4.671	-5.25
918	0.0001107	0.498486	0.0379682	13.1291	449	SJCHGC07011 protein	EW1_F2plate11_E09	-2.878	-0.157	-1.042	-0.525	-0.42		-4.761	-3.696	-5.701
522	1.69e-05	0.417451	0.0292565	14.2686	4801	SJCHGC07011 protein	EW1_F2plate11_E09	-1.913	-0.219	-1.926	-1.051	-1.193	-6.982	-4.326		-4.617	-4.455
337	5.1e-06	0.167851	0.0138182	12.1471	1537	SJCHGC07011 protein	EW1_F2plate11_E10	-2.889	-2.111	-2.256	-3.086	-2.533	-5.285	-7.287	-5.96
258	3e-06	0.20616	0.0275361	7.48688	5889	SJCHGC07011 protein	EW1_F2plate11_E10	-3.064	-2.103	-2.177	-1.718	-2.329	-4.782	-4.556	-6.001	-5.39
341	5.3e-06	0.169075	0.0483009	3.50046	2625	ferritin GF1	EW1_F2plate11_E11	-2.984	-2.417	-2.825	-2.306	-2.289	-3.792	-4.764	-4.258	-4.561	-4.484
801	6.48e-05	0.242148	0.0621877	3.89383	6977	ferritin GF1	EW1_F2plate11_E11	-2.758	-2.306	-2.37	-1.818	-0.978	-4.255	-4.036	-3.601	-3.54	-4.604
58	1e-07	0.684337	0.0411236	16.641	466	PREDICTED: similar to protease inhibitor 16	EW1_F2plate11_F01	-1.972	-1.072	-0.043	0.147	0.204	-4.492	-4.819	-4.609	-4.86	-4.239
8	< 1e-07	0.632354	0.0719845	8.78459	4818	PREDICTED: similar to protease inhibitor 16	EW1_F2plate11_F01	-1.384	-0.669	-0.763	-0.262	-0.229	-3.849	-3.821	-3.516	-3.879	-3.915
470	1.22e-05	0.642946	0.0825944	7.78438	2642		EW1_F2plate11_F03	-1.915	-1.745	0.038	0.254	0.181	-3.683	-3.464	-3.707	-3.701	-3.434
380	7.1e-06	0.816583	0.0969984	8.41852	6994		EW1_F2plate11_F03	-1.359	-1.233	0.105	0.348	0.678	-3.622	-3.283	-2.515	-3.454	-3.955
116	5e-07	0.919226	0.121455	7.56846	3730		EW1_F2plate11_F04	-0.901	-0.894	0.358	0.638	0.191	-3.148	-3.129	-2.865	-2.963	-3.102
295	4.1e-06	1.48888	0.373677	3.98441	8082		EW1_F2plate11_F04	0.268	0.353	0.907	0.474	0.868	-1.471	-1.056	-1.021	-1.361	-2.192
217	2.1e-06	0.36548	0.0530052	6.89519	2659	TMEM39A protein	EW1_F2plate11_F07	-2.258	-2.246	-1.248	-0.791	-0.717	-3.904	-4.085	-4.398	-4.748	-4.054
357	5.9e-06	0.610293	0.0750956	8.12688	7011	TMEM39A protein	EW1_F2plate11_F07	-1.75	-1.689	-0.478	-0.078	0.433	-4.2	-3.821	-3.62	-3.213	-3.822
328	5e-06	0.530724	0.0719061	7.38079	2319	actin	EW1_F2plate11_G03	-1.448	-1.311	-0.6	-0.681	-0.53	-3.246	-3.389	-4.147	-3.061	-5.146
172	1.1e-06	0.608135	0.147468	4.12386	6671	actin	EW1_F2plate11_G03	-1.34	-0.664	-0.738	-0.577	-0.268	-2.784	-2.667	-3.178	-2.476	-2.702
286	3.9e-06	1.06086	0.132858	7.9849	194	Cell cycle protein	EW1_F2plate11_H01	-0.823	-1.045	0.913	0.736	0.645	-3.148	-2.573	-2.775	-3.246	-2.818
289	3.9e-06	1.03303	0.15493	6.66769	4546	Cell cycle protein	EW1_F2plate11_H01	-0.956	-0.833	0.66	0.754	0.609	-2.889	-2.629	-2.634	-2.506	-2.794
255	2.9e-06	1.03437	0.143614	7.20245	211		EW1_F2plate11_H05	-0.713	-0.996	0.69	0.657	0.605	-2.552	-2.389	-2.914	-3.099	-3.043
499	1.43e-05	0.786197	0.190493	4.12718	4563		EW1_F2plate11_H05	-1.124	-0.869	-0.108	0.215	0.151	-2.06	-2.072	-2.693	-2.347	-2.788
109	4e-07	0.328247	0.0609438	5.38606	1299	Ab2-057	EW1_F2plate11_H06	-2.104	-1.483	-1.383	-1.584	-1.482	-4.37	-3.226	-4.029	-4.286	-4.271
170	1.1e-06	0.368391	0.0741881	4.96564	5651	Ab2-057	EW1_F2plate11_H06	-2.334	-1.136	-1.097	-1.149	-1.487	-3.721	-3.326	-3.835	-3.975	-3.906
130	6e-07	0.716043	0.0408715	17.5194	3492		EW1_F2plate11_H12	-0.486	0.358	-1.22	-0.451	-0.611	-5.692	-4.469		-4.788	-3.502
60	1e-07	0.804402	0.0555653	14.4767	7844		EW1_F2plate11_H12	-1.776	-0.517	-0.178	0.473	0.427	-4.018	-4.226	-4.197	-4.333	-4.074
75	2e-07	0.547759	0.01691	32.3927	3254		EW1_F2plate12_A07	-0.522	-1.434	-0.912	-0.508	-0.965	-6.312		-4.694	-6.651
192	1.4e-06	0.596594	0.0333981	17.8631	7606		EW1_F2plate12_A07	-2.797	-0.982	-0.014	-0.013	0.081	-4.749	-5.508	-4.523	-4.915	-4.824
461	1.18e-05	0.272084	0.0575065	4.73137	1961	COX2_10599 cytochrome c oxidase subunit II	EW1_F2plate12_B10	-2.712	-2.319	-1.4	-1.38	-1.578	-4.624	-3.933	-3.375	-4.271	-4.397
748	5.22e-05	0.307164	0.0668528	4.59463	6313	COX2_10599 cytochrome c oxidase subunit II	EW1_F2plate12_B10	-3.204	-1.668	-1.114	-1.17	-1.358	-3.58	-3.919	-3.694	-4.381	-3.94
437	1.06e-05	0.252978	0.026529	9.53589	1877	MGC83496 protein	EW1_F2plate12_C02	-3.102	-2.976	-1.485	-1.212	-1.14	-4.336	-6.287	-4.958	-5.128	-5.472
377	6.9e-06	0.284088	0.0480081	5.9175	6229	MGC83496 protein	EW1_F2plate12_C02	-2.801	-2.289	-1.292	-1.34	-1.356	-5.067	-4.462	-4.637	-3.902	-3.834
88	3e-07	0.612216	0.0766059	7.99175	2965		EW1_F2plate12_C03	-1.672	-1.182	-0.382	-0.16	-0.142	-3.578	-3.813	-3.723	-3.457	-3.961
744	5.16e-05	0.702732	0.0913197	7.6953	7317		EW1_F2plate12_C03	-1.692	-1.761	0.107	0.388	0.413	-4.329	-3.178	-3.348	-2.602	-3.807
146	8e-07	2.77236	0.534694	5.18494	2743		EW1_F2plate12_D03	0.737	1.499	1.598	1.987	1.534	-1.088	-0.359	-1.233	-1.102	-0.734
484	1.3e-05	3.44299	0.770107	4.4708	7095		EW1_F2plate12_D03	1.032	2.003	1.742	2.322	1.819	-1.257	0.343	-0.392	-0.371	-0.208
97	3e-07	0.481351	0.0539545	8.92142	3831		EW1_F2plate12_D04	-1.887	-1.83	-0.663	-0.36	-0.534	-4.179	-4.125	-3.954	-4.634	-4.168
219	2.1e-06	0.559203	0.119073	4.69631	8183		EW1_F2plate12_D04	-1.454	-1.352	-0.728	-0.326	-0.333	-3.451	-3.031	-2.737	-2.931	-3.201
460	1.18e-05	0.420941	0.059085	7.12432	2182	fibrinogen-binding protein A, clumping factor	EW1_F2plate12_G11	-1.679	-1.548	-1.058	-1.027	-0.93	-4.84	-3.346	-5.347	-3.835	-3.036
74	2e-07	0.458356	0.0632441	7.2474	6534	fibrinogen-binding protein A, clumping factor	EW1_F2plate12_G11	-1.773	-1.128	-1.17	-0.816	-0.741	-4.685	-3.451	-4.256	-3.875	-3.647
218	2.1e-06	0.370545	0.0332362	11.1488	23	chymotrypsin inhibitor precursor	EW1_F2plate12_H01	-2.791	-1.111	-1.086	-1.17	-1.003	-5.899	-3.978	-4.51	-5.52	-4.649
764	5.56e-05	0.148086	0.024165	6.12811	4375	chymotrypsin inhibitor precursor	EW1_F2plate12_H01	-3.959	-3.128	-2.413	-2.21	-2.068	-6.718	-4.595	-4.993	-5.554	-4.995
485	1.31e-05	0.84602	0.116212	7.27998	40		EW1_F2plate12_H05	-1.111	-1.49	0.379	0.563	0.452	-2.733	-2.554	-3.358	-3.46	-3.421
883	9.54e-05	0.743435	0.150877	4.92742	4392		EW1_F2plate12_H05	-1.673	-1.265	0.17	0.387	0.243	-2.764	-2.123	-3.071	-2.542	-3.143
216	2e-06	0.499719	0.0607099	8.23126	2216	pyruvate kinase	EW1_F2plate12_H07	-1.941	-1.786	-0.675	-0.318	-0.284	-4.475	-3.446	-4.505	-4.023	-3.76
273	3.5e-06	0.553455	0.0979573	5.64996	6568	pyruvate kinase	EW1_F2plate12_H07	-1.65	-1.675	-0.528	-0.174	-0.24	-3.21	-3.45	-3.416	-3.177	-3.505
50	1e-07	0.292367	0.0063484	46.0537	1978		EW1_F2plate13_A02	-2.8	-1.571	-1.699	-1.269	-1.533	-6.861			-6.72	-8.317
35	1e-07	0.358182	0.0427163	8.38514	6330		EW1_F2plate13_A02	-1.857	-1.28	-1.454	-1.183	-1.633	-4.632	-4.268	-5.39	-3.92	-4.536
662	3.41e-05	0.175036	0.0326299	5.36427	3967	SJCHGC07011 protein	EW1_F2plate13_D12	-3.141	-3.232	-2.324	-1.868	-2.005	-4.921	-5.227	-4.21	-6.035	-4.296
557	1.97e-05	0.225043	0.0356939	6.30481	8319	SJCHGC07011 protein	EW1_F2plate13_D12	-2.776	-2.669	-2.096	-1.852	-1.365	-5.625	-3.932	-5.344	-3.864	-5.275
784	6.09e-05	0.226135	0.0292002	7.7443	3695	MT_EISFO Cadmium-metallothionein (MT)	EW1_F2plate13_F12	-2.081	-1.306	-3.353	-2.429	-1.554			-5.291	-5.594	-4.409
795	6.37e-05	0.241816	0.0533024	4.53669	8047	MT_EISFO Cadmium-metallothionein (MT)	EW1_F2plate13_F12	-2.424	-1.589	-2.945	-2.533	-0.749	-3.845	-4.573	-4.454	-3.937	-4.339
214	2e-06	0.394815	0.0178925	22.066	4256	MGC82014 protein	EW1_F2plate14_A04	-2.874	-0.951	-0.866	-0.707	-1.306		-6.076	-5.215	-6.122
325	5e-06	0.496977	0.0596221	8.33545	8608	MGC82014 protein	EW1_F2plate14_A04	-2.259	-1.892	-0.301	-0.296	-0.296	-4.192	-3.706	-3.767	-4.236	-4.439
667	3.51e-05	0.206019	0.0368422	5.59192	2964		EW1_F2plate14_D07	-1.518	-3.474	-2.457	-2.057	-1.889	-4.465	-5.421	-3.823	-4.663	-5.44
494	1.38e-05	0.268459	0.0604438	4.44147	7316		EW1_F2plate14_D07	-1.549	-2.419	-2.151	-2.058	-1.309	-3.732	-4.859	-3.268	-4.203	-4.179
367	6.5e-06	0.23253	0.0269417	8.63086	448		EW1_F2plate14_E01	-3.009	-3.014	-1.647	-1.518	-1.335	-5.768	-5.377	-4.487	-5.949	-4.489
757	5.34e-05	0.214075	0.0469009	4.56442	4800		EW1_F2plate14_E01	-3.208	-2.057	-2.307	-1.452	-2.095	-5.424	-3.82	-4.526	-4.487	-3.814
535	1.8e-05	0.19902	0.0143112	13.9067	855	hypothetical protein FG05404.1	EW1_F2plate15_A09	-2.976	-3.045	-1.558	-1.979	-2.088	-7.807	-5.115	-5.159	-5.103	-7.45
940	0.0001173	0.206549	0.0490892	4.20763	5207	hypothetical protein FG05404.1	EW1_F2plate15_A09	-2.98	-2.842	-1.23	-2.019	-2.306	-4.729	-3.705	-5.089	-4.57	-3.65
724	4.72e-05	0.716808	0.101031	7.09491	294		EW1_F2plate15_E05	-0.538	-0.148	-0.493	-0.555	-0.668	-4.145	-2.728	-4.905	-2.888	-1.869
582	2.23e-05	0.672764	0.116316	5.78395	4646		EW1_F2plate15_E05	-0.609	-0.171	-0.929	-0.345	-0.805	-3.77	-1.851		-3.169	-3.626
291	4e-06	1.39146	0.118345	11.7577	311	microsomal retinol dehydrogenase 2	EW1_F2plate15_E09	-0.386	-1.006	1.463	1.144	1.167	-2.923	-3.022	-3.822	-2.48	-3.147
832	7.61e-05	0.852918	0.152847	5.58022	4663	microsomal retinol dehydrogenase 2	EW1_F2plate15_E09	-1.547	-0.876	0.51	0.459	0.307	-2.838	-2.906	-3.216	-1.639	-2.951
596	2.38e-05	0.745031	0.206641	3.60543	1399	snail soma ferritin	EW1_F2plate15_E10	-0.803	-1.328	0.11	-0.166	0.064	-1.963	-2.3	-2.484	-2.294	-2.332
867	9.04e-05	0.682476	0.277568	2.45877	5751	snail soma ferritin	EW1_F2plate15_E10	-0.95	-0.93	-0.508	-0.106	-0.261	-1.682	-2.217	-1.955	-1.725	-1.666
305	4.4e-06	0.826337	0.166999	4.94815	328	ribosomal protein S26e	EW1_F2plate15_F01	-1.119	-0.644	-0.001	0.217	0.171	-2.074	-2.319	-3.081	-2.812	-2.625
591	2.34e-05	0.688381	0.190929	3.60543	4680	ribosomal protein S26e	EW1_F2plate15_F01	-1.191	-0.861	-0.375	0.095	-0.362	-2.719	-2.375	-2.886	-2.074	-1.892
90	3e-07	0.401017	0.100725	3.9813	345	PREDICTED: similar to ENSANGP00000005397	EW1_F2plate15_F05	-1.344	-1.411	-1.306	-1.171	-1.359	-3.766	-3.162	-3.421	-3.301	-2.907
500	1.45e-05	0.320712	0.122554	2.61691	4697	PREDICTED: similar to ENSANGP00000005397	EW1_F2plate15_F05	-1.768	-1.455	-1.62	-1.398	-1.962	-3.094	-3.232	-3.168	-3.036	-2.614
7	< 1e-07	0.674502	0.0836088	8.06736	2181	PREDICTED: similar to KIAA1633 protein	EW1_F2plate15_G03	-1.154	-0.708	-0.664	-0.226	-0.088	-3.333	-3.759	-3.607	-3.607	-3.595
169	1.1e-06	0.68556	0.0817121	8.38994	6533	PREDICTED: similar to KIAA1633 protein	EW1_F2plate15_G03	-1.266	-0.574	-0.656	-0.059	-0.168	-3.572	-3.517	-3.951	-2.519	-4.507
123	5e-07	0.995454	0.107555	9.25528	2198	SJCHGC00665 protein	EW1_F2plate15_G07	-0.621	-0.861	0.428	0.499	0.524	-2.983	-3.119	-4.113	-2.892	-2.977
391	7.7e-06	1.11093	0.157018	7.07514	6550	SJCHGC00665 protein	EW1_F2plate15_G07	-0.908	-0.469	0.633	0.632	0.871	-2.456	-2.257	-3.713	-2.413	-2.515
620	2.74e-05	0.285968	0.0512996	5.57448	2215	PREDICTED: similar to predicted CDS, reverse transcriptase like	EW1_F2plate15_G11	-2.014	-1.915	-2.019	-1.588	-1.494	-3.331	-3.502	-5.449	-5.102	-4.04
39	1e-07	0.366197	0.0582703	6.28445	6567	PREDICTED: similar to predicted CDS, reverse transcriptase like	EW1_F2plate15_G11	-1.616	-1.343	-1.726	-1.158	-1.405	-4.303	-4.37	-4.46	-3.938	-3.435
454	1.15e-05	0.707486	0.0532217	13.2932	73	RNA-directed DNA polymerase	EW1_F2plate15_H05	-1.396	-1.843	0.137	0.293	0.313	-4.772	-2.696	-4.792	-5.059	-3.84
236	2.3e-06	0.56957	0.0435459	13.0798	4425	RNA-directed DNA polymerase	EW1_F2plate15_H05	-1.952	-1.633	-0.511	-0.028	0.065	-4.499	-4.117		-5.07	-4.399
343	5.3e-06	1.69857	0.0940441	18.0615	923		EW1_F2plate16_A01	-0.552	-1.069	1.646	1.881	1.916	-3.32	-3.619	-2.924	-3.594	-3.595
365	6.4e-06	1.36078	0.101932	13.3498	5275		EW1_F2plate16_A01	-0.736	-1.175	1.215	1.553	1.366	-2.948	-3.525	-3.548	-2.89	-3.56
142	7e-07	0.706585	0.0841229	8.39945	974	Lipid binding protein protein 5	EW1_F2plate16_B01	-1.032	-1.456	-0.153	0.239	-0.102	-3.836	-3.912	-3.541	-3.728	-2.84
445	1.1e-05	0.694673	0.115367	6.02141	5326	Lipid binding protein protein 5	EW1_F2plate16_B01	-1.501	-0.801	-0.051	0.208	-0.482	-2.699	-3.553	-4.01	-2.815	-2.502
911	0.0001067	2.33996	0.526616	4.44338	2062	PREDICTED: similar to Cleavage and Polyadenylation Specifity Factor	EW1_F2plate16_B02	0.248	0.906	1.828	1.702	1.448	-1.26	-1.252	-1.418	0.375	-1.07
256	2.9e-06	2.71289	0.625403	4.33784	6414	PREDICTED: similar to Cleavage and Polyadenylation Specifity Factor	EW1_F2plate16_B02	0.812	1.25	1.678	1.775	1.684	-0.933	-0.654	-1.234	-0.175	-0.391
31	1e-07	6.77467	0.953246	7.10695	3150	PREDICTED: similar to Ubiquitin-activating enzyme E1 1	EW1_F2plate16_B03	2.088	2.61	3.059	3.015	3.028	-0.628	0.041	0.028	0.161	0.053
439	1.07e-05	8.32603	1.15088	7.23448	7502	PREDICTED: similar to Ubiquitin-activating enzyme E1 1	EW1_F2plate16_B03	2.546	2.957	3.313	3.196	3.276	-1.544	0.656	0.415	0.86	0.627
199	1.6e-06	2.64788	0.612735	4.32141	1739	ribosomal protein L21	EW1_F2plate16_C02	1.32	0.949	1.695	1.55	1.511	-0.945	0.081	-0.912	-0.898	-0.86
632	2.94e-05	2.38937	0.76611	3.11883	6091	ribosomal protein L21	EW1_F2plate16_C02	0.79	0.811	1.496	1.654	1.531	-0.839	0.145	-0.544	-0.238	-0.446
233	2.3e-06	0.303064	0.0587248	5.16075	736		EW1_F2plate16_D09	-1.671	-2.594	-1.646	-1.445	-1.255	-3.991	-3.557	-4.513	-3.848	-4.541
329	5e-06	0.25669	0.0665037	3.85978	5088		EW1_F2plate16_D09	-1.968	-2.678	-2.019	-1.441	-1.704	-3.62	-3.805	-3.731	-4.401	-3.995
107	4e-07	1.09968	0.15778	6.96969	1467	Exodeoxyribonuclease V	EW1_F2plate16_E02	0.057	-0.43	0.603	0.552	-0.097	-2.736	-2.239	-3.534	-2.521	-2.289
147	8e-07	1.25084	0.227476	5.49879	5819	Exodeoxyribonuclease V	EW1_F2plate16_E02	-0.105	-0.086	0.697	0.727	0.382	-2.145	-1.762	-2.908	-2.036	-1.829
171	1.1e-06	0.309711	0.0669635	4.62507	2555		EW1_F2plate16_E03	-2.349	-2.029	-1.52	-1.077	-1.48	-3.804	-4.21	-3.88	-3.654	-3.955
552	1.9e-05	0.347252	0.0869659	3.99297	6907		EW1_F2plate16_E03	-2.239	-1.886	-1.349	-1.112	-1.043	-2.989	-4.095	-3.839	-3.61	-3.084
910	0.0001064	0.509691	0.205499	2.48026	1484	almondex CG12127-PA	EW1_F2plate16_E06	-0.802	-1.136	-0.615	-1.162	-1.146	-2.088	-1.712	-2.784	-2.454	-2.377
772	5.88e-05	0.632015	0.300153	2.10564	5836	almondex CG12127-PA	EW1_F2plate16_E06	-0.719	-0.834	-0.498	-0.475	-0.785	-1.92	-1.652	-1.596	-1.853	-1.661
742	5.04e-05	0.180853	0.0421776	4.28788	2334	MT_EISFO Cadmium-metallothionein (MT)	EW1_F2plate16_H03	-2.082	-2.677	-2.828	-2.642	-2.107	-4.708	-5.216		-4.812	-3.534
773	5.91e-05	0.213315	0.0514631	4.14501	6686	MT_EISFO Cadmium-metallothionein (MT)	EW1_F2plate16_H03	-1.65	-2.81	-2.469	-2.67	-1.547	-5.133	-3.947	-4.612	-4.194	-3.516
401	8.4e-06	0.454347	0.111265	4.08347	701	centrin	EW1_R1plate01_C05	-0.972	-1.555	-1.31	-0.905	-0.949	-3.453	-2.141	-3.418	-3.389	-3.439
263	3.2e-06	0.469854	0.146728	3.20222	5053	centrin	EW1_R1plate01_C05	-0.922	-1.003	-1.446	-0.869	-1.209	-2.913	-2.794	-3.165	-2.418	-2.555
523	1.69e-05	0.14497	0.047929	3.02469	412	PREDICTED: similar to l-isoaspartyl protein carboxyl	EW1_R1plate01_E01	-2.73	-2.955	-3.153	-2.87	-2.223	-4.146	-4.03	-4.624	-4.816	-4.298
800	6.47e-05	0.134909	0.0620148	2.17544	4764	PREDICTED: similar to l-isoaspartyl protein carboxyl	EW1_R1plate01_E01	-3.019	-3.04	-3.007	-2.681	-2.702	-3.789	-4.067	-4.071	-3.828	-4.3
593	2.36e-05	0.214548	0.0831646	2.5798	208		EW1_R1plate01_H05	-2.079	-2.459	-2.337	-2.109	-2.119	-3.623	-3.364	-4.019	-3.751	-3.182
851	8.34e-05	0.233259	0.0988519	2.35968	4560		EW1_R1plate01_H05	-2.176	-2.018	-2.258	-1.917	-2.131	-2.83	-3.116	-3.685	-3.708	-3.354
371	6.7e-06	0.169526	0.0473227	3.58234	819		EW1_R1plate02_A09	-2.438	-3.027	-2.807	-2.236	-2.293	-4.478	-4.063	-3.924	-4.654	-4.886
455	1.15e-05	0.187997	0.06613	2.84284	5171		EW1_R1plate02_A09	-2.73	-2.399	-2.55	-2.118	-2.259	-3.904	-4.397	-3.526	-3.9	-3.866
687	3.83e-05	2.43367	0.833461	2.91995	803		EW1_R1plate02_C05	1.609	0.631	1.506	1.41	1.261	-0.631	0.326	-0.316	-0.435	-0.257
624	2.81e-05	2.62089	1.06612	2.45835	5155		EW1_R1plate02_C05	1.244	1.259	1.499	1.577	1.371	-0.265	0.424	0.369	0.065	-0.131
124	5e-07	0.361828	0.0670461	5.39671	1891		EW1_R1plate02_C06	-1.349	-1.959	-1.444	-1.172	-1.41	-4.675	-3.6	-4.033	-3.757	-3.429
102	4e-07	0.380664	0.0783221	4.86023	6243		EW1_R1plate02_C06	-1.258	-1.548	-1.803	-0.954	-1.404	-3.769	-3.483	-4.263	-3.382	-3.475
352	5.8e-06	0.246662	0.0599889	4.11179	547	putative serine protease, subtilase family	EW1_R1plate02_C09	-2.21	-2.674	-1.665	-1.935	-1.613	-3.673	-4.24	-3.794	-3.866	-4.722
495	1.39e-05	0.258951	0.0670695	3.86094	4899	putative serine protease, subtilase family	EW1_R1plate02_C09	-2.192	-2.304	-2.064	-1.532	-1.654	-3.682	-4.469	-3.114	-3.838	-4.387
184	1.3e-06	0.837619	0.23984	3.49242	3778		EW1_R1plate02_E04	-0.446	-0.665	-0.167	-0.12	0.12	-2.042	-1.852	-2.388	-1.988	-2.029
850	8.32e-05	1.0152	0.384781	2.63837	8130		EW1_R1plate02_E04	-0.255	0.161	0.225	-0.578	0.556	-1.529	-1.201	-1.465	-1.033	-1.662
830	7.59e-05	0.208691	0.0534227	3.90642	1363	ABC transporter family protein	EW1_R1plate02_E10	-2.021	-2.839	-2.389	-2.204	-1.851	-4.433	-5.278	-4.061	-4.158	-3.202
570	2.11e-05	0.218047	0.0676026	3.22543	5715	ABC transporter family protein	EW1_R1plate02_E10	-2.564	-2.327	-2.674	-1.657	-1.765	-3.678	-3.735	-3.696	-3.925	-4.4
481	1.29e-05	0.245522	0.069494	3.533	3506		EW1_R1plate02_G04	-2.183	-1.905	-2.435	-1.666	-1.94	-3.743	-3.738	-4.649	-3.826	-3.279
310	4.5e-06	0.347064	0.100664	3.44774	7858		EW1_R1plate02_G04	-1.643	-1.266	-2.149	-1.335	-1.241	-3.175	-3.243	-3.651	-2.99	-3.502
133	7e-07	0.201573	0.0423184	4.76325	428		EW1_R1plate03_F09	-2.22	-2.398	-2.644	-2.41	-1.881	-4.821	-3.936	-4.416	-5.069	-4.571
451	1.13e-05	0.175372	0.0675725	2.59532	4780		EW1_R1plate03_F09	-2.42	-2.558	-2.868	-2.243	-2.469	-4.189	-3.976	-3.795	-3.692	-3.784
739	4.98e-05	0.96499	0.373258	2.58532	4133		EW1_R1plate05_B04	-0.156	-0.053	-0.068	0.497	-0.477	-1.252	-1.342	-1.18	-1.858	-1.477
607	2.52e-05	1.18289	0.503863	2.34765	8485		EW1_R1plate05_B04	0.079	0.189	0.285	0.468	0.191	-1.259	-0.765	-0.863	-0.846	-1.212
153	9e-07	1.20954	0.17416	6.94496	886	CG7910-PA	EW1_R1plate05_B05	-0.027	-0.638	0.222	0.777	1.038	-2.979	-2.343	-2.818	-2.132	-2.337
201	1.6e-06	1.18451	0.245695	4.82106	5238	CG7910-PA	EW1_R1plate05_B05	0.092	-0.521	0.405	0.591	0.655	-2.245	-2.001	-2.461	-1.878	-1.541
665	3.49e-05	0.231058	0.04211	5.48702	1991		EW1_R1plate05_B10	-2.243	-2.137	-2.613	-1.49	-2.086	-5.584	-3.562		-4.33	-4.803
711	4.33e-05	0.210976	0.0320658	6.57947	6343		EW1_R1plate05_B10	-2.931	-1.882	-2.852	-1.816	-1.744	-6.002	-4.087	-5.134	-3.791	-5.802
279	3.6e-06	0.471981	0.140997	3.34746	4167		EW1_R1plate05_B12	-1.437	-1.285	-0.769	-0.867	-1.059	-3.009	-2.586	-2.404	-3.169	-2.963
619	2.73e-05	0.540577	0.176111	3.06952	8519		EW1_R1plate05_B12	-1.405	-0.94	-0.628	-0.632	-0.831	-3.088	-1.95	-2.636	-2.236	-2.618
441	1.07e-05	0.205985	0.042176	4.88394	4184	hypothetical protein TTHERM_01299710	EW1_R1plate06_A04	-2.689	-2.826	-2.014	-1.79	-2.078	-3.569	-4.675	-4.377	-4.991	-5.225
428	9.9e-06	0.271525	0.0305736	8.88103	8536	hypothetical protein TTHERM_01299710	EW1_R1plate06_A04	-3.28	-1.784	-1.38	-1.574	-1.386	-4.817	-4.459	-4.401	-5.03	-6.451
448	1.1e-05	3.97392	0.891085	4.45965	937		EW1_R1plate06_A05	1.562	1.008	2.628	2.214	2.54	-0.433	0.131	-0.047	-0.361	-0.122
487	1.32e-05	4.25374	1.20041	3.54358	5289		EW1_R1plate06_A05	1.686	1.364	2.621	2.394	2.379	0.106	0.476	0.176	0.027	0.533
21	< 1e-07	1.36306	0.117385	11.6119	2025	unnamed protein product	EW1_R1plate06_A06	-0.004	-0.141	0.604	0.697	1.079	-2.998	-3.434	-2.518	-3.759	-2.745
36	1e-07	1.5221	0.135953	11.1958	6377	unnamed protein product	EW1_R1plate06_A06	0.037	-0.053	0.712	0.937	1.397	-2.704	-3.164	-2.308	-2.868	-3.35
458	1.16e-05	0.22254	0.0710164	3.13364	4201	unnamed protein product	EW1_R1plate06_A08	-2.325	-2.478	-1.68	-1.855	-2.501	-4.119	-3.961	-3.358	-3.904	-3.737
165	1.1e-06	0.299693	0.0948777	3.15873	8553	unnamed protein product	EW1_R1plate06_A08	-2.023	-1.789	-1.522	-1.583	-1.775	-3.324	-3.352	-3.256	-3.352	-3.705
354	5.8e-06	1.07655	0.350004	3.07582	988	endopeptidase PepO	EW1_R1plate06_B05	0.194	0.095	-0.209	0.349	0.103	-1.223	-1.395	-1.444	-2.107	-1.404
363	6.2e-06	1.19575	0.443393	2.69682	5340	endopeptidase PepO	EW1_R1plate06_B05	0.146	0.462	0.088	0.484	0.11	-1.026	-0.928	-1.406	-1.341	-1.166
555	1.93e-05	0.122512	0.0322219	3.80215	3164	PREDICTED: similar to Peroxisome assembly protein 10 (Peroxin-10)	EW1_R1plate06_B07	-3.456	-3.465	-2.852	-2.497	-2.875	-5.21	-5.754	-4.696	-4.618	-4.501
512	1.56e-05	0.169782	0.0587765	2.8886	7516	PREDICTED: similar to Peroxisome assembly protein 10 (Peroxin-10)	EW1_R1plate06_B07	-3.11	-2.515	-2.631	-2.173	-2.362	-4.526	-3.886	-3.969	-4.061	-4.002
285	3.9e-06	3.81417	1.32371	2.88142	2093	hypothetical protein LOC393107	EW1_R1plate06_B10	2.111	1.512	1.931	1.981	2.122	0.629	0.464	0.163	0.45	0.317
625	2.82e-05	4.14401	1.68335	2.46176	6445	hypothetical protein LOC393107	EW1_R1plate06_B10	1.997	1.715	2.298	1.877	2.368	0.895	0.856	0.596	0.913	0.496
737	4.91e-05	0.208445	0.0662806	3.14488	3181	centrin	EW1_R1plate06_B11	-1.864	-3.007	-2.062	-1.999	-2.379	-3.952	-3.564	-3.795	-4.603	-3.664
899	0.0001009	0.287557	0.119343	2.4095	7533	centrin	EW1_R1plate06_B11	-1.68	-2.149	-1.929	-1.627	-1.606	-3.64	-2.629	-3.11	-2.887	-3.068
332	5e-06	0.903257	0.200237	4.51095	4269		EW1_R1plate06_B12	-1.043	-0.557	0.399	0.298	0.169	-2.527	-2.19	-2.075	-2.539	-2.271
654	3.25e-05	1.26966	0.364439	3.48388	8621		EW1_R1plate06_B12	-0.487	0.04	0.908	0.534	0.728	-1.909	-1.261	-1.232	-1.172	-1.708
303	4.3e-06	0.751334	0.16939	4.43553	3980	PREDICTED: similar to CG5805-PA	EW1_R1plate06_D08	-0.405	-0.926	-1.066	0.498	-0.164	-2.52	-2.659	-2.602	-2.6	-2.428
311	4.6e-06	1.16834	0.314586	3.71388	8332	PREDICTED: similar to CG5805-PA	EW1_R1plate06_D08	-0.051	0.012	-0.359	0.776	0.743	-1.667	-1.719	-1.706	-1.487	-1.763
706	4.23e-05	0.24832	0.073466	3.38007	2552	short stop CG18076-PH, isoform H	EW1_R1plate06_E03	-1.962	-2.898	-1.896	-1.564	-1.728	-3.652	-3.805	-3.274	-4.394	-3.709
953	0.0001259	0.267824	0.0961062	2.78675	6904	short stop CG18076-PH, isoform H	EW1_R1plate06_E03	-2.307	-1.946	-1.978	-1.752	-1.52	-4.29	-3.172	-2.978	-3.08	-3.376
559	1.97e-05	1.45214	0.513676	2.82696	1481		EW1_R1plate06_E06	1.043	0.201	0.544	0.401	0.502	-0.465	-1.016	-0.914	-1.251	-1.159
767	5.61e-05	1.69813	0.752636	2.25625	5833		EW1_R1plate06_E06	0.988	0.591	0.692	0.619	0.93	-0.25	-0.725	-0.087	-0.474	-0.515
422	9.3e-06	0.752489	0.249354	3.01775	427		EW1_R1plate06_F01	-0.165	-0.342	-0.429	-0.646	-0.469	-1.691	-2.015	-2.123	-2.578	-1.611
816	7.1e-05	0.724638	0.323881	2.23736	4779		EW1_R1plate06_F01	-0.294	-0.278	-0.558	-0.438	-0.755	-1.271	-1.726	-1.928	-1.721	-1.486
860	8.61e-05	0.392795	0.158136	2.48391	1515		EW1_R1plate06_F02	-1.053	-1.188	-1.439	-1.344	-1.717	-2.245	-2.456	-3.216	-2.847	-2.539
759	5.41e-05	0.444622	0.186092	2.38925	5867		EW1_R1plate06_F02	-1.281	-0.834	-1.294	-0.919	-1.518	-2.082	-2.412	-2.71	-2.56	-2.367
837	7.86e-05	0.577206	0.134807	4.28172	3419	ORF031	EW1_R1plate06_H04	-1.314	-1.243	-1.149	0.037	-0.295	-2.445	-2.623	-4.061	-2.85	-2.475
160	1e-06	1.06113	0.232651	4.56102	7771	ORF031	EW1_R1plate06_H04	-0.185	0.101	-0.519	0.62	0.412	-1.801	-1.877	-2.268	-2.174	-2.399
229	2.2e-06	1.19242	0.203377	5.86313	2127		EW1_R1plate07_A06	-0.447	-0.579	0.927	0.758	0.611	-2.492	-2.004	-2.524	-2.211	-2.258
308	4.5e-06	1.24246	0.238548	5.20844	6479		EW1_R1plate07_A06	-0.641	-0.155	0.948	0.713	0.702	-2.123	-1.744	-2.459	-2.197	-1.816
695	3.98e-05	0.299418	0.0904555	3.31012	4303	bucentaur	EW1_R1plate07_A08	-2.392	-2.194	-1.044	-1.318	-1.75	-3.432	-3.559	-3.06	-3.85	-3.433
402	8.4e-06	0.476813	0.128255	3.71769	8655	bucentaur	EW1_R1plate07_A08	-1.413	-1.651	-0.583	-0.918	-0.777	-3.18	-3.194	-3.029	-2.326	-3.086
379	7.1e-06	5.24654	1.10185	4.76157	1056	T-cell receptor beta	EW1_R1plate07_A09	2.313	1.737	2.552	2.361	2.993	0.327	-0.473	1.019	-0.159	-0.014
438	1.06e-05	6.26708	1.35341	4.63059	5408	T-cell receptor beta	EW1_R1plate07_A09	2.829	1.98	2.794	2.668	2.967	0.733	-0.023	1.267	0.57	-0.364
462	1.18e-05	0.269055	0.0391594	6.87077	2144	bucentaur	EW1_R1plate07_A10	-2.21	-3.016	-1.486	-1.386	-1.372	-3.973	-4.492	-4.587	-5.897	-4.423
701	4.16e-05	0.291052	0.0628167	4.63335	6496	bucentaur	EW1_R1plate07_A10	-2.825	-2.582	-1.003	-1.293	-1.2	-3.932	-3.587	-4.37	-4.006	-4.069
381	7.1e-06	0.204256	0.0528646	3.86376	4320		EW1_R1plate07_A12	-2.75	-2.515	-2.709	-1.373	-2.111	-4.235	-4.325	-4.101	-4.42	-4.127
151	9e-07	0.344291	0.0567809	6.0635	8672		EW1_R1plate07_A12	-2.384	-1.813	-1.12	-1.125	-1.251	-4.33	-3.896	-3.989	-3.752	-4.725
161	1e-06	1.58523	0.105715	14.9954	1073	poly(A)-binding protein	EW1_R1plate07_B01	-0.003	-0.549	1.051	1.152	1.672	-2.644	-3.648	-2.399	-4.111	-3.406
145	8e-07	1.6906	0.135199	12.5045	5425	poly(A)-binding protein	EW1_R1plate07_B01	0.325	-0.737	1.39	1.321	1.489	-2.938	-3.1	-2.213	-3.112	-3.071
532	1.78e-05	0.378708	0.10117	3.74327	1922		EW1_R1plate07_B10	-1.558	-2.25	-1.247	-1.004	-0.945	-2.911	-3.007	-3.809	-3.549	-3.249
568	2.09e-05	0.406901	0.124582	3.26613	6274		EW1_R1plate07_B10	-1.63	-1.921	-0.796	-1.03	-1.11	-2.757	-3.057	-3.523	-2.953	-2.734
418	9.2e-06	3.6298	1.36126	2.6665	495	superoxide dismutase	EW1_R1plate07_E05	1.853	1.827	1.914	1.787	1.918	0.615	0.784	0.12	0.122	0.584
700	4.12e-05	3.53853	1.69591	2.0865	4847	superoxide dismutase	EW1_R1plate07_E05	1.874	1.829	1.67	1.95	1.792	0.631	0.874	0.665	0.787	0.854
722	4.61e-05	0.241595	0.0792461	3.04867	3759	Mcfp-prov protein	EW1_R1plate07_E08	-2.219	-2.602	-2.338	-1.406	-1.682	-3.148	-3.831	-3.576	-3.925	-3.807
870	9.23e-05	0.399339	0.169459	2.35656	8111	Mcfp-prov protein	EW1_R1plate07_E08	-1.475	-1.24	-1.511	-1.669	-0.727	-2.314	-2.737	-2.443	-2.645	-2.666
70	2e-07	1.42024	0.11271	12.6009	2466	fast tropomyosin isoform	EW1_R1plate07_F11	-0.174	-0.603	0.827	1.036	1.444	-3.178	-3.036	-3.444	-3.229	-2.86
87	3e-07	1.42761	0.163086	8.7537	6818	fast tropomyosin isoform	EW1_R1plate07_F11	-0.391	-0.06	0.83	0.786	1.402	-2.495	-2.755	-2.356	-2.887	-2.588
498	1.42e-05	0.981256	0.282519	3.47324	257		EW1_R1plate07_H01	0.646	-0.185	-0.27	-0.224	-0.105	-1.616	-2.072	-2.233	-2.023	-1.173
353	5.8e-06	1.17666	0.320191	3.67486	4609		EW1_R1plate07_H01	0.902	0.35	-0.12	0.096	-0.054	-1.505	-1.891	-1.913	-1.79	-1.116
721	4.61e-05	0.224799	0.0687901	3.2679	798		EW2_F1plate01_C01	-1.908	-2.322	-2.226	-2.071	-2.24	-3.065	-3.783	-3.554	-4.237	-4.67
678	3.69e-05	0.246071	0.0862589	2.8527	5150		EW2_F1plate01_C01	-2.017	-1.769	-2.582	-1.639	-2.108	-3.918	-3.288	-3.393	-3.182	-3.896
514	1.58e-05	0.114673	0.037167	3.08533	1647		EW2_F1plate01_C10	-3.166	-2.546	-3.689	-3.204	-3.017	-5.173	-4.846	-4.638	-4.607	-4.485
546	1.85e-05	0.1047	0.0385999	2.71245	5999		EW2_F1plate01_C10	-3.257	-3.454	-3.635	-3.019	-2.913	-4.563	-4.988	-4.387	-4.607	-4.932
168	1.1e-06	0.635027	0.0452902	14.0213	627	PREDICTED: hypothetical protein XP_509666	EW2_F1plate02_C01	-1.855	-1.315	-0.172	-0.064	0.13	-4.61	-4.54	-3.75	-5.545	-3.877
392	7.7e-06	0.300032	0.0314008	9.55492	4979	PREDICTED: hypothetical protein XP_509666	EW2_F1plate02_C01	-2.468	-0.921	-2.076	-1.603	-1.615	-4.878	-4.04	-4.537	-6.708	-4.802
237	2.3e-06	0.351681	0.0503614	6.98314	678	actin	EW2_F1plate02_D01	-2.777	-1.41	-1.122	-1.061	-1.169	-3.953	-3.775	-4.558	-4.41	-4.861
810	6.95e-05	0.251462	0.0835114	3.01111	5030	actin	EW2_F1plate02_D01	-2.771	-2.21	-1.808	-1.599	-1.57	-3.732	-3.486	-3.1	-3.543	-4.048
727	4.79e-05	0.187547	0.648741	0.289094	2854	PREDICTED: similar to angiopoietin-like factor	EW2_F1plate02_D03	-2.041	-2.981	-1.922	-2.51	-2.62	0.268	-0.539	-1.077	-0.937	-0.836
89	3e-07	0.249394	0.828439	0.301042	7206	PREDICTED: similar to angiopoietin-like factor	EW2_F1plate02_D03	-2.017	-1.991	-2.033	-2.159	-1.817	-0.219	-0.397	-0.377	-0.095	-0.269
817	7.16e-05	0.314784	1.02953	0.305754	3398		EW2_F1plate02_H04	-2.165	-1.934	-2.059	-1.133	-1.047	-0.209	0.706	-0.196	-0.334	0.242
900	0.0001014	0.511541	1.94617	0.262845	7750		EW2_F1plate02_H04	-1.639	-0.015	-0.914	-1.315	-0.953	1.137	1.901	0.802	0.391	0.572
633	2.99e-05	1.82717	0.398187	4.58871	3432	MS4A4A protein	EW2_F1plate02_H12	1.569	0.061	1.198	0.201	1.319	-1.395	-1.465	-1.243	-0.571	-1.969
433	1e-05	2.7559	0.631389	4.36483	7784	MS4A4A protein	EW2_F1plate02_H12	1.965	1.053	1.098	1.245	1.951	-0.537	-0.833	-0.629	0.081	-1.4
671	3.55e-05	0.278111	0.0787847	3.53002	1001	nuclear pore complex protein (NUP155)	EW2_F1plate03_A01	-2.483	-2.533	-1.508	-1.522	-1.186	-3.996	-3.338	-3.649	-3.867	-3.48
598	2.41e-05	0.393053	0.0927166	4.2393	5353	nuclear pore complex protein (NUP155)	EW2_F1plate03_A01	-1.469	-1.838	-1.015	-1.338	-1.077	-3.096	-3.172	-3.213	-3.002	-4.672
298	4.2e-06	0.592704	0.0589956	10.0466	3262	Hypothetical protein CBG09426	EW2_F1plate03_B11	-1.742	-1.467	-0.151	0.02	-0.434	-3.943	-4.436	-2.781	-4.504	-4.753
575	2.2e-05	0.680942	0.110555	6.15928	7614	Hypothetical protein CBG09426	EW2_F1plate03_B11	-1.597	-1.439	0.104	-0.043	0.203	-3.338	-2.781	-2.779	-2.992	-3.996
547	1.87e-05	1.15006	0.0503782	22.8286	474	PREDICTED: similar to NEDD8 ultimate buster-1	EW2_F1plate03_E05	1.166	-2.542	0.422	0.714	1.249	-3.387	-4.252	-4.372	-5.871	-3.674
15	< 1e-07	1.37184	0.0619468	22.1455	4826	PREDICTED: similar to NEDD8 ultimate buster-1	EW2_F1plate03_E05	-0.396	0.609	0.766	0.376	0.924	-2.807	-3.987	-4.148	-4.171	-4.951
567	2.09e-05	0.163895	0.0550251	2.97855	1579		EW2_F1plate03_E10	-2.973	-2.774	-2.729	-1.963	-2.607	-4.265	-4.164	-3.772	-4.115	-4.604
786	6.12e-05	0.19608	0.0462619	4.23847	5931		EW2_F1plate03_E10	-2.854	-1.997	-2.501	-1.925	-2.475	-4.159	-5.569	-4.498	-4.558	-3.387
917	0.0001103	0.316332	0.0934065	3.38662	1596		EW2_F1plate03_F02	-1.889	-1.803	-1.52	-1.532	-1.56	-2.633	-4.376	-3.974	-3.296	-2.823
736	4.9e-05	0.399606	0.100803	3.96422	5948		EW2_F1plate03_F02	-1.142	-2.084	-1.279	-0.876	-1.236	-3.001	-4.349	-3.551	-2.958	-2.693
869	9.21e-05	0.166693	0.0620787	2.68518	1613	hypothetical protein PY03538	EW2_F1plate03_F06	-2.337	-2.283	-2.836	-2.436	-3.032	-3.435	-4.457	-4.328	-4.102	-3.727
544	1.84e-05	0.202264	0.0527696	3.83297	5965	hypothetical protein PY03538	EW2_F1plate03_F06	-2.048	-1.58	-2.712	-2.425	-2.764	-4.239	-4.761	-4.28	-3.52	-4.422
704	4.2e-05	1.09127	0.262866	4.15144	185	hypothetical protein Psyc_0456	EW2_F1plate03_G01	-0.518	0.29	0.449	0.115	0.293	-1.407	-2.166	-1.089	-2.017	-2.959
539	1.82e-05	1.1817	0.38255	3.08901	4537	hypothetical protein Psyc_0456	EW2_F1plate03_G01	0.344	0.158	0.345	0.081	0.276	-1.733	-0.684	-1.788	-1.056	-1.67
260	3.1e-06	0.568093	0.118148	4.80833	2378		EW2_F1plate03_G07	-1.418	-0.595	-0.488	-0.594	-0.983	-2.559	-3.226	-3.335	-3.757	-2.53
388	7.4e-06	0.60632	0.12223	4.96047	6730		EW2_F1plate03_G07	-1.276	-0.432	-0.663	-0.615	-0.624	-3.781	-2.525	-2.211	-2.986	-3.658
6	< 1e-07	1.26235	0.13108	9.6303	219	chitinase	EW2_F1plate03_G09	0.282	-0.33	0.731	0.538	0.46	-2.553	-3.059	-3.107	-3.325	-2.613
85	3e-07	0.967655	0.129496	7.47244	4571	chitinase	EW2_F1plate03_G09	-0.08	-0.644	-0.143	0.641	-0.011	-2.353	-3.54	-2.71	-2.748	-3.394
92	3e-07	0.481266	0.0288346	16.6906	236		EW2_F1plate03_H01	-1.183	-1.846	-0.709	-1.007	-0.53	-5.358	-4.757	-6.126	-4.223
53	1e-07	0.406244	0.0592723	6.85386	4588		EW2_F1plate03_H01	-1.273	-1.363	-1.238	-0.998	-1.626	-3.492	-4.522	-4.555	-3.519	-4.295
453	1.14e-05	0.287554	0.0297043	9.68056	253	enolase	EW2_F1plate03_H05	-1.899	-1.625	-2.397	-1.998	-1.072	-3.828	-5.005	-5.057	-6.403
863	8.78e-05	0.208233	0.0300258	6.93512	4605	enolase	EW2_F1plate03_H05	-2.505	-1.255	-2.877	-2.039	-2.643	-6.549	-4.33	-4.313	-5.039
83	3e-07	1.2572	5.7241	0.219633	2446	COX1_10599 cytochrome c oxidase subunit I	EW2_F1plate03_H11	-0.087	0.099	0.466	0.349	0.824	2.29	2.518	2.723	2.317	2.737
327	5e-06	1.5167	7.17185	0.21148	6798	COX1_10599 cytochrome c oxidase subunit I	EW2_F1plate03_H11	0.016	-0.055	1.063	0.736	1.245	2.412	2.794	3.367	2.728	2.91
198	1.5e-06	0.896053	0.126209	7.09978	1663	conserved hypothetical protein	EW2_R1plate01_C06	0.156	-0.361	-0.852	-0.228	0.492	-2.97	-3.865	-2.224	-2.589	-3.282
846	8.18e-05	0.75894	0.183917	4.12654	6015	conserved hypothetical protein	EW2_R1plate01_C06	-0.297	-0.465	-0.905	-0.281	-0.041	-1.942	-2.905	-1.803	-1.872	-3.693
927	0.0001136	0.414038	0.0887627	4.66455	1680	hypothetical protein PG1359	EW2_R1plate01_C10	-0.956	-2.196	-1.415	-0.962	-0.833	-3.32	-3.811	-2.265	-4.652	-3.421
173	1.1e-06	0.46634	0.126128	3.69737	6032	hypothetical protein PG1359	EW2_R1plate01_C10	-0.996	-1.338	-1.373	-0.758	-1.037	-3.091	-2.593	-2.753	-3.311	-3.187
937	0.0001166	0.0577992	0.309728	0.186613	1476	cathepsin C	EW2_R1plate02_E02	-3.323	-3.884	-4.986	-4.269	-4.102	-0.644	-0.772	-1.858	-2.902	-2.279
112	5e-07	0.0617861	0.428349	0.144242	5828	cathepsin C	EW2_R1plate02_E02	-4.588	-3.858	-4.373	-3.768	-3.496	-1.326	-0.354	-1.455	-1.24	-1.74
182	1.2e-06	0.105578	0.407601	0.259022	490		EW2_R1plate03_E01	-3.576	-3.191	-3.044	-3.542	-2.865	-1.13	-0.996	-1.538	-1.696	-1.114
246	2.6e-06	0.14171	0.490426	0.288953	4842		EW2_R1plate03_E01	-2.928	-2.58	-2.874	-2.462	-3.251	-1.403	-0.957	-0.623	-1.109	-1.048
390	7.6e-06	0.0427172	0.181669	0.235138	1578	putative hexuronate transport protein (MFS family)	EW2_R1plate03_E02	-4.245	-4.097	-5.568	-4.722	-4.114	-2.212	-2.652	-2.374	-2.721	-2.343
253	2.9e-06	0.0399597	0.246814	0.161902	5930	putative hexuronate transport protein (MFS family)	EW2_R1plate03_E02	-3.815	-4.17	-5.412	-5.005	-4.825	-2.526	-1.886	-1.327	-2.381	-1.973
683	3.77e-05	0.0453125	0.407978	0.111066	3617	ribosomal protein L3 variant 1	EW2_R1plate04_E12	-5.455	-3.072	-5.249	-5.241	-3.303	-0.278	-1.206	-1.4	-2.196	-1.388
594	2.37e-05	0.082989	0.404808	0.205008	7969	ribosomal protein L3 variant 1	EW2_R1plate04_E12	-3.813	-2.793	-3.932	-3.877	-3.541	-1.952	-1.083	-0.179	-1.946	-1.364
838	7.97e-05	0.0430949	0.204661	0.210567	2546		EW2_R1plate04_F03	-4.727	-4.851	-4.698	-4.065	-4.341	-2.35	-2.153	-0.782	-3.178	-2.981
12	< 1e-07	0.0481383	0.293206	0.164179	6898		EW2_R1plate04_F03	-4.295	-4.374	-4.275	-4.377	-4.563	-1.94	-1.684	-1.325	-1.638	-2.264
181	1.2e-06	0.0329763	0.260341	0.126666	3634	PREDICTED: similar to CDNA sequence BC027344	EW2_R1plate04_F04	-4.806	-4.522	-6.01	-5.027	-4.247	-2.034	-1.216	-1.702	-2.601	-2.155
9	< 1e-07	0.0419758	0.528285	0.0794567	7986	PREDICTED: similar to CDNA sequence BC027344	EW2_R1plate04_F04	-4.706	-4.756	-4.474	-4.777	-4.158	-1.487	-0.526	-0.53	-0.407	-1.653
798	6.45e-05	0.147872	0.697326	0.212056	1220	COX3_10599 cytochrome c oxidase subunit III	EW2_R1plate04_H10	-2.86	-2.839	-3.367	-1.613	-3.11	-0.298	-0.757	-1.434	-0.573	0.461
30	1e-07	0.138404	1.03308	0.133973	5572	COX3_10599 cytochrome c oxidase subunit III	EW2_R1plate04_H10	-2.638	-2.47	-3.235	-2.543	-3.379	-0.12	-0.263	0.048	-0.065	0.634
274	3.5e-06	0.241176	0.0253495	9.51401	4314	ribosomal protein S11	EW2_R1plate05_B12	-3.2	-2.16	-2.429	-1.31	-1.16	-5.117	-5.81	-6.094	-5.058	-4.431
186	1.3e-06	0.284761	0.0227789	12.5011	8666	ribosomal protein S11	EW2_R1plate05_B12	-2.529	-1.862	-2.682	-1.02	-0.968	-5.25	-4.823	-6.644	-4.914	-5.65
677	3.68e-05	0.0878806	0.293324	0.299603	744	COG1173: ABC-type dipeptide/oligopeptide/nickel transport systems,	EW2_R1plate05_D01	-4.134	-3.173	-3.687	-3.226	-3.322	-1.339	-1.348	-1.91	-2.528	-1.722
692	3.9e-05	0.0861155	0.428785	0.200836	5096	COG1173: ABC-type dipeptide/oligopeptide/nickel transport systems,	EW2_R1plate05_D01	-3.603	-2.443	-4.64	-3.141	-3.86	-1.24	-0.649	-0.992	-1.929	-1.298
385	7.3e-06	0.33099	1.64777	0.200871	1832	Actin	EW2_R1plate05_D02	-1.992	-2.188	-0.927	-1.568	-1.301	0.37	1.065	1.413	-0.015	0.77
414	9e-06	0.407585	2.28367	0.178479	6184	Actin	EW2_R1plate05_D02	-2.471	-0.955	-1.683	-0.711	-0.654	0.916	1.081	1.822	1.168	0.969
288	3.9e-06	1.19792	0.238178	5.02951	506	toad pancreatic chitinase	EW2_R1plate05_F09	0.741	-0.122	0.173	-0.081	0.591	-2.207	-2.797	-1.3	-2.362	-1.683
411	8.8e-06	1.1139	0.316694	3.51728	4858	toad pancreatic chitinase	EW2_R1plate05_F09	0.549	0.126	-0.06	-0.033	0.196	-1.824	-2.37	-1.14	-1.649	-1.312
496	1.39e-05	0.100851	0.516531	0.195246	1883		EW2_R1plate06_C02	-4.032	-3.123	-3.589	-2.837	-2.967	0.002	-0.649	-0.934	-1.413	-1.771
600	2.43e-05	0.127611	0.551322	0.231463	6235		EW2_R1plate06_C02	-2.974	-2.036	-3.21	-3.678	-2.952	-1.005	-0.293	-0.719	-1.654	-0.625
251	2.8e-06	1.78208	5.46897	0.325852	1900	ATP6_10599 ATP synthase F0 subunit 6	EW2_R1plate06_C06	0.8	1.237	0.927	0.663	0.541	2.494	2.531	2.693	2.369	2.17
155	9e-07	1.9514	6.80477	0.28677	6252	ATP6_10599 ATP synthase F0 subunit 6	EW2_R1plate06_C06	0.646	1.452	1.122	0.806	0.797	2.821	2.766	2.766	2.868	2.612
646	3.16e-05	0.268921	0.109051	2.46601	1644	SJCHGC00665 protein	EW2_R1plate06_C10	-1.755	-1.886	-2.388	-1.872	-1.572	-3.331	-2.967	-3.308	-3.329	-3.048
848	8.28e-05	0.326279	0.133256	2.44851	5996	SJCHGC00665 protein	EW2_R1plate06_C10	-1.712	-1.386	-2.219	-1.437	-1.325	-2.874	-2.616	-3.259	-2.968	-2.821
294	4e-06	0.6191	1.65821	0.373354	2766		EW2_R1plate06_D07	-0.69	-0.894	-0.818	-0.65	-0.406	0.817	0.918	0.701	0.586	0.625
281	3.7e-06	0.673573	2.29126	0.293975	7118		EW2_R1plate06_D07	-1.263	-0.396	-0.416	-0.341	-0.435	0.955	1.26	1.498	1.104	1.165
98	3e-07	0.68219	0.100969	6.75645	523		EW2_R1plate06_E01	-0.333	-1.012	-0.595	-0.934	0.115	-3.151	-3.604	-2.925	-3.95	-2.91
231	2.2e-06	0.611299	0.124078	4.92671	4875		EW2_R1plate06_E01	-0.435	-1.018	-0.861	-0.676	-0.559	-3.302	-3.924	-2.494	-2.65	-2.683
443	1.08e-05	0.0510266	0.223176	0.228638	1611	PREDICTED: similar to Histamine H2 receptor (H2R) (Gastric receptor	EW2_R1plate06_E02	-4.974	-3.734	-4.901	-4	-3.855	-2.574	-1.626	-2.307	-2.413	-1.899
269	3.4e-06	0.0322258	0.397128	0.0811472	5963	PREDICTED: similar to Histamine H2 receptor (H2R) (Gastric receptor	EW2_R1plate06_E02	-5.937	-3.778	-4.633	-5.778	-4.652	-1.226	-0.171	-1.286	-2.427	-1.553
627	2.89e-05	0.0560307	0.268173	0.208935	2494		EW2_R1plate06_F07	-4.204	-3.589	-3.54	-4.342	-5.114	-1.895	-1.02	-2.507	-2.4	-1.672
480	1.28e-05	0.0591733	0.356392	0.166034	6846		EW2_R1plate06_F07	-4.21	-3.33	-3.479	-5.306	-4.07	-1.502	-0.598	-1.925	-1.574	-1.844
777	6.02e-05	0.0599905	0.361836	0.165795	2511		EW2_R1plate06_F11	-3.774	-4.002	-4.518	-3.781	-4.221	-0.031	-0.939	-2.7	-1.249	-2.414
141	7e-07	0.0806399	0.599073	0.134608	6863		EW2_R1plate06_F11	-2.982	-3.214	-4.06	-3.827	-4.078	-0.058	-0.887	-1.628	-0.544	-0.58
483	1.29e-05	0.0406046	0.242962	0.167123	3532	PREDICTED: similar to Ornithine decarboxylase antizyme (ODC-Az)	EW2_R1plate06_G08	-5.127	-4.422	-4.617	-4.813	-4.132	-1.136	-2.213	-3.087	-2.582	-1.188
46	1e-07	0.0894794	0.77591	0.115322	7884	PREDICTED: similar to Ornithine decarboxylase antizyme (ODC-Az)	EW2_R1plate06_G08	-3.88	-3.08	-3.622	-3.451	-3.379	-1.127	0.236	-0.359	-0.747	0.167
534	1.79e-05	2.71478	0.508458	5.33924	3276	RND efflux system outer membrane lipoprotein NodT	EW2_R1plate06_G12	1.005	1.45	1.601	1.994	1.155	-0.942	-0.617	-2.382	-0.586	-0.353
406	8.6e-06	3.53758	0.714873	4.94854	7628	RND efflux system outer membrane lipoprotein NodT	EW2_R1plate06_G12	1.339	2.129	1.93	1.699	2.017	-1.411	0.312	-1.013	-0.192	-0.117
223	2.1e-06	0.52263	0.059757	8.74592	3089		EW2_R1plate07_A07	-1.329	-1.935	-0.611	-0.626	-0.179	-3.795	-3.921	-3.167	-4.601	-4.839
515	1.59e-05	0.647744	0.136337	4.75105	7441		EW2_R1plate07_A07	-0.896	-1.657	-0.623	0.074	-0.031	-2.759	-2.278	-3.285	-2.865	-3.187
417	9.1e-06	0.318064	0.0317832	10.0073	4177		EW2_R1plate07_A08	-2.435	-2.387	-0.897	-1.251	-1.294	-4.859	-4.854	-3.627	-6.407	-5.132
111	5e-07	0.42608	0.0382497	11.1394	8529		EW2_R1plate07_A08	-2.769	-0.605	-0.884	-0.971	-0.924	-5.105	-4.785	-4.271	-4.713	-4.668
691	3.88e-05	0.747644	0.0374849	19.9452	930	40S ribosomal protein S12	EW2_R1plate07_A09	-2.038	-2.12	0.875	0.65	0.535	-3.76	-4.451	-3.741	-5.301	-6.434
924	0.0001117	0.695497	0.0577514	12.0429	5282	40S ribosomal protein S12	EW2_R1plate07_A09	-1.425	-1.808	0.419	0.157	0.036	-3.526	-3.197	-3.443	-6.665	-3.739
26	1e-07	0.912537	0.0306405	29.782	947		EW2_R1plate07_B01	-1.352	-0.204	0.474	0.306	0.115	-5.218	-5.65	-3.579	-5.404	-5.292
94	3e-07	0.798038	0.0434833	18.3528	5299		EW2_R1plate07_B01	-2.11	0.172	0.088	0.035	0.188	-5.103	-4.25	-4.576	-4.835	-3.852
440	1.07e-05	0.180089	0.0216411	8.32159	964	PREDICTED: similar to Lactadherin precursor (Milk fat globule-EGF	EW2_R1plate07_B05	-3.226	-3.348	-2.478	-1.595	-1.718	-5.323	-5.835	-4.309	-5.823	-6.36
517	1.63e-05	0.170192	0.0389966	4.36429	5316	PREDICTED: similar to Lactadherin precursor (Milk fat globule-EGF	EW2_R1plate07_B05	-2.974	-3.501	-2.453	-1.745	-2.101	-4.906	-4.204	-4.743	-4.668	-4.881
176	1.2e-06	0.737267	0.0564871	13.0519	3157	40S ribosomal protein S12	EW2_R1plate07_B11	-1.962	-0.317	0.414	-0.208	-0.126	-3.795	-3.445	-5.163	-4.308	-4.019
442	1.08e-05	0.806594	0.0527735	15.2841	7509	40S ribosomal protein S12	EW2_R1plate07_B11	-2.282	-0.421	0.532	0.154	0.467	-5.389	-4.072	-3.575	-3.166	-5.017
536	1.81e-05	0.341583	1.27791	0.267297	3888	NADH dehydrogenase subunit 4	EW2_R1plate07_C04	-2.166	-1.63	-1	-1.62	-1.333	0.481	0.451	1.045	-0.244	0.035
894	9.85e-05	0.635805	2.08062	0.305584	8240	NADH dehydrogenase subunit 4	EW2_R1plate07_C04	-1.264	-0.538	-0.44	-0.328	-0.696	0.264	1.267	1.941	0.759	1.053
22	< 1e-07	0.209632	0.0374084	5.60388	692	hypothetical protein TTHERM_00316510	EW2_R1plate07_D05	-2.396	-2.528	-2.121	-1.991	-2.235	-4.749	-4.363	-5.237	-4.804	-4.549
489	1.33e-05	0.14601	0.0427109	3.41856	5044	hypothetical protein TTHERM_00316510	EW2_R1plate07_D05	-2.843	-3.193	-2.732	-2.35	-2.762	-5.128	-3.915	-4.295	-4.597	-4.812
752	5.27e-05	0.269311	0.0606764	4.43848	1780		EW2_R1plate07_D06	-1.671	-2.284	-2.202	-1.659	-1.648	-3.93	-3.366	-4.364	-5.303	-3.251
225	2.1e-06	0.255523	0.0690993	3.69791	6132		EW2_R1plate07_D06	-1.877	-2.478	-2.209	-1.417	-1.862	-4.163	-3.788	-3.915	-3.593	-3.816
467	1.2e-05	0.493041	0.122007	4.04109	369	HEXP_LEIMA DNA-binding protein HEXBP (Hexamer-binding protein)	EW2_R1plate07_E05	-0.861	-1.501	-1.175	-0.895	-0.67	-2.152	-3.435	-2.811	-3.639	-3.138
785	6.11e-05	0.368987	0.140554	2.62524	4721	HEXP_LEIMA DNA-binding protein HEXBP (Hexamer-binding protein)	EW2_R1plate07_E05	-1.336	-1.196	-1.877	-1.305	-1.479	-2.451	-2.797	-2.651	-3.496	-2.758
76	2e-07	0.279224	0.0328	8.5129	386		EW2_R1plate07_E09	-1.665	-1.692	-1.942	-2.274	-1.63	-5.299	-3.803	-5.104	-5.528	-4.917
386	7.3e-06	0.17117	0.0368165	4.64926	4738		EW2_R1plate07_E09	-2.459	-2.667	-2.599	-2.439	-2.568	-4.185	-4.326	-5.921	-4.95	-4.435
324	4.9e-06	1.46193	0.297637	4.91178	420	PREDICTED: similar to secretory protein precursor	EW2_R1plate07_F05	0.906	0.127	0.004	0.586	1.116	-1.35	-2.614	-1.46	-1.883	-1.436
634	2.99e-05	1.10967	0.411164	2.69884	4772	PREDICTED: similar to secretory protein precursor	EW2_R1plate07_F05	0.22	0.075	-0.21	0.236	0.43	-1.236	-1.885	-0.901	-1.184	-1.206
879	9.42e-05	0.652354	0.201027	3.2451	165		EW2_R1plate07_H09	-0.26	-0.562	-1.029	-0.889	-0.342	-2.347	-2.394	-2.315	-3.139	-1.378
912	0.0001078	0.555932	0.193393	2.87463	4517		EW2_R1plate07_H09	-0.515	-0.754	-0.937	-1.495	-0.533	-2.53	-2.152	-2.949	-2.519	-1.701
920	0.0001109	0.11453	0.41694	0.274691	777	gp7	EW2_R1plate08_D01	-4.415	-3.072	-3.011	-2.599	-2.534	-0.888	-1.043	-1.395	-1.723	-1.26
698	4.08e-05	0.166278	0.535237	0.310663	5129	gp7	EW2_R1plate08_D01	-2.85	-2.017	-3.121	-2.416	-2.538	-0.65	-0.34	-1.145	-1.506	-0.868
250	2.8e-06	0.10976	0.306466	0.358146	1882		EW2_R1plate08_D06	-3.303	-3.056	-3.284	-3.221	-3.074	-1.612	-1.843	-1.387	-1.901	-1.789
105	4e-07	0.110035	0.408723	0.269215	6234		EW2_R1plate08_D06	-3.301	-2.665	-3.262	-3.306	-3.386	-1.252	-1.423	-1.339	-1.16	-1.279
127	6e-07	0.0691858	0.317418	0.217964	2970	LOC496650 protein	EW2_R1plate08_D07	-4.445	-3.438	-3.791	-3.865	-3.728	-1.122	-1.8	-1.884	-1.837	-1.635
45	1e-07	0.106951	0.508258	0.210426	7322	LOC496650 protein	EW2_R1plate08_D07	-3.551	-3.474	-2.993	-3.093	-3.014	-1.111	-0.8	-0.676	-1.217	-1.076
318	4.7e-06	0.97521	6.71953	0.145131	3718	hypothetical protein CIMG_02512	EW2_R1plate08_E04	-0.761	1.308	-0.193	0.041	-0.576	2.63	3.008	2.283	2.502	3.32
395	7.9e-06	1.15554	8.37675	0.137946	8070	hypothetical protein CIMG_02512	EW2_R1plate08_E04	-0.333	1.75	-0.142	-0.682	0.451	2.842	3.253	2.843	2.871	3.524
247	2.6e-06	0.329606	2.04612	0.161089	3735	collagen, type XII, alpha 1	EW2_R1plate08_E08	-2.274	-0.991	-1.837	-1.843	-1.061	0.72	1.551	0.299	0.955	1.639
77	2e-07	0.447839	3.70509	0.120872	8087	collagen, type XII, alpha 1	EW2_R1plate08_E08	-1.943	-0.372	-0.863	-1.656	-0.961	1.385	2.196	1.773	1.971	2.123
690	3.88e-05	0.0438311	0.226727	0.193321	1593		EW2_R1plate08_F02	-5.228	-5.364	-4.082	-4.101	-3.784	-1.958	-1.378	-1.893	-3.099	-2.377
257	3e-06	0.0436643	0.259067	0.168545	5945		EW2_R1plate08_F02	-5.063	-4.269	-4.775	-4.093	-4.386	-2.065	-1.198	-1.623	-3.005	-1.852
110	4e-07	0.0592353	0.356993	0.165929	2681	preprocarboxypeptidase	EW2_R1plate08_F03	-4.446	-3.301	-4.698	-3.938	-4.004	-1.367	-1.476	-1.903	-1.593	-1.092
37	1e-07	0.0574172	0.438376	0.130977	7033	preprocarboxypeptidase	EW2_R1plate08_F03	-4.811	-4.269	-4.023	-4.001	-3.508	-1.703	-1.269	-0.978	-1.075	-0.924
67	2e-07	0.0677304	0.490726	0.138021	3769		EW2_R1plate08_F04	-4.416	-3.119	-3.738	-4.295	-3.852	-0.482	-1.208	-0.942	-1.447	-1.056
334	5e-06	0.110783	0.702368	0.157728	8121		EW2_R1plate08_F04	-3.927	-2.013	-2.855	-3.755	-3.321	-0.799	-0.427	0.167	-0.734	-0.755
284	3.9e-06	0.0860771	0.344593	0.249794	522	PREDICTED: similar to DnaJ (Hsp40) homolog, subfamily C, member 7	EW2_R1plate08_F05	-3.112	-3.154	-3.609	-3.715	-4.102	-1.567	-1.544	-1.104	-2.116	-1.354
244	2.5e-06	0.0771228	0.505557	0.15255	4874	PREDICTED: similar to DnaJ (Hsp40) homolog, subfamily C, member 7	EW2_R1plate08_F05	-4.284	-2.416	-3.584	-3.796	-4.402	-1.118	-0.831	-1.268	-0.736	-0.968
421	9.3e-06	0.212749	1.53673	0.138442	1610	destabilase I	EW2_R1plate08_F06	-1.591	-2.315	-2.647	-2.493	-2.119	1.675	0.256	1.387	-0.655	0.436
463	1.19e-05	0.268764	2.01189	0.133588	5962	destabilase I	EW2_R1plate08_F06	-1.721	-1.141	-2.803	-1.274	-2.539	0.254	0.686	2.302	0.798	1.003
129	6e-07	0.0326684	0.252341	0.129461	2698		EW2_R1plate08_F07	-4.942	-4.093	-5.17	-5.433	-5.042	-1.372	-1.618	-2.789	-2.366	-1.787
91	3e-07	0.0415543	0.402006	0.103367	7050		EW2_R1plate08_F07	-5.419	-3.54	-4.322	-5.368	-4.295	-1.504	-1.263	-1.278	-1.07	-1.458
446	1.1e-05	0.035374	0.292731	0.120841	3786	EG:87B1.5	EW2_R1plate08_F08	-6.326	-3.488	-4.396	-4.76	-5.134	-2.227	-1.054	-1.871	-1.848	-1.861
425	9.6e-06	0.0864206	0.635834	0.135917	8138	EG:87B1.5	EW2_R1plate08_F08	-4.723	-2.479	-3.454	-3.658	-3.349	-0.947	0.489	-0.717	-0.969	-1.122
69	2e-07	0.0664241	0.326787	0.203264	539	SJCHGC03019 protein	EW2_R1plate08_F09	-4.253	-3.917	-3.538	-4.063	-3.789	-1.389	-1.807	-1.151	-1.942	-1.778
128	6e-07	0.0657811	0.327055	0.201131	4891	SJCHGC03019 protein	EW2_R1plate08_F09	-3.715	-3.54	-3.993	-4.436	-3.947	-1.189	-1.194	-1.693	-2.093	-1.892
673	3.58e-05	0.0458047	0.327576	0.139829	2358		EW2_R1plate08_G03	-4.164	-3.905	-5.607	-5.165	-3.401	-2.057	-1.05	-2.144	-0.549	-2.25
890	9.66e-05	0.0634775	0.3263	0.194537	6710		EW2_R1plate08_G03	-4.188	-3.667	-4.371	-3.096	-4.566	-2.962	-0.5	-1.698	-1.759	-1.159
205	1.7e-06	0.0507314	0.419136	0.121038	2375	Phosphoadenosine phosphosulfate reductase	EW2_R1plate08_G07	-4.903	-3.335	-4.096	-4.283	-4.887	-0.943	-1.364	-2.262	-1.142	-0.562
602	2.46e-05	0.0520933	0.436979	0.119212	6727	Phosphoadenosine phosphosulfate reductase	EW2_R1plate08_G07	-3.615	-3.115	-4.784	-4.746	-5.053	-2.537	-0.377	-0.862	-1.7	-0.495
259	3.1e-06	0.0119149	0.12797	0.0931067	3463	peptidoglycan recognition protein 4	EW2_R1plate08_G08		-7.311	-5.937	-5.759	-6.558	-3.079	-2.748	-3.042	-3.957	-2.004
509	1.53e-05	0.0422299	0.237214	0.178025	7815	peptidoglycan recognition protein 4	EW2_R1plate08_G08	-4.293	-3.974	-4.724	-4.781	-5.056	-2.075	-1.902	-1.232	-3.413	-1.756
230	2.2e-06	0.129074	0.372013	0.34696	216	COX2_10599 cytochrome c oxidase subunit II	EW2_R1plate08_G09	-3.24	-2.981	-2.88	-2.786	-2.881	-1.473	-1.43	-1.68	-1.186	-1.364
66	2e-07	0.108887	0.639456	0.170281	4568	COX2_10599 cytochrome c oxidase subunit II	EW2_R1plate08_G09	-3.382	-2.514	-3.58	-3.076	-3.444	-0.716	-0.196	-0.935	-0.504	-0.875
59	1e-07	0.0816963	0.436721	0.187067	233		EW2_R1plate08_H01	-4.123	-3.633	-3.517	-3.428	-3.367	-0.701	-1.186	-1.071	-1.439	-1.579
44	1e-07	0.0903216	0.628552	0.143698	4585		EW2_R1plate08_H01	-3.751	-2.733	-3.767	-3.952	-3.14	-0.875	-0.403	-0.744	-0.718	-0.609
945	0.000121	0.488973	2.51563	0.194374	1321	COX2_10599 cytochrome c oxidase subunit II	EW2_R1plate08_H02	-0.551	-0.811	-0.345	-1.634	-1.82	1.978	1.936	-0.134	1.833	1.042
240	2.5e-06	0.573036	3.58561	0.159815	5673	COX2_10599 cytochrome c oxidase subunit II	EW2_R1plate08_H02	-0.513	-0.949	-0.297	-1.148	-1.11	1.43	2.013	0.891	2.205	2.672
16	< 1e-07	0.0327391	0.359919	0.0909623	2409	PREDICTED: similar to Neurogenic locus notch homolog protein 1	EW2_R1plate08_H03	-5.486	-4.502	-4.615	-5.444	-4.617	-1.107	-1.032	-2.179	-1.587	-1.466
34	1e-07	0.045516	0.567671	0.0801803	6761	PREDICTED: similar to Neurogenic locus notch homolog protein 1	EW2_R1plate08_H03	-5.036	-3.398	-4.671	-4.375	-4.807	-1.493	-0.327	-0.894	-0.841	-0.529
580	2.21e-05	0.030303	0.175932	0.172243	3497	hypothetical protein MAP1511	EW2_R1plate08_H04			-5.51		-4.579	-2.661	-2.192	-2.787	-2.397	-2.498
65	2e-07	0.0381733	0.451116	0.0846197	7849	hypothetical protein MAP1511	EW2_R1plate08_H04	-4.681	-5.286	-5.241	-4.736	-3.613	-1.593	-0.329	-1.271	-1.567	-0.983
100	4e-07	0.0703336	0.572126	0.122934	250	subtilisin-like protease	EW2_R1plate08_H05	-4.305	-4.5	-3.626	-3.733	-2.983	-0.52	-0.3	-1.024	-1.436	-0.748
28	1e-07	0.0834988	0.884558	0.0943961	4602	subtilisin-like protease	EW2_R1plate08_H05	-3.541	-3.443	-3.204	-4.234	-3.488	-0.776	0.045	-0.256	-0.586	0.689
456	1.16e-05	0.0974244	0.823411	0.118318	1338		EW2_R1plate08_H06	-2.878	-2.817	-3.101	-3.54	-4.461	0.062	0.407	-1.796	-0.489	0.415
152	9e-07	0.144776	1.31774	0.109867	5690		EW2_R1plate08_H06	-3.404	-2.166	-2.184	-3.663	-2.523	0.228	0.845	-0.449	0.433	0.934
5	< 1e-07	0.0348973	0.577268	0.0604525	2426		EW2_R1plate08_H07	-5.134	-3.926	-4.808	-4.722	-5.613	-0.502	-0.749	-1.396	-0.903	-0.413
68	2e-07	0.0386387	0.805651	0.0479596	6778		EW2_R1plate08_H07	-5.003	-3.371	-4.716	-6.094	-4.286	-0.911	-0.019	0.313	-0.434	-0.508
313	4.6e-06	0.0353295	0.177785	0.19872	3514	PREDICTED: similar to ENSANGP00000011155	EW2_R1plate08_H08	-5.106	-4.139	-4.985	-4.88	-5.005	-3.212	-2.293	-3.03	-1.788	-2.136
409	8.8e-06	0.0780323	0.288907	0.270095	7866	PREDICTED: similar to ENSANGP00000011155	EW2_R1plate08_H08	-4.075	-3.59	-3.979	-3.631	-3.124	-1.452	-1.356	-1.661	-2.367	-2.121
222	2.1e-06	0.0557809	0.288857	0.193109	267		EW2_R1plate08_H09	-4.412	-4.088	-3.606	-4.718	-3.996	-1.79	-1.029	-2.135	-2.371	-1.633
41	1e-07	0.0685171	0.472837	0.144906	4619		EW2_R1plate08_H09	-3.678	-3.986	-3.577	-3.945	-4.151	-0.863	-0.826	-0.872	-0.908	-1.933
209	1.7e-06	0.0306603	0.180978	0.169415	1355		EW2_R1plate08_H10	-4.873	-5.495	-4.872	-5.324	-4.573	-2.915	-1.999	-3.079	-1.639	-2.699
224	2.1e-06	0.0426902	0.26354	0.161988	5707		EW2_R1plate08_H10	-3.947	-4.162	-4.332	-5.676	-4.633	-1.782	-1.721	-2.334	-1.505	-2.278
300	4.3e-06	0.148519	0.886963	0.167447	3037		EW2_R1plate09_A11	-3.594	-2.504	-2.31	-2.493	-2.856	0.621	-0.657	0.372	-0.837	-0.364
376	6.9e-06	0.217582	0.897591	0.242407	7389		EW2_R1plate09_A11	-2.729	-2.131	-2.106	-1.971	-2.066	-0.394	0.329	0.524	-0.754	-0.485
835	7.79e-05	0.0660414	0.260901	0.253128	1966	SJCHGC08585 protein	EW2_R1plate09_B02	-4.903	-2.963	-4.111	-3.635	-3.99	-1.512	-1.797	-1.507	-2.471	-2.404
855	8.4e-05	0.0695451	0.262418	0.265016	6318	SJCHGC08585 protein	EW2_R1plate09_B02	-4.361	-3.435	-3.452	-3.3	-4.681	-2.541	-1.375	-1.374	-2.215	-2.146
922	0.0001115	0.270245	0.717619	0.376586	1983		EW2_R1plate09_B06	-1.957	-1.699	-1.733	-2.009	-2.04	-0.016	0.034	-0.432	-1.204	-0.775
355	5.8e-06	0.290013	0.933304	0.310738	6335		EW2_R1plate09_B06	-2.319	-1.785	-1.585	-1.332	-1.908	-0.242	0.207	-0.293	-0.254	0.084
429	9.9e-06	0.214944	0.0425399	5.05276	1677		EW2_R1plate09_C10	-2.698	-3.027	-1.835	-2.013	-1.516	-4.336	-4.343	-4.059	-4.682	-5.355
178	1.2e-06	0.261665	0.0344674	7.59167	6029		EW2_R1plate09_C10	-2.437	-1.559	-2.092	-1.886	-1.697		-4.114	-5.704	-4.893	-4.723
362	6.1e-06	0.367102	1.323	0.277476	3598	PREDICTED: hypothetical protein XP_371491	EW2_R1plate09_F04	-1.881	-1.186	-1.641	-1.068	-1.453	0.071	0.633	0.89	-0.094	0.52
468	1.21e-05	0.440318	2.07616	0.212083	7950	PREDICTED: hypothetical protein XP_371491	EW2_R1plate09_F04	-1.743	-0.62	-1.035	-1.542	-0.977	0.482	1.23	2.044	0.936	0.578
319	4.7e-06	0.0638923	0.26001	0.24573	2527		EW2_R1plate09_F07	-3.621	-3.594	-4.942	-3.693	-3.992	-1.781	-1.81	-2.014	-1.978	-2.134
375	6.8e-06	0.0910025	0.409863	0.222031	6879		EW2_R1plate09_F07	-3.893	-2.431	-3.757	-3.658	-3.55	-1.318	-1.353	-0.852	-1.099	-1.812
242	2.5e-06	0.0791173	0.369867	0.213907	3632		EW2_R1plate09_F12	-3.489	-3.46	-3.718	-3.145	-4.488	-1.686	-1.67	-1.025	-1.719	-1.074
312	4.6e-06	0.0850192	0.551276	0.154223	7984		EW2_R1plate09_F12	-3.941	-2.366	-3.666	-4.379	-3.429	-1.34	-1.019	-0.232	-1.121	-0.584
751	5.26e-05	0.140254	0.54318	0.25821	62	PREDICTED: similar to secretory protein precursor	EW2_R1plate09_H01	-3.338	-2.792	-2.576	-2.844	-2.619	-1.066	0.191	-0.6	-1.766	-1.162
193	1.4e-06	0.108521	0.501253	0.2165	4414	PREDICTED: similar to secretory protein precursor	EW2_R1plate09_H01	-3.38	-2.976	-3.545	-3.147	-2.972	-1.375	-1.346	-0.166	-1.163	-0.932
560	1.97e-05	0.116633	0.328868	0.354649	79	unnamed protein product	EW2_R1plate09_H05	-3.305	-2.96	-3.021	-3.406	-2.809	-1.556	-2.005	-1.049	-1.613	-1.799
235	2.3e-06	0.104933	0.463555	0.226365	4431	unnamed protein product	EW2_R1plate09_H05	-3.277	-2.602	-3.547	-3.188	-3.648	-1.291	-0.833	-1.207	-0.592	-1.623
99	4e-07	1.02204	0.157159	6.50324	963	ovarian cancer related tumor marker CA125	EW2_R1plate10_A09	-0.355	-0.608	0.227	0.275	0.618	-3.061	-2.773	-2.024	-2.821	-2.67
3	< 1e-07	1.26977	0.190729	6.65748	5315	ovarian cancer related tumor marker CA125	EW2_R1plate10_A09	0.01	0.257	0.488	0.432	0.537	-2.407	-2.549	-2.667	-2.355	-1.974
23	< 1e-07	0.615323	0.0872546	7.05205	3139	unnamed protein product	EW2_R1plate10_A11	-0.928	-1.233	-0.627	-0.314	-0.4	-3.492	-3.293	-3.404	-4.1	-3.305
54	1e-07	0.774511	0.120229	6.442	7491	unnamed protein product	EW2_R1plate10_A11	-0.875	-0.669	-0.271	-0.133	0.105	-3.403	-2.663	-3.012	-2.717	-3.485
346	5.5e-06	0.209697	0.0286989	7.30677	4227		EW2_R1plate10_A12	-3.184	-1.575	-2.206	-2.029	-2.275	-4.408	-6.131	-5.508	-4.308	-5.26
268	3.4e-06	0.224289	0.039322	5.7039	8579		EW2_R1plate10_A12	-2.766	-2.498	-1.784	-1.837	-1.898	-4.746	-4.574	-3.679	-5.352	-4.992
790	6.24e-05	0.351482	0.0799464	4.39647	3156		EW2_R1plate10_B03	-2.522	-0.993	-1.559	-1.207	-1.261	-3.425	-4.017	-2.569	-3.908	-4.305
623	2.78e-05	0.477526	0.147367	3.24038	7508		EW2_R1plate10_B03	-0.845	-1.816	-1.397	-0.765	-0.508	-3.125	-2.836	-2.602	-2.765	-2.485
836	7.84e-05	2.07977	0.324873	6.40179	997	similar to Drosophila melanogaster RpP2	EW2_R1plate10_B05	0.697	-0.453	1.529	1.833	1.676	-1.212	-1.362	-1.127	-1.427	-2.982
939	0.0001168	2.20207	0.441814	4.98415	5349	similar to Drosophila melanogaster RpP2	EW2_R1plate10_B05	0.688	-0.279	1.731	1.851	1.703	-0.47	-1.136	-1.584	-0.797	-1.906
578	2.21e-05	0.425644	0.0896605	4.74729	2085	COG2911: Uncharacterized protein conserved in bacteria	EW2_R1plate10_B06	-1.797	-2.082	-0.576	-0.625	-1.081	-3.429	-3.634	-2.898	-3.215	-4.222
791	6.25e-05	0.428821	0.108285	3.96013	6437	COG2911: Uncharacterized protein conserved in bacteria	EW2_R1plate10_B06	-1.996	-1.791	-0.965	-0.548	-0.807	-3.505	-2.989	-3.083	-2.535	-3.924
196	1.4e-06	0.309111	0.04399	7.02684	674	ATP6_10599 ATP synthase F0 subunit 6	EW2_R1plate10_C05	-2.593	-2.029	-1.402	-1.156	-1.289	-4.567	-3.883	-4.833	-4.079	-5.17
889	9.64e-05	0.222857	0.0506254	4.40208	5026	ATP6_10599 ATP synthase F0 subunit 6	EW2_R1plate10_C05	-3.028	-1.634	-1.736	-2.393	-2.038	-3.313	-4.787	-3.936	-4.154	-5.331
564	2.04e-05	0.37409	0.0554121	6.75106	1762	Unknown protein	EW2_R1plate10_C06	-2.263	-2.33	-0.88	-1.102	-0.518	-3.158	-4.727	-3.78	-4.699	-4.504
595	2.37e-05	0.346623	0.0646047	5.36529	6114	Unknown protein	EW2_R1plate10_C06	-2.71	-1.84	-0.887	-1.49	-0.716	-4.046	-4.176	-3.393	-3.55	-4.596
24	< 1e-07	0.38129	0.0573286	6.65096	1779	PREDICTED: similar to LD45559p	EW2_R1plate10_C10	-1.091	-1.712	-1.613	-1.217	-1.322	-4.35	-3.458	-4.108	-4.504	-4.203
38	1e-07	0.388227	0.0785843	4.94025	6131	PREDICTED: similar to LD45559p	EW2_R1plate10_C10	-1.61	-1.497	-1.637	-0.991	-1.091	-3.691	-3.527	-3.876	-3.473	-3.781
47	1e-07	1.49075	0.188879	7.89259	2867	hypothetical protein TTHERM_00394630	EW2_R1plate10_C11	0.045	0.064	0.604	0.997	1.17	-1.899	-2.256	-2.702	-2.567	-2.597
108	4e-07	1.58304	0.270265	5.85736	7219	hypothetical protein TTHERM_00394630	EW2_R1plate10_C11	-0.091	0.45	0.658	1.165	1.132	-2.06	-1.549	-1.758	-1.776	-2.294
529	1.77e-05	0.231004	0.0237929	9.70895	2884		EW2_R1plate10_D03	-2.491	-2.62	-2.262	-1.496	-1.7	-4.243	-5.16	-6.948	-5.223
120	5e-07	0.301516	0.0283482	10.6362	7236		EW2_R1plate10_D03	-2.422	-1.785	-2.032	-1.356	-1.053	-5.384	-4.235	-5.154	-6.194	-4.735
293	4e-06	0.698785	0.125571	5.56487	419	ATP synthase subunit c	EW2_R1plate10_E09	-1.199	-1.048	-0.707	-0.017	0.386	-3.206	-2.367	-3.16	-2.996	-3.238
449	1.11e-05	0.693057	0.141552	4.89613	4771	ATP synthase subunit c	EW2_R1plate10_E09	-1.458	-0.567	-0.637	0.031	-0.013	-2.409	-2.973	-3.287	-2.163	-3.271
4	< 1e-07	1.17557	0.161943	7.25912	1507		EW2_R1plate10_E10	0.114	0.217	0.121	0.382	0.334	-2.862	-2.38	-2.93	-2.857	-2.103
40	1e-07	1.34289	0.202902	6.61839	5859		EW2_R1plate10_E10	0.046	0.492	0.102	0.526	0.96	-2.566	-1.93	-2.753	-2.058	-2.198
621	2.77e-05	0.463085	0.123366	3.75374	1541	Chaperonin containing TCP1, subunit 6A (zeta 1)	EW2_R1plate10_F06	-2.02	-1.308	-0.763	-0.638	-0.824	-3.085	-2.661	-2.711	-2.968	-3.67
891	9.77e-05	0.485574	0.159689	3.04074	5893	Chaperonin containing TCP1, subunit 6A (zeta 1)	EW2_R1plate10_F06	-1.425	-1.328	-0.836	-0.712	-0.91	-2.64	-2.646	-2.424	-1.97	-3.553
763	5.53e-05	0.415953	0.0865203	4.80757	2289	PREDICTED: similar to midline 1	EW2_R1plate10_G03	-2.019	-2.252	-0.701	-0.654	-0.701	-3.804	-3	-4.326	-3.203	-3.321
682	3.73e-05	0.596683	0.110532	5.39828	6641	PREDICTED: similar to midline 1	EW2_R1plate10_G03	-1.907	-1.092	-0.449	0.023	-0.299	-4.157	-2.816	-3.009	-2.501	-3.403
715	4.42e-05	0.296994	0.0539288	5.50716	130	hypothetical protein CA2559_13318	EW2_R1plate10_G05	-2.838	-1.829	-1.386	-1.758	-0.947	-4.117	-4.331	-4.877	-2.975	-4.764
820	7.33e-05	0.245427	0.0771462	3.18132	4482	hypothetical protein CA2559_13318	EW2_R1plate10_G05	-3.099	-1.943	-1.726	-1.755	-1.61	-3.319	-3.59	-3.779	-4.034	-3.759
118	5e-07	0.627636	0.142034	4.41891	147		EW2_R1plate10_G09	-0.704	-0.663	-0.797	-0.704	-0.492	-2.829	-2.616	-3.17	-3.262	-2.201
252	2.9e-06	0.606299	0.161292	3.75901	4499		EW2_R1plate10_G09	-0.91	-0.602	-0.978	-0.637	-0.482	-3.024	-2.456	-3.17	-2.328	-2.183
10	< 1e-07	0.689118	0.0373491	18.4507	2374	Hypothetical protein C34G6.2	EW2_R1plate10_H11	-1.485	-0.037	-0.404	-0.696	-0.064	-4.267	-5.446	-4.706	-5.093	-4.202
405	8.6e-06	0.74759	0.0841811	8.88074	6726	Hypothetical protein C34G6.2	EW2_R1plate10_H11	-1.405	-1.273	-0.053	-0.062	0.694	-3.217	-4.436	-2.711	-3.358	-4.13
420	9.2e-06	0.575098	0.106368	5.4067	3462	ribosomal protein S6	EW2_R1plate10_H12	-0.93	-1.632	-1.364	-0.302	0.237	-3.007	-3.787	-2.992	-3.06	-3.319
126	6e-07	1.48632	0.165661	8.97203	7814	ribosomal protein S6	EW2_R1plate10_H12	0.182	-0.478	0.704	0.894	1.556	-2.561	-3.031	-2.062	-2.737	-2.578
125	6e-07	0.12685	1.44921	0.0875306	1898	SJCHGC07012 protein	EW2_R1plate11_D02	-3.156	-3.13	-3.086	-2.56	-2.961	0.826	1.345	-0.976	1.147	0.333
270	3.4e-06	0.146553	1.11733	0.131164	6250	SJCHGC07012 protein	EW2_R1plate11_D02	-3.272	-2.661	-2.854	-2.554	-2.51	-0.113	-0.09	0.846	-1.043	1.201
762	5.43e-05	0.171356	0.519981	0.329544	1609	PREDICTED: similar to CG3018-PA, isoform A	EW2_R1plate11_E10	-2.447	-3.037	-2.809	-2.089	-2.343	-0.862	-0.401	-0.704	-1.615	-1.136
726	4.76e-05	0.203966	0.685879	0.29738	5961	PREDICTED: similar to CG3018-PA, isoform A	EW2_R1plate11_E10	-2.23	-2.364	-2.66	-1.968	-2.245	-1.148	0.348	-0.317	-1.103	-0.5
163	1e-06	0.401337	0.0862905	4.651	2425	Protein of unknown function DUF182	EW2_R1plate11_G11	-1.911	-1.546	-1.304	-0.831	-0.995	-4.043	-3.575	-3.405	-3.173	-3.477
641	3.08e-05	0.481648	0.132466	3.636	6777	Protein of unknown function DUF182	EW2_R1plate11_G11	-1.681	-1.382	-1.102	-0.618	-0.487	-3.302	-3.383	-2.299	-2.597	-3
149	8e-07	0.270438	0.0631254	4.28414	2186		EW2_R1plate11_H07	-2.215	-2.024	-1.683	-2.057	-1.454	-3.686	-4.058	-4.497	-4.062	-3.625
166	1.1e-06	0.314646	0.105917	2.97068	6538		EW2_R1plate11_H07	-1.855	-1.503	-1.866	-1.628	-1.488	-3.144	-3.347	-3.248	-3.168	-3.288
25	< 1e-07	4.99571	0.614822	8.12546	27		EW2_R1plate11_H09	2.461	1.906	2.534	1.923	2.78	-0.164	-1.01	-0.569	-1.236	-0.53
61	2e-07	5.31276	0.990574	5.36331	4379		EW2_R1plate11_H09	2.589	2.278	2.553	2.343	2.285	0.537	-0.558	-0.242	0.295	-0.101
33	1e-07	0.225472	0.0292902	7.69786	470	hypothetical protein CwatDRAFT_3622	EW2_R1plate10_F09	-2.344	-1.918	-2.475	-2.267	-1.741	-4.613	-4.656	-5.076	-5.712	-5.411
51	1e-07	0.220227	0.029016	7.58987	450	eosinophil chemotactic cytokine	EW1_F1plate06_F05	-2.019	-1.933	-2.488	-2.23	-2.245	-5.011	-4.984		-5.325
57	1e-07	0.749729	3.47322	0.21586	5024	COX2_10599 cytochrome c oxidase subunit II	EW1_F1plate03_D01	-0.331	-0.275	-0.255	-0.375	-0.841	1.94	2.111	1.903	1.395	1.633
73	2e-07	0.0481107	0.420858	0.114316	5654		EW1_F1plate01_H06	-4.768	-4.314		-4.141	-4.287	-1.523	-1.401	-0.36	-1.62	-1.339
84	3e-07	0.0315211	0.128937	0.244469	2236		EW1_F1plate02_H11	-4.791	-4.839	-5.13	-5.364	-4.814	-2.561	-3.131	-3.01	-2.946	-3.128
95	3e-07	0.119761	0.595814	0.201004	4551	Tubulin, alpha 1	EW2_R1plate08_G05	-2.57	-3.214	-3.2	-3.406	-2.919	-0.625	-1.006	-1.109	-0.779	-0.216
101	4e-07	0.0553399	0.948449	0.0583478	6659		EW2_R1plate07_H03	-4.874	-2.591	-4.467	-4.746	-4.201	-0.606	0.083	0.893	-0.454	-0.297
114	5e-07	0.400965	0.0435202	9.2133	379		EW1_F2plate16_E01	-1.447	-1.703	-1.593	-0.65	-1.2	-5.008	-5.28	-3.558	-4.763	-4.002
115	5e-07	0.112	1.21512	0.0921716	5576	peptidyl-prolyl cis-trans isomerase D	EW1_F1plate19_B07	-2.214	-3.258	-4.1		-3.062	0.21	0.496	0.1	0.674	-0.075
121	5e-07	0.235124	0.0605578	3.88263	1456	unknown protein	EW2_R1plate09_F10	-2.409	-2.167	-2.155	-1.87	-1.842	-4.307	-3.866	-4.078	-3.673	-4.305
131	6e-07	0.0972824	0.324402	0.299882	5146		EW2_R1plate08_D05	-3.519	-3.189	-3.587	-3.16	-3.354	-1.769	-1.342	-1.809	-1.615	-1.586
132	6e-07	1.00318	5.69195	0.176246	5508		EW1_F1plate20_A11	0.737	0.303	-0.252	-0.129	-0.636	2.384	2.172	2.623	2.385	2.98
148	8e-07	0.478835	0.13929	3.43769	3896	MxD protein	EW1_R1plate03_C08	-0.993	-1.099	-1.146	-1.107	-0.968	-2.877	-2.56	-3.346	-2.758	-2.679
150	9e-07	0.352219	0.0570572	6.17308	641	PREDICTED: hypothetical protein XP_519723	EW2_R1plate07_C05	-2.047	-2.209	-1.313	-1.195	-0.764	-4.557	-4.017	-4.352	-3.946	-3.786
156	1e-06	0.0457179	0.165588	0.276095	5163	hypothetical protein TA17240	EW2_R1plate08_D09	-4.31	-4.529	-4.441	-4.276	-4.698	-2.528	-2.12	-2.528	-2.93	-2.865
158	1e-06	0.31655	1.48241	0.213538	4686	Peroxiredoxin 6	EW2_R1plate09_F01	-2.146	-1.03	-1.954	-1.342	-1.825	0.26	0.578	0.877	0.328	0.796
175	1.2e-06	0.0427081	0.25991	0.164319	7166		EW1_F1plate03_C07	-4.865	-4.83	-4.39	-3.948	-4.714	-2.454	-1.008	-1.742	-2.192	-2.323
185	1.3e-06	0.298497	0.067691	4.4097	7823	PREDICTED: similar to transcriptional intermediary factor 1 delta	EW1_R1plate04_G12	-1.672	-1.354	-2.095	-1.707	-1.893	-3.479	-3.605	-4.255	-3.62	-4.466
188	1.3e-06	0.285615	0.0733587	3.89341	2343	CHIT1 protein	EW2_R1plate02_H03	-1.566	-1.978	-1.986	-2.017	-1.492	-3.222	-4.047	-3.579	-4.079	-3.918
189	1.3e-06	0.229238	0.948828	0.241601	2137	formate dehydrogenase, alpha subunit	EW2_R1plate08_B02	-2.397	-2.349	-1.763	-2.039	-2.077	0.298	0.438	-0.364	-0.458	-0.292
190	1.3e-06	0.243362	0.057231	4.25228	3500		EW2_F1plate03_H04	-2.221	-2.195	-2.218	-1.508	-2.053	-4.032	-3.888	-4.818	-4.091	-3.807
195	1.4e-06	0.0324888	0.204829	0.158614	1185	hypothetical protein Adeh_2755	EW2_R1plate07_G06	-5.141	-4.571	-5.026	-5.116	-4.864	-3.285	-2.077	-2.711	-1.583	-1.781
203	1.6e-06	0.0568667	0.26464	0.214883	6911	thymosin beta-4	EW1_F1plate03_E11	-4.134	-4.382	-3.762	-4.524	-3.881	-2.053	-1.089	-1.999	-2.151	-2.298
210	1.8e-06	0.433001	1.31727	0.328709	5724		EW2_R1plate06_E10	-1.278	-1.082	-1.366	-1.241	-1.071	0.499	0.678	-0.002	0.401	0.411
211	1.8e-06	0.985498	3.15833	0.312031	5400	CarA	EW2_R1plate11_A05	-0.147	0.023	0.048	0.264	-0.294	1.309	1.922	1.59	1.6	1.875
221	2.1e-06	0.0449717	0.245307	0.183328	2782		EW2_R1plate09_D03	-4.586	-3.741	-4.542	-4.707	-4.798	-2.439	-2.442	-1.092	-2.021	-2.143
226	2.2e-06	0.0285952	0.162303	0.176184	77		EW1_F1plate03_G01	-5.375	-4.734	-5.894	-5.272	-4.365	-2.331	-2.921	-2.052	-2.809	-3.003
227	2.2e-06	0.245017	0.058232	4.2076	3965	unnamed protein product	EW1_R1plate01_C08	-1.864	-1.858	-2.483	-1.861	-2.079	-3.449	-4.455	-3.765	-4.451	-4.392
228	2.2e-06	0.170222	0.0389331	4.37216	2741		EW1_F1plate09_D11	-2.198	-2.827	-3.123	-2.668	-1.957	-4.388	-4.495	-4.923	-5.096	-4.513
232	2.3e-06	0.222476	0.0337458	6.5927	7869	PREDICTED: similar to cancer susceptibility candidate 1; lung	EW2_F1plate03_H08	-2.339	-2.656	-2.042	-2.574	-1.23	-5.625	-4.848	-5.272	-4.205	-4.495
234	2.3e-06	0.261123	0.0242827	10.7535	6689		EW1_F1plate06_H03	-2.636	-1.22	-2.553	-1.486	-1.792	-4.689	-4.817		-5.741	-6.209
238	2.4e-06	0.590392	2.49642	0.236495	7778	PREDICTED: similar to interferon stimulated exonuclease gene	EW1_F1plate03_H12	-0.351	-0.963	-1.086	-0.144	-1.256	1.715	1.047	1.193	1.434	1.211
241	2.5e-06	5.94705	0.183917	32.3355	5507		EW1_F2plate17_B07	3.377	1.142	1.631	3.359	3.353	-2.094	-1.321	-4.574	-1.783	-2.443
243	2.5e-06	0.0572043	0.299541	0.190973	6095		EW1_F1plate03_C10	-4.232	-3.583	-4.379	-4.217	-4.228	-1.926	-1.03	-1.664	-2.661	-1.415
245	2.6e-06	0.344016	0.0792217	4.34245	7174	unknown	EW1_F1plate20_E02	-1.697	-1.825	-1.194		-1.441	-3.377	-3.387	-4.242	-3.563	-3.721
249	2.7e-06	0.143198	0.0419311	3.41506	179	hypothetical protein	EW1_F1plate04_G01	-3.073	-2.47	-3.027	-2.845	-2.605	-4.44	-4.309	-5.002	-4.825	-4.303
261	3.1e-06	0.167388	0.0484991	3.45136	546	unnamed protein product	EW1_R1plate05_C01	-2.681	-3.136	-2.58	-2.222	-2.275	-4.315	-4.181	-4.209	-4.755	-4.37
262	3.2e-06	0.217871	0.0449027	4.85208	298	cyclophilin A	EW1_F1plate02_F01	-2.462	-2.44	-2.528	-2.049	-1.513	-3.904	-3.937	-4.89	-4.817	-4.838
271	3.4e-06	0.103603	0.0103596	10.0007	3140	unnamed protein product	EW2_R1plate07_B07	-3.002	-3.185	-3.889	-2.891	-3.387		-6.779	-5.696	-7.303
278	3.6e-06	0.307878	0.858227	0.358738	5958		EW1_F1plate07_E10	-1.842	-1.36	-1.867	-1.592	-1.835	-0.239	-0.068	-0.1	-0.264	-0.432
292	4e-06	0.190416	0.028882	6.5929	5872		EW1_F2plate11_E06	-3.219	-2.045	-2.518	-1.939	-2.243	-5.289	-4.196	-5.396	-4.66	-6.027
296	4.1e-06	0.223933	0.029049	7.70881	6960	TMEM39A protein	EW1_F2plate11_E07	-1.97	-1.739	-2.652	-2.295	-2.139		-5.75	-4.365	-5.202
304	4.4e-06	1.90926	7.25117	0.263304	6883	cytochrome c oxidase subunit 1	EW2_F1plate02_E03	0.526	0.486	1.389	1.553	0.712	2.999	2.615	2.724	2.991	2.963
306	4.4e-06	0.506231	0.110446	4.58353	1853		EW1_F1plate18_F11	-1.419	-1.297	-0.837	-0.58	-0.778	-3.146	-2.27	-3.695	-3.259	-3.522
309	4.5e-06	0.135041	0.560038	0.241128	1627	PREDICTED: similar to Ubiquitin-like 1 activating enzyme E1B	EW2_R1plate08_F10	-3.069	-2.768	-3.441	-2.461	-2.705	-0.508	-1.122	-0.285	-0.838	-1.429
315	4.7e-06	0.16396	0.0403674	4.06168	7619	membrane guanylyl cyclase OLGC4	EW1_R1plate02_G12	-2.631	-2.778	-3.191	-2.622	-1.821	-4.91	-4.198	-4.936	-4.513	-4.596
317	4.7e-06	0.128478	0.0192553	6.67233	668	MT_EISFO Cadmium-metallothionein (MT)	EW1_F2plate16_C05	-2.88	-2.806	-4.009	-2.929	-2.178	-6.176	-5.458	-5.622	-6.379	-4.859
321	4.8e-06	0.403472	0.0250673	16.0955	8116	AT4g00340	EW1_F2plate11_F12	-1.024	-0.675	-1.763	-1.889	-1.196	-6.929	-6.548	-4.5	-4.329	-4.284
333	5e-06	0.141144	0.039603	3.56397	1635	PREDICTED: similar to fibronectin 1	EW1_R1plate02_C10	-2.666	-2.677	-3.174	-2.913	-2.693	-4.397	-4.018	-5.1	-4.789	-4.987
338	5.2e-06	0.220869	0.042426	5.20598	30	putative cathepsin B.1	EW2_R1plate03_H09	-2.795	-1.829	-2.384	-1.99	-1.896	-4.007	-4.536	-5.255	-4.437
339	5.2e-06	0.0420265	0.157284	0.267201	6098	aminopeptidase N	EW2_R1plate07_C10	-4.019	-4.504	-4.666	-5.018	-4.656	-2.306	-2.668	-2.931	-3.178	-2.259
345	5.5e-06	0.342725	0.0553076	6.19671	437		EW2_R1plate07_F09	-2.414	-1.868	-1.598	-1.382	-0.463	-3.778	-4.791	-3.591	-4.333	-4.388
349	5.5e-06	0.105477	0.434953	0.242503	4857		EW2_R1plate08_F01	-3.904	-2.832	-3.426	-2.555	-3.507	-1.321	-0.936	-1.205	-1.594	-0.95
350	5.6e-06	0.201799	0.0448098	4.50345	6551	ribosomal protein S4	EW1_F2plate12_H03	-2.86	-2.388	-2.316	-2.151	-1.829	-5.15	-4.86	-3.778	-4.501	-4.111
358	6e-06	0.238791	0.037359	6.39179	5190	ribosomal protein S30	EW1_F2plate15_A05	-3.083	-2.68	-1.434	-1.415	-1.72	-4.558	-4.978	-5.418	-4.23	-4.528
359	6.1e-06	0.0643264	0.199277	0.322799	4208		EW1_F1plate03_B04	-3.856	-4.181	-3.521	-4.265	-3.97	-2.176	-2.382	-1.928	-2.496	-2.654
361	6.1e-06	0.0765878	0.0148166	5.16907	332	Thrombospondin 3	EW1_F1plate02_F09	-3.35	-3.423	-4.483	-3.471	-3.806	-5.492	-6.282	-5.96	-6.573
368	6.6e-06	2.12716	0.200512	10.6087	403		EW2_R1plate07_F01	0.192	0.775	1.482	1.445	1.551	-1.655	-2.96	-1.362	-3.858	-1.756
383	7.2e-06	1.18558	0.0697763	16.9912	610		EW2_F1plate01_D09	-1.423	-0.311	0.949	0.934	1.079	-2.969	-3.552	-3.526	-5.617	-3.543
384	7.3e-06	0.230873	0.0662802	3.48329	1813	sperm nuclear basic protein PL-I isoform PLIa	EW2_R1plate10_D06	-2.514	-2.2	-1.92	-1.952	-1.988	-3.918	-3.444	-3.495	-4.455	-4.264
387	7.4e-06	1.60183	4.64993	0.344486	3781	hemoglobin chain d1	EW1_F2plate12_E04	0.749	0.805	0.761	0.583	0.501	2.333	2.146	1.722	2.682	2.203
394	7.8e-06	0.549117	0.07623	7.20342	6370	Xaa-Pro aminopeptidase	EW2_R1plate07_A10	-1.962	-1.851	-0.027	-0.395	-0.089	-3.442	-3.54	-4.135	-3.77	-3.68
396	8e-06	0.0315267	0.250727	0.125741	7864	destabilase I	EW1_F1plate02_G04	-6.275	-4.746	-4.287	-4.187	-5.441	-2.54	-1.448	-1.338	-2.007	-2.647
400	8.3e-06	0.268636	0.044409	6.04913	6492	PREDICTED: similar to metalloprotease-disintegrin protease	EW2_F1plate03_B02	-2.606	-2.344	-0.84	-1.865	-1.826	-4.018	-5.062	-4.328	-3.89	-5.167
404	8.5e-06	0.334018	0.0416212	8.02519	3001	COG0658: Predicted membrane metal-binding protein	EW1_F1plate02_A11	-2.977	-1.58	-0.703	-1.441	-1.209	-5.023	-3.56	-5.187	-4.319	-4.844
407	8.6e-06	0.635879	0.241393	2.63421	2794	short stop CG18076-PH, isoform H	EW1_F2plate13_C03	-0.834	-0.537	-0.956	-0.459	-0.479	-2.211	-1.785	-2.157	-2.167	-1.933
412	8.9e-06	0.374024	0.101147	3.69782	1562	ribonucleoside-diphosphate reductase 1 alpha chain (ribonucleotide	EW2_F1plate03_E06	-1.378	-1.954	-1.169	-1.068	-1.526	-3.187	-3.173	-4.114	-2.999	-3.054
419	9.2e-06	0.0482202	0.231686	0.208127	7798		EW2_R1plate08_G04	-4.342	-3.524	-5.467	-4.623	-3.915	-1.988	-1.908	-2.093	-2.298	-2.262
423	9.5e-06	0.123401	0.0168204	7.33642	8421		EW1_F2plate14_D12	-3.292	-2.148	-3.317	-3.335	-3.001	-5.762	-5.352		-7.069	-5.392
427	9.8e-06	0.131138	0.0179936	7.28801	8683	PREDICTED: similar to LanC lantibiotic synthetase component C-like	EW2_R1plate06_A04	-3.586	-3.115	-3.584	-2.111	-2.258		-6.058	-5.171	-6.438	-5.519
431	9.9e-06	0.0581203	0.419705	0.138479	4838	PREDICTED: similar to agrin isoform 1	EW1_F1plate01_F05	-3.521	-3.617	-3.938	-4.821	-4.627	-0.51	-0.221	-2.096	-1.915	-1.52
436	1.03e-05	0.162079	0.0433957	3.73491	1774	SJCHGC06016 protein	EW1_F2plate13_D06	-2.4	-2.702	-3.223	-2.49	-2.311	-4.748	-3.688	-4.632	-4.777	-4.787
447	1.1e-05	0.13176	0.0384175	3.4297	425	conserved hypothetical protein; putative membrane protein	EW1_F1plate19_D04	-3.158	-3.307	-2.264	-3.146	-2.745	-4.878	-4.267	-4.832	-4.447	-5.086
452	1.13e-05	0.840272	0.140966	5.96083	3713		EW1_F2plate11_E12	-1.231	-1.184	0.367	0.549	0.244	-3.028	-2.495	-3.175	-2.634	-2.799
457	1.16e-05	0.266062	0.931646	0.285582	3736	ATP6_10599 ATP synthase F0 subunit 6	EW2_R1plate05_F04	-2.546	-1.944	-2.243	-1.395	-1.422	-0.329	-0.148	-0.03	0.281	-0.285
459	1.17e-05	0.533746	0.204579	2.609	5583		EW1_F2plate11_G02	-1.252	-0.674	-0.853	-0.774	-0.975	-2.473	-2.433	-2.423	-1.979	-2.139
465	1.19e-05	1.88731	0.344853	5.4728	364	hypothetical protein BBE02	EW1_F1plate08_F01	0.305	-0.163	1.604	1.437	1.398	-1.322	-1.04	-1.581	-1.769	-1.966
466	1.19e-05	0.218868	0.0816859	2.67938	7687	p44 paralog	EW1_R1plate03_G04	-2.177	-1.931	-2.695	-2.211	-1.945	-3.768	-3.588	-3.419	-3.738	-3.556
474	1.24e-05	1.6235	0.335537	4.83853	4065	Hypothetical protein LOC559912	EW1_R1plate07_D04	0.101	-0.169	1.23	1.386	0.948	-1.081	-1.452	-1.404	-1.936	-2.004
475	1.24e-05	0.0358576	0.230331	0.155679	3654		EW1_F2plate17_C05	-4.605	-4.805	-4.266	-5.571	-4.761	-1.98	-2.168	-0.997	-2.044	-3.402
477	1.25e-05	0.63359	2.92295	0.216764	6505		EW2_R1plate11_A10	-1.707	0.148	-0.455	-0.516	-0.762	1.356	1.977	1.88	1.173	1.352
479	1.27e-05	1.36947	0.392402	3.48995	2626	ribosomal protein S8e	EW1_F1plate06_F07	0.026	0.135	0.929	0.504	0.674	-0.943	-0.968	-1.957	-1.319	-1.562
486	1.32e-05	0.17334	0.0445841	3.88794	249		EW2_R1plate11_G09	-3.059	-2.967	-2.355	-2.21	-2.05	-3.777	-4.333	-4.997	-4.638	-4.692
488	1.33e-05	0.124027	0.0228884	5.4188	1201	LOC400590 protein	EW2_R1plate10_G02	-3.702	-3.27	-3.159	-2.421	-2.504	-4.81		-6.153	-5.34	-5.494
491	1.35e-05	0.163477	0.0476879	3.42806	396		EW1_F2plate16_E05	-2.899	-2.578	-2.318	-2.448	-2.821	-4.164	-5.177	-4.191	-4.551	-3.868
501	1.45e-05	0.461022	0.121919	3.78139	2811	unnamed protein product	EW1_F2plate13_C07	-1.497	-1.807	-0.623	-0.753	-0.906	-2.989	-2.552	-3.153	-3.599	-2.887
504	1.46e-05	0.847294	0.239035	3.54464	2703		EW1_F1plate18_D02	0.223	-0.291	-0.862	-0.045	-0.22	-1.797	-2.7	-1.597	-2.288	-1.941
505	1.47e-05	1.83423	8.0169	0.228796	6850	PREDICTED: similar to ribosomal protein S9-like	EW1_F2plate17_D10	1.364	1.573	1.141	0.325	-0.027	3.261	3.274	2.845	2.992	2.643
510	1.53e-05	0.0522636	0.241919	0.216038	2950	Hypothetical protein LOC393655	EW1_F1plate04_D03	-4.899	-3.244	-4.279	-4.867	-4.002	-2.281	-2.104	-1.457	-2.471	-1.924
513	1.57e-05	0.239575	0.721095	0.332239	6934		EW2_F1plate02_F03	-2.161	-2.027	-1.454	-2.297	-2.369	-0.352	-0.129	-0.356	-0.62	-0.901
516	1.59e-05	0.238141	0.0679098	3.50672	1925	conserved hypothetical protein	EW1_F1plate09_B10	-2.275	-2.064	-2.336	-1.791	-1.884	-4.637	-3.113	-3.803	-3.884	-3.964
519	1.64e-05	2.13875	0.740633	2.88774	2660	Hypothetical protein F54C4.3	EW1_F1plate07_E03	0.948	0.471	1.427	1.321	1.317	-0.359	-0.189	-0.666	-0.586	-0.366
520	1.69e-05	0.0531127	0.276301	0.192228	4735	selenium-binding protein-like protein	EW1_F1plate03_E09	-4.054	-3.625	-4.199	-5.032	-4.264	-2.127	-1.526	-0.784	-2.604	-2.237
521	1.69e-05	0.0910997	0.0191006	4.76945	2174	cathepsin B	EW2_F1plate03_B10	-3.948	-3.361	-3.379	-3.053	-3.542	-5.055	-5.478	-6.403	-6.604	-5.011
524	1.69e-05	0.0676392	0.335508	0.201602	5640	PREDICTED: similar to Fatty acid-binding protein, adipocyte (AFABP)	EW2_R1plate05_H02	-3.72	-4.128	-5.095	-3.42	-3.067	-1.964	-1.532	-1.829	-1.161	-1.392
525	1.7e-05	2.13669	0.488468	4.37426	2306	CHIT1 protein	EW2_R1plate10_G07	0.59	0.394	1.382	1.337	1.774	-0.747	-1.801	-0.511	-1.118	-0.991
526	1.72e-05	1.28738	0.346946	3.71061	4258	MFS drug transporter	EW1_F1plate06_B08	0.035	0.405	0.887	0.235	0.26	-1.445	-1.156	-0.975	-2.404	-1.656
527	1.73e-05	0.17592	0.678263	0.259369	4467		EW2_R1plate04_H05	-2.934	-2.035	-2.824	-2.61	-2.132	-0.8	-1.03	-0.194	-0.965	0.189
528	1.77e-05	0.684047	0.200267	3.41567	1117	hypothetical protein FG00390.1	EW2_R1plate06_H02	-0.664	-1.452	-0.279	-0.181	-0.163	-2.192	-2.167	-2.197	-2.399	-2.645
531	1.78e-05	0.228491	0.819087	0.278959	3615		EW2_R1plate09_F08	-1.985	-1.324	-2.132	-2.288	-2.92	-0.114	-0.232	-0.527	-0.038	-0.529
533	1.78e-05	0.11346	0.0377502	3.00554	8570		EW1_R1plate06_A12	-3.429	-2.982	-3.154	-2.802	-3.333	-4.744	-4.533	-4.391	-5.42	-4.549
542	1.84e-05	0.0374344	0.129526	0.289012	5656		EW2_R1plate08_G10	-4.834	-5.336	-4.79	-4.713	-4.024	-3.242	-3.068	-2.816	-3.245	-2.372
545	1.84e-05	1.43151	0.463348	3.0895	4239		EW1_F2plate13_B12	0.15	-0.073	0.816	1.12	0.575	-1.079	-1.067	-0.935	-1.137	-1.332
549	1.88e-05	0.117717	0.0374063	3.14699	1773	LipReg4	EW1_F2plate16_C10	-3.23	-3.25	-3.583	-2.868	-2.502	-4.357	-4.668	-4.968	-5.156	-4.555
550	1.89e-05	1.21661	0.408534	2.97798	661	glycoprotein 41; gp41	EW2_F1plate02_C09	0.223	-0.397	0.678	0.478	0.432	-1.072	-1.42	-1.301	-1.048	-1.617
553	1.9e-05	0.219888	0.0465745	4.72122	1648		EW1_F1plate18_E07	-2.332	-1.879	-2.739	-1.949	-2.026		-4.996	-4.908	-3.577	-4.216
554	1.93e-05	2.67605	0.467006	5.73022	4275	toad pancreatic chitinase	EW1_F1plate06_B12	1.184	0.369	1.965	1.531	2.052	-0.582	-1.827	-0.238	-1.258	-1.588
556	1.95e-05	0.476476	0.19298	2.46904	767	hypothetical protein Tb04.30K5.910	EW1_R1plate07_C05	-0.704	-1.289	-0.94	-1.26	-1.155	-2.136	-2.274	-2.365	-2.545	-2.549
558	1.97e-05	0.991903	0.241337	4.11004	2102	putative DNA-binding protein	EW2_R1plate10_B10	-0.716	-0.672	0.26	0.56	0.51	-2.327	-1.79	-1.806	-1.784	-2.548
561	1.99e-05	0.935851	3.04741	0.307097	4532		EW1_F1plate01_G09	0.505	0.224	-0.129	-0.422	-0.656	2.096	1.462	1.666	1.353	1.461
563	2.02e-05	1.24233	0.36623	3.39221	18	Phosphopantothenoylcysteine decarboxylase	EW1_R1plate07_H09	0.322	-0.282	0.597	0.67	0.258	-1.253	-1.236	-2.223	-1.46	-1.074
565	2.06e-05	0.067146	0.246587	0.272302	4448		EW2_R1plate09_H09	-3.313	-3.471	-3.859	-3.92	-4.921	-1.764	-2.137	-2.097	-1.917	-2.184
566	2.07e-05	0.410769	1.14519	0.358691	5660		EW1_R1plate08_H06	-1.638	-1.044	-1.131	-0.974	-1.631	0.143	-0.03	0.194	0.667	0.003
571	2.13e-05	0.174395	0.0462367	3.77179	407	uncharacterized protein involved in propionate catabolism	EW1_F2plate17_C04	-2.458	-2.985	-1.968	-3.226	-1.961	-4.656	-3.929	-4.256	-4.524	-4.81
574	2.19e-05	0.247857	0.006015	41.2063	618	Alkyl hydroperoxide reductase/ Thiol specific antioxidant/ Mal	EW1_F2plate13_C01	-3.203	-2.161	-1.351	-1.636	-1.711	-7.377
577	2.2e-05	0.155959	0.0647465	2.40876	4202		EW1_R1plate03_B04	-2.573	-2.797	-2.513	-2.661	-2.859	-3.79	-4.066	-3.766	-4.334	-3.789
579	2.21e-05	0.144606	0.0423613	3.41363	1791		EW1_F2plate13_D10	-2.729	-3.122	-3.083	-2.49	-2.525	-4.534	-4.479	-4.233	-4.116	-5.443
581	2.22e-05	0.153432	0.0550617	2.78656	1652		EW1_R1plate02_D02	-2.25	-2.756	-3.056	-2.895	-2.565	-4.552	-3.725	-4.139	-4.324	-4.175
584	2.26e-05	0.694673	0.258799	2.68422	4286		EW1_R1plate07_A04	-0.696	-0.874	-0.233	-0.242	-0.582	-1.615	-2.08	-2.225	-1.67	-2.16
586	2.26e-05	2.72005	0.950352	2.86215	2473	unnamed protein product	EW1_F1plate05_E07	1.071	1.367	1.226	1.733	1.821	-0.132	0.334	-0.569	-0.043	0.042
588	2.31e-05	0.340868	0.0879621	3.87517	7458		EW2_R1plate07_A11	-1.85	-2.007	-1.837	-0.886	-1.183	-3.312	-2.878	-3.75	-3.374	-4.221
589	2.32e-05	0.128141	0.0328894	3.89612	5035		EW1_R1plate03_D05	-3.603	-2.704	-3.147	-2.78	-2.587	-4.454	-5.134	-4.236	-5.161	-5.646
599	2.42e-05	0.505478	0.077192	6.54832	584		EW1_F2plate12_D05	-2.102	-1.832	-0.238	-0.575	-0.173	-4.547	-3.196	-3.167	-3.861	-3.705
601	2.45e-05	0.038865	0.219081	0.177401	3478	unnamed protein product	EW1_F1plate01_H08	-3.998	-4.921	-5.304	-4.585	-4.619	-1.453	-1.424	-3.436	-2.031	-2.607
603	2.48e-05	0.0959885	0.325477	0.294916	7183	cyclophilin A	EW1_F1plate03_C11	-3.682	-3.998	-3.383	-2.842	-3	-1.98	-1.51	-1.255	-2.059	-1.293
604	2.48e-05	0.121876	0.523705	0.232719	4616	4-diphosphocytidyl-2C-methyl-D-erythritol kinase	EW1_F1plate04_H09	-2.84	-2.95	-3.519	-3.116	-2.756	-0.693	-1.091	-0.961	-1.965	0.045
605	2.5e-05	0.09763	0.0390593	2.49954	1316	ENSANGP00000028276	EW1_F2plate11_H10	-3.548	-3.386	-3.265	-3.334	-3.251	-4.439	-4.811	-4.693	-4.77
608	2.53e-05	0.280559	0.106989	2.62232	2438		EW1_F2plate12_G07	-1.891	-2.32	-1.507	-1.654	-1.796	-2.831	-3.488	-3.252	-3.287	-3.264
609	2.54e-05	0.167163	0.0732752	2.28131	3215		EW1_R1plate07_A07	-2.563	-2.704	-2.428	-2.831	-2.377	-3.966	-3.579	-3.815	-3.747	-3.745
610	2.61e-05	0.499578	0.170553	2.92915	3694	glycogen phosphorylase	EW1_F2plate16_F04	-0.683	-0.887	-1.132	-1.223	-1.081	-2.338	-2.253	-3.336	-2.434	-2.398
611	2.61e-05	0.19365	0.0247476	7.82502	6675	predicted kinase of the phosphomethylpyrimidine kinase (ThiD)	EW2_R1plate10_G11	-3.116	-1.239	-2.939	-2.527	-2.022	-4.93	-6.65	-4.429	-4.703	-5.971
614	2.65e-05	0.172207	0.0676329	2.5462	3921		EW2_R1plate10_C04	-2.888	-2.889	-2.4	-2.267	-2.246	-3.921	-4.047	-3.962	-3.604	-3.897
616	2.66e-05	0.180918	0.0487593	3.71042	7775	ferritin GF1	EW1_F2plate13_H12	-3.097	-2.506	-2.579	-1.961	-2.19	-4.364	-3.889	-5.071	-3.803	-4.665
617	2.68e-05	0.20088	0.0710605	2.82689	543	methionine adenosyltransferase	EW2_F1plate01_E05	-2.636	-1.864	-2.434	-2.518	-2.125	-3.584	-3.515	-4.337	-3.982	-3.657
626	2.84e-05	0.328091	0.130943	2.50561	7599		EW1_F1plate18_H02	-1.882	-1.674	-1.508	-1.663	-1.312	-2.782	-2.713	-2.904	-3.43	-2.835
629	2.91e-05	0.313142	0.0864576	3.62191	4244	hypothetical protein LOC503919	EW2_R1plate10_B04	-2.173	-2.014	-1.333	-1.401	-1.455	-3.025	-4.379	-3.217	-3.249	-3.789
630	2.93e-05	0.0444056	0.240053	0.184983	5147	unnamed protein product	EW2_R1plate06_C01	-4.232	-3.561	-5.897	-4.084	-4.692	-1.603	-2.441	-1.99	-1.763	-2.495
635	3e-05	0.153853	0.0295255	5.21085	2470	MT_EISFO Cadmium-metallothionein (MT)	EW1_F2plate15_E07	-2.777	-2.187	-4.051	-2.607	-1.88	-4.734	-5.235	-4.582	-5.713	-5.145
636	3.01e-05	0.115837	0.0376582	3.076	8143		EW1_F1plate18_D01	-3.01	-2.845	-2.88	-3.461	-3.352	-4.362	-4.481	-5.282	-4.328	-5.202
638	3.05e-05	0.1716	0.0619019	2.77213	1870		EW1_F1plate18_F07	-2.896	-2.54	-2.47	-2.354	-2.454	-3.994	-3.469	-3.89	-4.606	-4.11
639	3.05e-05	0.208874	0.0527259	3.9615	1558		EW2_R1plate10_F10	-3.246	-2.107	-1.901	-1.887	-2.156	-3.833	-4.605	-3.705	-4.228	-4.855
642	3.11e-05	2.20997	0.811577	2.72306	202	hypothetical protein PY02962	EW2_F1plate03_G05	1.285	0.783	1.117	1.27	1.266	-0.419	-0.336	-0.568	-0.56	0.377
643	3.12e-05	0.549085	1.33714	0.410641	5788	hoip-prov protein isoform A	EW1_F1plate05_F06	-1.075	-0.681	-0.941	-0.505	-1.124	0.435	0.685	0.505	0.126	0.345
645	3.16e-05	0.362159	0.0904265	4.00501	3466	alpha-1 tubulin	EW2_F1plate03_G08	-1.528	-1.87	-0.773	-1.361	-1.795	-2.622	-4.094	-3.048	-3.619	-3.953
647	3.18e-05	0.24275	0.0875057	2.77411	276		EW1_F1plate09_F05	-1.835	-2.135	-2.294	-2.254	-1.694	-3.475	-3.161	-3.131	-3.848	-3.958
648	3.18e-05	0.650553	0.103752	6.27026	432	COX3_10599 cytochrome c oxidase subunit III	EW1_F2plate11_E05	-1.633	-1.672	0.124	0.136	-0.055	-2.751	-2.959	-3.267	-3.237	-4.129
649	3.18e-05	0.347361	0.986078	0.352266	5941		EW1_F1plate07_E06	-2.052	-1.531	-1.454	-1.143	-1.448	-0.465	0.15	0.468	-0.224	-0.03
651	3.23e-05	0.153021	0.545892	0.280314	6384	voltage-dependent calcium channel alpha-1E-3	EW1_F1plate03_B02	-2.894	-2.327	-2.897	-2.346	-3.077	-1.44	-0.554	-0.042	-1.324	-1.007
653	3.24e-05	0.390801	0.153614	2.54404	2720		EW1_F1plate18_C10	-0.89	-1.417	-1.877	-1.29	-1.303	-2.708	-2.621	-2.639	-2.961	-2.585
655	3.26e-05	1.68175	0.37149	4.52704	1116	PREDICTED: similar to Serine/threonine-protein kinase DCAMKL1	EW2_R1plate09_G06	0.76	1.217	0.09	0.976	0.707	-1.759	-1.078	-2.174	-1.827	-0.305
657	3.3e-05	0.713865	0.150001	4.75906	1017		EW2_R1plate02_B09	-0.959	-1.003	-0.452	0.006	-0.023	-2.239	-1.894	-2.657	-3.09	-3.805
658	3.36e-05	0.36264	1.12069	0.323586	4586	PREDICTED: similar to lymphocyte cytosolic protein 2	EW2_R1plate05_H09	-0.992	-1.238	-2.182	-1.285	-1.62	0.376	0.459	0.215	-0.371	0.143
660	3.39e-05	0.173269	0.0718195	2.41256	1487	glycine cleavage system transcriptional repressor	EW1_F1plate06_E06	-2.573	-2.823	-2.667	-2.313	-2.268	-3.902	-3.388	-3.988	-3.874	-3.846
661	3.41e-05	0.132237	0.0176036	7.51194	4705		EW2_R1plate04_E09	-3.143	-2.73	-3.082	-2.573	-3.065	-5.094			-6.562
663	3.44e-05	0.110958	0.0205089	5.41021	1570		EW1_F2plate14_E10	-2.962	-2.771	-3.532	-3.519	-3.075	-5.302	-6.73	-4.656	-5.742
664	3.45e-05	1.39538	0.439313	3.17627	3445	PREDICTED: similar to secretory protein precursor	EW2_R1plate10_H08	0.378	-0.095	0.358	0.796	0.966	-1.271	-1.757	-1.337	-0.712	-0.855
666	3.49e-05	0.202127	0.0320387	6.30884	8590		EW1_F2plate16_B04	-2.718	-2.868	-1.82	-2.068	-2.06	-6.551	-4.24	-4.106	-5.287	-4.637
670	3.53e-05	0.929285	0.160142	5.80288	4070	Hypothetical protein LOC436641	EW1_F2plate12_C08	-1.267	-0.938	0.689	0.537	0.45	-2.269	-2.955	-1.98	-2.958	-3.052
672	3.58e-05	0.0591629	0.19068	0.310273	4466		EW2_R1plate07_G09	-4.058	-3.947	-4.743	-3.508	-4.14	-2.639	-2.678	-2.227	-2.667	-1.742
674	3.59e-05	0.0774983	0.175226	0.442277	5908	polymerase (RNA) II (DNA directed) polypeptide G	EW1_F1plate04_E06	-3.33	-3.799	-3.839	-3.768	-3.712	-2.322	-2.529	-2.407	-2.747	-2.558
675	3.6e-05	0.209302	0.704192	0.297222	7285		EW1_F1plate04_C11	-2.984	-2.171	-2.215	-1.63	-2.281	-0.92	-0.449	-0.387	0.105	-0.878
676	3.68e-05	0.222199	0.0897575	2.47555	787	structural constituent of ribosome	EW1_F1plate09_C09	-1.742	-2.523	-2.31	-2.112	-2.163	-3.105	-3.738	-3.567	-3.49	-3.489
679	3.7e-05	0.14797	0.72949	0.20284	6792	PREDICTED: similar to CDC42 binding protein kinase gamma	EW1_F1plate04_H11	-3.218	-2.347	-3.652	-2.167	-2.398	-0.138	-0.584	0.528	-1.17	-0.912
685	3.8e-05	3.06597	1.23858	2.4754	512		EW1_R1plate07_E09	1.597	1.285	1.667	2.016	1.518	0.589	0.52	-0.065	0.27	0.229
686	3.82e-05	0.115456	0.307749	0.375162	6214	angiopoietin-like protein	EW1_F1plate04_D02	-2.9	-3.177	-3.099	-2.993	-3.404	-2.016	-1.207	-1.4	-1.72	-2.158
688	3.84e-05	0.341956	0.150477	2.27247	3533		EW2_R1plate03_H04	-1.876	-1.521	-1.633	-1.27	-1.441	-2.956	-2.623	-2.793	-2.744	-2.546
689	3.85e-05	0.269583	0.0836349	3.22333	1113	PREDICTED: similar to Ornithine decarboxylase antizyme (ODC-Az)	EW1_F1plate05_G06	-2.31	-2.014	-1.834	-2.123	-1.174	-3.294	-4.228	-3.761	-3.463	-3.152
693	3.93e-05	0.136401	0.0355361	3.83837	5234		EW2_F1plate01_B09	-3.267	-3.058	-2.501	-2.823	-2.721	-5.023		-5.412	-4.869	-3.954
694	3.94e-05	0.344177	0.0869514	3.95827	1759	ribosomal protein S15	EW1_F1plate06_C06	-2.381	-2.212	-1.126	-0.999	-0.975	-2.998	-3.645	-3.396	-3.721	-3.859
696	4.02e-05	1.03376	0.347664	2.97344	2081	multiple PDZ domain protein	EW1_F2plate11_A10	-0.381	-0.614	0.514	0.457	0.263	-1.598	-1.353	-1.461	-1.823	-1.386
697	4.05e-05	0.312162	0.821354	0.380058	5703	RAB2	EW1_F1plate07_H02	-1.431	-1.313	-1.761	-1.544	-2.349	-0.026	-0.279	-0.411	-0.289	-0.414
699	4.11e-05	0.129115	0.326756	0.395141	5686		EW1_F1plate07_G10	-2.719	-2.897	-2.73	-3.06	-3.36	-1.207	-1.583	-1.704	-1.534	-2.04
702	4.17e-05	0.140568	0.040885	3.43813	548	hypothetical protein LOC539244	EW1_F1plate09_D05	-2.783	-3.204	-3.12	-2.642	-2.404	-4.144	-4.328	-4.104	-5.195	-5.29
703	4.18e-05	0.253533	0.582682	0.435113	5669	hypothetical protein TTHERM_02141640	EW1_F1plate07_G06	-1.742	-2.232	-1.882	-2.122	-1.921	-0.467	-0.667	-0.829	-1.071	-0.862
705	4.21e-05	0.0513226	0.219895	0.233396	5926		EW1_F1plate01_F06	-3.86	-3.521	-4.928	-4.04	-5.072	-2.285	-2.128	-1.415	-2.782	-2.315
707	4.26e-05	0.713262	0.255505	2.79158	13	hypothetical protein TA05930	EW2_R1plate03_H05	-0.618	-0.711	-0.482	-0.405	-0.222	-1.794	-1.572	-2.308	-2.593	-1.576
708	4.27e-05	0.098333	0.267599	0.367464	6219		EW2_R1plate03_C06	-3.439	-2.755	-3.967	-3.229	-3.341	-1.679	-1.839	-2.203	-1.905	-1.883
709	4.3e-05	0.325186	0.70626	0.460433	8667		EW2_R1plate03_A08	-1.455	-1.785	-1.718	-1.6	-1.546	-0.578	-0.375	-0.254	-0.59	-0.712
710	4.3e-05	0.821709	0.238185	3.44988	3394		EW2_R1plate10_G08	-0.984	-0.762	-0.127	0.441	0.016	-1.949	-2.065	-2.634	-1.999	-1.702
713	4.34e-05	0.197992	0.068072	2.90857	4937	ABC-type phosphonates transport system permease protein	EW1_F1plate08_C01	-1.958	-1.74	-2.611	-2.771	-2.603	-3.649	-4.043	-3.571	-3.869	-4.252
714	4.42e-05	0.0878339	0.26875	0.326824	6847	ficolin 1	EW2_R1plate04_E03	-3.595	-3.015	-3.868	-3.443	-3.625	-1.879	-1.755	-1.169	-2.26	-2.416
716	4.46e-05	0.235908	0.0792196	2.9779	8383		EW1_R1plate07_C08	-2.233	-2.394	-2.485	-1.807	-1.499	-3.494	-3.464	-3.233	-4.044	-4.056
719	4.53e-05	0.650314	0.266468	2.4405	1387	actin related protein 2/3 complex subunit 1A variant	EW2_R1plate11_F10	-0.57	-0.906	-0.481	-0.615	-0.533	-1.955	-1.728	-1.547	-2.44	-1.87
720	4.6e-05	0.986642	0.428378	2.30321	483	seven transmembrane helix receptor	EW1_F2plate11_F05	0.056	-0.219	-0.148	0.145	0.069	-0.905	-0.977	-1.409	-1.518	-1.306
723	4.65e-05	0.350037	0.0912131	3.83758	6592	Hypothetical protein CBG08755	EW2_R1plate04_G07	-2.013	-2.08	-1.452	-1.12	-0.907	-3.133	-2.694	-3.456	-3.972	-4.018
725	4.76e-05	1.66811	0.384243	4.3413	56	ribosomal protein S30	EW1_F2plate15_H01	0.042	0.163	1.363	1.061	1.062	-0.906	-0.731	-2.08	-2.016	-1.166
728	4.8e-05	0.147019	0.0400304	3.67269	657	putative outer membrane protein TolC	EW2_R1plate10_C01	-3.568	-3.107	-2.556	-2.483	-2.116	-4.501	-4.042	-4.448	-5.025	-5.197
730	4.82e-05	1.02354	0.278916	3.6697	4248	putative elongation factor 1 alpha	EW2_F1plate02_B12	-0.308	-0.655	0.7	-0.018	0.45	-2.028	-1.472	-1.284	-1.89	-2.536
731	4.83e-05	0.125385	0.0522626	2.39913	1775		EW1_F2plate11_C02	-2.86	-3.402	-3.219	-2.817	-2.679	-4.004	-4.469	-4.089	-4.372	-4.356
732	4.86e-05	0.111282	0.0161023	6.91092	2340		EW2_R1plate10_H03	-3.341	-2.521	-3.379	-3.514	-3.083	-4.292	-7.311	-6.561	-5.482	-6.137
738	4.97e-05	0.428417	1.17186	0.365586	5858	fumarate reductase, flavoprotein subunit precursor	EW1_F1plate01_E02	-1.148	-0.558	-1.559	-1.608	-1.241	0.513	0.353	0.079	0.34	-0.141
740	5e-05	0.150454	0.0450393	3.3405	575		EW2_R1plate01_C05	-2.45	-3.489	-3.119	-2.254	-2.351	-4.778	-3.998	-4.246	-4.947	-4.395
741	5.01e-05	1.26765	0.548849	2.30966	2063	DedA	EW1_F2plate13_B10	-0.097	0.218	0.444	0.522	0.624	-0.793	-0.717	-0.889	-0.821	-1.107
743	5.12e-05	0.119047	0.0384441	3.09663	320	hypothetical protein	EW2_R1plate01_E09	-3.355	-3.426	-2.601	-3.244	-2.725	-4.413	-4.06	-4.838	-4.919	-5.276
746	5.17e-05	0.134163	0.0353803	3.79202	907	hypothetical protein DDB0186902	EW1_F2plate13_A05	-3.575	-3.244	-2.717	-2.326	-2.628	-5.594	-4.515	-4.034	-5.046	-4.914
747	5.18e-05	0.207337	0.586019	0.353806	6681		EW1_F1plate19_B02	-2.091	-1.51	-2.444	-2.787	-2.518	-0.669	-0.703	-0.985	-0.543	-0.955
749	5.23e-05	1.35499	3.77484	0.358952	5540	SJCHGC00665 protein	EW2_F1plate02_G06	-0.236	0.153	0.609	1.011	0.654	2.046	1.609	2.003	1.939	1.986
753	5.28e-05	1.49177	0.576569	2.58733	5221	fibroblast activation protein alpha subunit	EW1_R1plate05_B01	0.829	0.612	0.338	0.959	0.148	-0.995	-0.58	-1.208	-0.511	-0.678
754	5.29e-05	2.31042	0.356635	6.47841	981	NADH dehydrogenase subunit 4	EW2_R1plate07_B09	-0.1	0.546	1.885	1.904	1.807	-1.016	-1.037	-0.881	-2.019	-2.484
755	5.3e-05	0.07181	0.0210936	3.40435	570		EW1_F1plate02_D01	-4.069	-3.558	-4.075	-3.651	-3.646	-5.751	-5.868		-5.082
761	5.43e-05	0.254941	0.0636361	4.00624	348	basic leucine zipper and W2 domains 2	EW1_F1plate05_F05	-2.609	-2.604	-2.023	-1.447	-1.176	-3.627	-3.446	-4.411	-4.57	-3.815
765	5.59e-05	0.134389	0.402119	0.334203	6201	SJCHGC00665 protein	EW2_R1plate05_D06	-3.125	-3.009	-3.306	-2.232	-2.805	-1.602	-1.508	-1.107	-1.671	-0.683
766	5.59e-05	0.133416	0.51074	0.261221	2816	hypothetical protein DDB0217364	EW2_R1plate09_D11	-2.771	-2.503	-2.834	-3.252	-3.17	-1.018	-0.11	-0.445	-1.952	-1.321
768	5.64e-05	0.431058	0.0857288	5.02816	2408	unnamed protein product	EW2_R1plate11_G07	-1.225	-1.341	-1.365	-1.041	-1.099	-2.283	-4.986	-3.108	-3.645	-3.698
769	5.65e-05	0.0883889	0.340008	0.259961	8101	TRHDE	EW1_F1plate04_E12	-3.837	-2.436	-3.187	-4.079	-3.96	-1.306	-1.237	-1.393	-1.64	-2.206
774	5.96e-05	1.09159	0.127844	8.53841	1974		EW1_R1plate05_B06	0.005	0.146	-0.345	0.642	0.183	-4.449	-1.238	-4.04	-2.02	-3.091
775	5.96e-05	0.0827164	0.0174554	4.73872	168	unnamed protein product	EW2_F1plate02_H09	-3.995	-3.505	-3.601	-3.418	-3.459	-6.265	-6.89	-5.102	-5.104
776	5.97e-05	0.0346505	0.119398	0.290211	4617		EW1_F1plate02_G05	-4.928	-4.689	-4.434	-4.404	-5.8	-2.842	-3.15	-2.542	-3.68	-3.116
778	6.05e-05	0.130115	0.403133	0.32276	3733	chitinase 3-like 2 isoform c	EW1_F1plate01_F04	-2.579	-2.082	-3.498	-3.17	-3.381	-1.442	-1.111	-1.152	-1.319	-1.529
779	6.07e-05	1.58934	0.423105	3.75637	654	OTTHUMP00000016039	EW1_F1plate06_C01	0.501	-0.055	0.879	0.922	1.095	-1.056	-0.471	-0.89	-1.886	-1.901
780	6.08e-05	0.0646787	0.0251491	2.5718	2060		EW1_R1plate03_B10	-4.304	-3.917	-4.276	-3.524	-3.732	-5.149	-5.127	-5.135	-5.838	-5.317
781	6.08e-05	1.63507	0.54349	3.00847	1844	PREDICTED: similar to NADH2 dehydrogenase (ubiquinone) (EC 1.6.5.3)	EW1_F1plate07_C02	0.824	0.109	0.947	1.143	0.525	-1.236	-0.205	-0.837	-1.317	-0.803
787	6.14e-05	0.136354	0.0616919	2.21024	4950		EW1_R1plate02_D09	-3.002	-2.871	-2.946	-2.83	-2.724	-3.856	-4.224	-4.149	-3.622	-4.243
789	6.23e-05	0.08119	0.0196211	4.13789	7081	MYSP_MYTGA Paramyosin	EW1_F1plate02_C11	-4.195	-3.387	-3.216	-3.558	-3.756	-5.427	-6.694	-5.649	-4.587	-6.001
793	6.32e-05	0.17764	0.0701284	2.53307	6022	TPR repeat	EW1_F1plate10_C02	-2.333	-2.488	-2.931	-2.443	-2.27	-4.275	-3.416	-3.688	-4.143	-3.647
794	6.36e-05	0.907599	0.315999	2.87216	57		EW1_F2plate12_H09	-0.239	-0.778	0.304	-0.205	0.219	-1.202	-2.02	-1.946	-1.775	-1.368
796	6.39e-05	0.128245	0.0319333	4.01603	411	SJCHGC06191 protein	EW1_R1plate03_F05	-2.796	-3.489	-3.036	-2.912	-2.582	-4.412	-4.772	-4.158	-6.012	-5.489
799	6.46e-05	0.7468	2.55365	0.292444	475		EW1_R1plate08_F01	-1.079	0.566	-0.307	-0.301	-0.985	1.57	1.176	1.189	1.702	1.125
802	6.51e-05	1.2175	0.347887	3.49971	3245	hypothetical protein LOC550529	EW2_F1plate03_B07	0.096	-0.695	0.887	0.595	0.537	-1.384	-1.434	-0.992	-1.783	-2.023
803	6.53e-05	0.216772	0.07789	2.78305	2506		EW1_F1plate08_E07	-2.809	-2.046	-2.157	-1.919	-2.098	-3.587	-3.521	-3.378	-4.4	-3.527
804	6.54e-05	0.203473	0.0643913	3.15994	4003	Na-dependent Cl/HCO3 exchanger	EW1_F1plate06_D12	-2.918	-2.971	-1.847	-1.779	-1.97	-3.952	-3.639	-3.942	-3.9	-4.353
805	6.58e-05	0.42202	1.19662	0.352677	4074		EW2_R1plate11_D04	-1.752	-1.498	-1.056	-0.904	-1.013	0.21	0.422	0.782	-0.373	0.255
806	6.67e-05	4.73712	1.50769	3.14198	2669		EW1_F1plate18_D10	2.568	2.139	1.518	2.446	2.549	0.98	-0.018	1.111	0.607	0.282
808	6.82e-05	0.0492439	0.170676	0.288523	6598	IMP dehydrogenase/GMP reductase:Thrombospondin type 3 repeat	EW1_R1plate05_H07	-4.299	-3.723	-4.794	-4.488	-4.416	-3.357	-1.873	-2.914	-2.031	-2.578
809	6.92e-05	1.16183	0.331832	3.50126	398	PREDICTED: similar to CG17059-PA	EW1_F1plate08_F09	-0.128	-0.329	0.633	0.528	0.378	-1.821	-0.813	-1.717	-2.399	-1.207
811	6.96e-05	0.239722	1.05611	0.226985	5162	unknown protein	EW2_R1plate11_D01	-2.998	-2.073	-2.156	-1.532	-1.544	-0.716	0.595	0.828	-0.604	0.291
812	6.97e-05	0.399415	0.0720863	5.54079	5258	fast tropomyosin isoform	EW1_F2plate15_B09	-2.504	-2.258	-0.406	-0.519	-0.933	-4.285	-3.541	-3.092	-3.971	-4.082
815	7.08e-05	1.09953	0.385622	2.85132	2507		EW1_F1plate05_F03	-0.155	0.125	0.114	0.621	-0.021	-0.647	-1.646	-1.899	-1.169	-1.513
819	7.3e-05	2.10654	0.684079	3.07938	3255	cys-rich cocoon protein	EW1_F1plate07_B03	0.927	0.329	1.471	1.219	1.428	-0.382	-0.752	0.127	-0.77	-0.961
821	7.33e-05	0.274729	0.700938	0.391945	5502		EW2_R1plate09_H02	-1.702	-1.577	-2.162	-1.945	-1.934	-0.925	-0.94	-0.423	-0.231	-0.044
822	7.35e-05	0.0767434	0.224571	0.341734	5929		EW2_R1plate05_F06	-4.003	-2.882	-4.159	-3.51	-3.965	-1.93	-2.522	-1.853	-2.379	-2.09
823	7.39e-05	0.591563	0.26825	2.20527	3196		EW1_F1plate19_G02	-0.705	-0.853	-0.505	-0.972	-0.752	-1.683	-1.829	-1.678	-2.274	-2.028
824	7.46e-05	3.09099	1.27559	2.42319	8468		EW1_R1plate05_A12	1.301	1.764	1.71	1.733	1.632	-0.082	0.593	0.729	0.525	-0.009
825	7.49e-05	0.212959	0.057411	3.70937	1524	Hypothetical protein LOC613245	EW2_R1plate10_F02	-2.698	-2.169	-2.22	-2.194	-1.877	-3.886	-4.39	-2.943	-4.724	-4.67
828	7.59e-05	0.176389	0.052291	3.37322	2768	PMCA1bx	EW2_R1plate01_C11	-2.277	-3.199	-2.663	-2.191	-2.186	-3.353	-4.728	-4.518	-4.04	-4.647
833	7.7e-05	0.152125	0.0403873	3.76664	3221	PREDICTED: hypothetical protein LOC393480	EW1_F1plate07_A07	-2.912	-3.145	-2.366	-2.504	-2.657	-3.973	-5.527	-3.768	-5.119	-4.763
834	7.76e-05	0.20927	0.0741895	2.82075	818	PREDICTED: similar to amylo-1,6-glucosidase,	EW1_R1plate05_A01	-2.152	-2.736	-2.419	-1.904	-2.073	-3.593	-3.131	-3.926	-4.396	-3.717
839	7.98e-05	0.127778	0.0260459	4.90588	5990		EW1_F2plate12_C10	-2.314	-2.768	-3.945	-2.866	-2.949	-5.409	-4.219	-4.648	-6.267	-5.771
840	8.01e-05	0.201483	0.684887	0.294184	5557	NADH dehydrogenase (ubiquinone) 1 beta subcomplex, 9	EW2_F1plate02_G10	-2.142	-1.717	-3.36	-2.165	-2.171	-0.525	0.087	-0.981	-0.667	-0.644
841	8.02e-05	0.133354	0.377131	0.3536	2852		EW2_R1plate04_D11	-2.914	-3.067	-3.178	-2.629	-2.745	-0.938	-0.757	-1.606	-1.887	-1.846
844	8.13e-05	0.398702	0.135691	2.93831	493		EW1_F1plate18_D12	-1.46	-1.49	-1.208	-1.33	-1.145	-2.679	-1.958	-3.087	-3.229	-3.455
845	8.15e-05	0.258526	0.0681836	3.79161	1273		EW2_F1plate03_G02	-1.932	-2.323	-2.359	-1.864	-1.28	-3.912	-3.588	-2.936	-4.839	-4.097
849	8.29e-05	0.108747	0.036582	2.97268	1697	PREDICTED: similar to CG8129-PB, isoform B	EW2_R1plate01_D02	-2.504	-3.487	-3.655	-3.186	-3.173	-4.54	-4.755	-4.183	-5.132	-5.254
856	8.44e-05	0.857959	0.354951	2.41712	7670	amPTP10	EW1_R1plate02_H12	-0.39	0.415	-0.665	-0.274	-0.191	-1.291	-1.631	-1.38	-1.564	-1.605
859	8.57e-05	0.142716	0.0515495	2.76852	2844		EW1_F2plate16_C07	-3.123	-2.999	-2.572	-2.691	-2.659	-4.043	-3.818	-5.025	-3.937	-4.567
861	8.63e-05	0.368409	0.145382	2.53408	1162	hypothetical protein TTHERM_00372510	EW1_F2plate13_G02	-1.698	-1.89	-1.034	-1.202	-1.38	-2.653	-2.78	-3.259	-2.84	-2.378
862	8.78e-05	0.203766	0.0812286	2.50855	2035	PREDICTED: similar to RIKEN cDNA A930001N09	EW2_R1plate07_B02	-2.347	-2.745	-1.965	-1.828	-2.589	-3.789	-3.678	-3.19	-3.638	-3.814
864	8.8e-05	0.175151	0.0112217	15.6083	7774	MT_EISFO Cadmium-metallothionein (MT)	EW1_F2plate16_H04	-2.701	-2.597	-3.585	-2.155	-1.529	-8.787	-7.801	-5.751	-5.457	-4.592
865	8.87e-05	1.20105	0.496117	2.4209	529	ATP binding / pantothenate kinase	EW1_R1plate07_F01	0.111	0.024	0.441	0.771	-0.025	-0.933	-0.732	-1.424	-0.846	-1.121
866	8.97e-05	0.155794	0.0625044	2.49252	1686	CG9004-PA	EW1_R1plate02_D10	-2.121	-3.064	-2.809	-2.731	-2.687	-3.743	-3.863	-3.74	-4.405	-4.248
871	9.27e-05	0.391529	0.167795	2.33338	3785	Hypothetical protein CBG11108	EW2_R1plate11_E12	-1.697	-1.387	-1.391	-1.101	-1.188	-2.413	-2.73	-2.266	-2.399	-3.068
874	9.32e-05	0.0355769	0.180118	0.19752	6744		EW2_R1plate08_G11	-5.005	-3.912	-4.407	-6.539	-4.202	-2.866	-2.438	-2.311	-2.355	-2.395
875	9.38e-05	0.193801	0.879564	0.220337	4552	hypothetical protein CIMG_06587	EW2_R1plate05_H01	-1.817	-3.354	-1.914	-2.754	-1.998	0.761	-1.062	0.033	0.089	-0.747
876	9.38e-05	1.49305	0.575249	2.59548	331	PREDICTED: similar to Ornithine decarboxylase antizyme (ODC-Az)	EW1_F1plate05_F01	0.846	0.286	0.545	0.438	0.777	-0.353	-0.334	-0.889	-1.376	-1.037
877	9.39e-05	0.661451	0.264975	2.49628	1384		EW1_F1plate07_F10	-0.238	-1.033	-0.478	-0.842	-0.39	-1.509	-1.803	-2.155	-2.347	-1.766
878	9.4e-05	1.89781	0.846406	2.2422	8661	MOP3 protein	EW1_F1plate07_A08	0.786	0.803	1.156	1.12	0.758	-0.096	-0.524	0.033	-0.024	-0.592
880	9.45e-05	0.251146	0.103683	2.42225	3147		EW1_R1plate06_B03	-2.255	-2.009	-2.303	-1.335	-2.065	-2.994	-3.295	-3.316	-3.187	-3.557
881	9.45e-05	0.574702	1.87524	0.306469	7135	IntI	EW2_R1plate06_D11	-0.369	-1.53	-0.801	-0.847	-0.448	0.624	0.755	1.868	0.515	0.774
882	9.48e-05	0.15387	0.0556759	2.76368	1903	PREDICTED: similar to KIAA1368 protein	EW2_F1plate01_C06	-2.66	-3.15	-2.312	-2.567	-2.812	-3.625	-4.343	-3.824	-4.846	-4.196
884	9.55e-05	0.988869	0.260757	3.7923	4241	Actin	EW1_F1plate06_B04	-0.802	-0.88	0.987	0.412	0.203	-1.981	-1.811	-1.802	-1.762	-2.34
885	9.6e-05	0.0936442	0.0302345	3.09726	7740	Hypothetical protein D11Ertd672e	EW1_F2plate16_G08	-3.306	-3.545	-4.032	-3.432	-2.769		-4.943	-5.364	-4.616	-5.267
886	9.62e-05	0.207776	0.047678	4.3579	801		EW1_R1plate07_D01	-2.394	-3.566	-2.15	-1.688	-1.537	-3.738	-4.887	-3.994	-4.471	-4.862
887	9.63e-05	0.151071	0.0597241	2.52949	820	PREDICTED: similar to tetratricopeptide repeat domain 5	EW1_F1plate09_B05	-2.784	-2.394	-3.181	-2.579	-2.695	-4.684	-3.831	-3.673	-4.011	-4.128
888	9.64e-05	0.233913	0.0876933	2.66741	957	PREDICTED: similar to ribosomal protein L24-like; 60S ribosomal	EW1_F2plate16_A09	-1.826	-2.345	-2.013	-1.977	-2.318	-3.22	-3.052	-3.409	-4.309	-3.567
892	9.77e-05	0.0818301	0.0286887	2.85235	2613	IP05263p	EW2_R1plate07_F11	-3.885	-3.646	-3.812	-3.424	-3.289	-5.057	-4.945	-6.02	-4.541	-5.053
893	9.84e-05	0.351458	0.106938	3.28656	1282		EW1_F2plate11_H02	-2.485	-1.802	-0.91	-1.219	-1.127	-3.436	-3.091	-3.631	-3.241	-2.727
897	0.0001001	0.0432627	0.162433	0.266342	3362	PREDICTED P0459B01.30-1 gene product	EW2_R1plate04_H04	-4.672	-4.95	-4.206	-5.149	-3.676	-2.199	-2.794	-3.571	-2.118	-2.428
898	0.0001002	0.0527107	0.229418	0.229758	7661	L-carnitine dehydratase/bile acid-inducible protein F	EW2_R1plate09_G12	-4.144	-3.906	-4.702	-4.272	-4.205	-3.36	-1.653	-1.368	-2.833	-1.405
901	0.0001015	0.0251029	0.113505	0.221161	5498	lipopolysaccharide biosynthesis protein LicD	EW1_F1plate08_G06	-5.07	-4.799	-6.808	-5.229	-4.675	-3.682	-2.746	-2.513	-3.396	-3.358
902	0.0001024	0.187955	0.579231	0.32449	1679	unknown protein	EW2_R1plate04_C02	-2.818	-2.043	-2.349	-2.296	-2.552	-1.389	-0.384	-0.271	-1.511	-0.383
903	0.0001029	0.113566	0.373144	0.30435	7922	PREDICTED: similar to NADH dehydrogenase (ubiquinone) Fe-S protein	EW1_F1plate20_D05	-2.901	-2.688	-2.565	-4.024	-3.514	-1.813	-1.131	-1.37	-0.966	-1.832
904	0.000103	0.221262	0.738586	0.299575	4856	neutral-sphingomyelinase activation factor protein	EW2_R1plate11_E05	-2.859	-1.657	-2.521	-1.955	-1.89	-0.934	-0.075	-0.017	-1.141	-0.02
905	0.0001034	0.246384	0.0941558	2.61677	722	GMP synthetase	EW1_F1plate06_D05	-1.655	-2.543	-2.141	-2.054	-1.711	-3.513	-2.907	-3.615	-3.866	-3.143
906	0.0001039	2.12472	0.666377	3.18846	299	PREDICTED: polymerase (DNA directed), alpha	EW2_R1plate11_F09	0.5	0.38	1.513	1.416	1.627	-0.178	-0.291	-0.556	-0.808	-1.095
913	0.000109	1.00529	3.06754	0.327718	5795	cytochrome c oxidase subunit 1	EW2_F1plate02_E02	0.511	-0.172	0.471	0.159	-0.93	1.995	1.664	1.63	1.682	1.114
915	0.0001096	0.20904	0.0911198	2.29412	394	unnamed protein product	EW1_R1plate03_F01	-2.033	-2.149	-2.341	-2.541	-2.226	-3.038	-3.134	-3.648	-3.796	-3.665
916	0.0001101	0.129142	0.0285735	4.51963	8400		EW1_R1plate07_C12	-3.572	-2.991	-2.93	-2.556	-2.716	-4.92	-5.588	-4.658	-4.034	-6.446
919	0.0001107	0.122388	0.0335011	3.65324	5737	small nuclear ribonucleoprotein polypeptide	EW1_F1plate05_E06	-3.442	-3.093	-3.087	-2.487	-3.043	-5.806	-4.725	-4.089	-4.324	-5.554
923	0.0001117	0.127894	0.0311003	4.1123	708	chemoattractive glycoprotein ES20	EW2_R1plate10_D01	-3.906	-2.982	-3.148	-2.707	-2.092	-4.646	-4.699	-5.008	-5.676
925	0.0001119	0.127521	0.279932	0.455543	1865		EW2_R1plate08_D02	-3.023	-2.764	-3.111	-2.94	-3.018	-1.488	-1.849	-1.967	-2.294	-1.587
926	0.000112	0.267747	0.117166	2.28519	564		EW1_R1plate02_D01	-1.767	-2.101	-2.15	-1.749	-1.739	-2.869	-2.863	-3.005	-3.056	-3.673
928	0.0001138	0.0841753	0.031375	2.68288	5325		EW1_R1plate01_A05	-3.743	-3.531	-3.713	-3.443	-3.423		-4.735	-4.648	-5.68	-4.915
930	0.0001148	0.238813	0.0625762	3.81636	1218	CHIT1 protein	EW2_R1plate10_G06	-2.159	-2.133	-2.273	-1.997	-1.768	-3.478	-4.187	-3.182	-3.786	-5.358
931	0.0001148	0.319592	0.120821	2.64518	2901	acid sphingomyelinase	EW2_R1plate10_D07	-2.389	-1.444	-1.689	-1.399	-1.307	-2.685	-3.27	-3.486	-2.958	-2.846
933	0.0001154	0.4351	0.199321	2.18291	289		EW1_F1plate20_D12	-1.424	-1.153	-1.027	-1.195	-1.204	-1.801	-2.288	-2.561	-2.498	-2.486
934	0.0001161	0.107589	0.0329707	3.26317	687		EW1_F2plate11_C01	-3.084	-3.358	-3.783	-3.032	-2.826		-4.667	-4.781		-5.32
936	0.0001163	0.230748	0.0512645	4.50114	1927	unnamed protein product	EW1_F2plate12_B02	-3.01	-3.088	-1.478	-1.292	-1.709	-4.548	-4.24	-3.494	-4.271	-4.876
938	0.0001168	0.178114	0.0325528	5.47153	355	PREDICTED: similar to peptidylprolyl isomerase B	EW2_F1plate02_E01	-2.948	-3.21	-2.178	-2.246	-1.863	-4.816	-3.315	-5.665	-5.907	-5.002
941	0.0001181	0.286326	0.700511	0.408739	4942		EW2_R1plate06_D05	-1.85	-1.383	-2.083	-1.764	-1.941	0.019	-0.298	-0.716	-1.002	-0.57
942	0.0001183	1.53675	0.385036	3.9912	347	PREDICTED: similar to late gestation lung protein 1	EW1_F1plate08_E09	-0.06	-0.411	1.378	1.092	1.1	-0.981	-0.885	-1.562	-1.922	-1.534
943	0.0001193	0.0526558	0.123771	0.425431	2627	PREDICTED: similar to Dipeptidyl-peptidase I precursor (DPP-I)	EW1_F1plate04_E03	-3.79	-4.483	-4.239	-4.595	-4.129	-3.121	-2.955	-2.6	-3.408	-2.986
944	0.0001203	0.634789	0.0829435	7.65327	1014	protease inhibitor 2	EW2_R1plate10_B09	-1.067	-2.261	-0.129	0.103	0.076	-3.115	-2.816	-2.904	-3.911	-5.213
946	0.0001213	0.0858759	0.032043	2.68002	1369		EW1_F1plate02_E10	-3.325	-3.55	-3.686	-3.671	-3.476	-5.802	-4.833	-4.326	-4.763	-5.095
948	0.0001223	0.291288	0.938688	0.310314	3528		EW1_F1plate04_H12	-1.422	-2.036	-2.142	-2.095	-1.202	-0.206	-0.888	-0.271	0.217	0.691
949	0.0001233	0.198726	0.0525005	3.78522	2292	Hsc70-prov protein	EW2_R1plate02_G03	-2.65	-2.319	-2.182	-2.363	-2.142	-3.482	-3.764	-3.994	-4.366	-5.652
950	0.0001238	0.555703	1.43933	0.386084	5823	Hsc70-prov protein	EW1_F1plate03_E10	-0.768	-0.299	-0.888	-1.478	-0.805	0.856	0.366	0.798	0.055	0.552
952	0.0001244	0.0739105	0.0272846	2.70887	4527	ENSANGP00000016495	EW1_F2plate16_H05	-3.83	-3.386	-4.327	-3.673	-3.575	-5.641	-5.184	-4.607	-4.908	-5.639
954	0.0001262	0.381617	0.180423	2.11513	1738		EW1_F1plate10_D06	-1.161	-1.686	-1.506	-1.301	-1.295	-2.543	-2.125	-2.69	-2.349	-2.646
955	0.0001269	0.0306036	0.117015	0.261536	1760		EW1_F1plate03_D02	-4.065	-5.368	-4.964	-5.35	-5.404	-3.018	-2.252	-2.783	-4.063	-3.36
956	0.000127	0.372554	0.0611648	6.09099	8512	PREDICTED: similar to Metabotropic glutamate receptor precursor	EW2_R1plate07_A04	-2.351	-2.675	-0.602	-1.003	-0.491	-4.243	-3.563	-4.339	-3.047	-4.963
957	0.0001277	0.120797	0.0262848	4.59569	2612		EW2_R1plate10_F03	-3.731	-1.862	-3.585	-3.572	-2.497	-5.248	-5.151	-4.901	-5.699
143	8e-07	0.462083	1.4596	0.316581	6895	negative control	Printing Buffer	-0.976	-1.406	-1.169	-0.931	-1.087	0.612	0.738	0.531	0.424	0.423
541	1.84e-05	0.111168	0.466794	0.238153	3308	negative control	Printing Buffer-unknown	-2.631	-2.623	-3.769	-3.607	-3.216	-1.333	-0.756	-1.603	-1.418	-0.386
576	2.2e-05	0.190885	0.0369649	5.16397	596	negative control	Printing Buffer	-2.019	-2.498	-2.734	-2.426	-2.269	-3.84	-4.924	-5.159	-5.902	-3.963
644	3.12e-05	0.296317	0.0946004	3.1323	579	negative control	Printing Buffer	-1.663	-2.114	-2.263	-1.413	-1.321	-2.996	-3.131	-3.542	-3.973	-3.368
758	5.41e-05	0.0344975	0.158338	0.217872	7966	negative control	Printing Buffer	-4.27	-3.942	-4.955	-5.295	-5.825	-2.14	-2.231	-3.082	-2.522	-3.32
788	6.2e-05	0.169275	0.0513187	3.2985	613	negative control	Printing Buffer	-2.322	-2.677	-2.801	-2.484	-2.528	-4.2	-3.463	-4.454	-5.254	-4.05
814	7.01e-05	0.121794	0.050164	2.42791	3894	negative control	Printing Buffer	-2.633	-3.043	-2.81	-3.359	-3.343	-4.23	-4.528	-4.104	-4.649	-4.074
908	0.0001055	0.210174	0.810941	0.259173	7660	negative control	Printing Buffer-unknown	-1.985	-1.014	-2.469	-2.913	-2.871	-0.87	-0.247	-0.235	0.153	-0.313
914	0.0001091	0.0457899	0.0185208	2.47235	5203	negative control	Water	-4.382	-4.848	-4.538	-4.449	-4.027	-5.458	-5.744		-5.88	-5.937
Date and time of the analysis:
Name of the project file: Project.xls
Time of the analysis: Mon Aug 20 09:22:38 2007
BRB-ArrayTools Version: 3.6.0 - Beta_2 (July 2007)
Filtering parameters:
Spot Filters: OFF
Normalization: OFF
Exclude a gene under any of the following conditions:
Percent of data missing or filtered out exceeds 50 %
Gene Subsets: OFF

## Sheet: Mixture
Description of the problem:
Number of classes: 2
Number of genes that passed filtering criteria: 7708
Type of univariate test used: Two-sample T-test (with random variance model)
Column of the Experiment Descriptors sheet that defines class variable : Control-TNTandRDX
WARNING: Distribution assumptions underlying the univariate test random variance model are not satisfied. Random variance model was not used
Exact Multivariate Permutations test was computed based on 126 available permutations
Confidence level of false discovery rate assessment: 95 %
Maximum allowed number of false-positive genes: 10
Genes which discriminate among classes:
Table 1 - Sorted by p-value of the univariate test.								Table 2. Normalized Log-Transformed Gene Expressions for Significant Genes
Class 1: Control; Class 2: TNTandRDX.
With probability of 95 % the first 96 genes contain no more than 10 false discoveries.
								Control-1	Control-2	Control-3	Control-4	Control-5	TNTandRDX-1	TNTandRDX-2	TNTandRDX-3	TNTandRDX-4	TNTandRDX-5
Sig order	Parametric p-value	Geom mean of intensities in class 1	Geom mean of intensities in class 2	Ratio of geom means	Unique id	Description	Clone	Control	Control	Control	Control	Control	TNTandRDX	TNTandRDX	TNTandRDX	TNTandRDX	TNTandRDX
5	2.3e-06	6.62055	3.24022	2.04324	307	positive control	AS1-1.5ng/ul	2.714	2.611	2.807	2.724	2.779	1.863	1.691	1.496	1.886	1.545
50	9.44e-05	6.61877	4.04192	1.63753	4676	positive control	AS1-1.5ng/ul	2.806	2.959	2.621	2.587	2.66	2.037	1.815	1.898	2.204	2.122
21	2.44e-05	11.0926	7.04613	1.57429	341	positive control	AS1-3.0ng/ul	3.529	3.558	3.442	3.474	3.354	3.003	2.809	2.643	2.924	2.706
55	0.0001167	1.19702	2.3147	0.517137	5764	positive control	AS2-1.5ng/ul	0.326	0.426	0.043	0.413	0.088	1.347	1.351	1.447	0.865	1.043
24	2.99e-05	2.32031	4.58688	0.505859	5781	positive control	AS2-3.0ng/ul	1.343	1.431	1.081	1.216	1.001	2.329	2.246	2.335	1.871	2.207
32	4.67e-05	4.56056	8.1458	0.559866	5798	positive control	AS2-6.0ng/ul	2.207	2.403	2.092	2.194	2.05	3.255	3.059	3.119	2.742	2.954
16	1.6e-05	2.22604	0.558468	3.98597	3639	positive control	AS4-12.5ng/ul	1.312	1.382	1.168	0.722	1.188	-0.437	-0.768	-0.692	-1.536	-0.77
12	1.23e-05	2.66744	0.689601	3.86809	3656	positive control	AS4-25.0ng/ul	1.515	1.858	1.517	1.138	1.05	-0.214	-0.535	-0.448	-1.073	-0.411
37	6.17e-05	1.6709	0.483376	3.45673	3622	positive control	AS4-6.0ng/ul	1.009	0.831	0.878	0.377	0.609	-0.712	-1.018	-0.699	-1.832	-0.983
52	9.68e-05	0.532048	1.21741	0.437034	103	positive control	AS5-12.5ng/ul	-0.741	-1.192	-0.596	-0.988	-1.035	0.622	0.571	0.062	0.099	0.064
7	4.3e-06	0.348716	1.15112	0.302937	4455	positive control	AS5-12.5ng/ul	-1.375	-1.45	-1.327	-1.535	-1.913	0.488	0.292	0.268	-0.228	0.194
45	7.73e-05	0.767356	1.72792	0.444092	120	positive control	AS5-25.0ng/ul	-0.103	-0.779	-0.176	-0.58	-0.272	1.011	0.966	0.551	0.816	0.6
17	1.69e-05	0.516018	1.73441	0.297518	4472	positive control	AS5-25.0ng/ul	-0.976	-0.791	-0.858	-0.865	-1.283	1.067	1.136	0.665	0.192	0.913
23	2.98e-05	0.0863021	0.309358	0.278972	469		EW1_F1plate01_F01	-3.376	-4.034	-3.578	-3.454	-3.231	-1.43	-1.233	-2.117	-1.65	-2.033
69	0.0001832	0.0785432	0.333381	0.235596	4821		EW1_F1plate01_F01	-3.513	-3.655	-4.401	-3.264	-3.52	-1.438	-1.123	-2.569	-1.505	-1.288
71	0.0001977	0.477776	0.211617	2.25774	1892		EW1_F1plate09_D02	-0.585	-1.536	-1.186	-1.116	-0.904	-2.125	-2.173	-2.158	-2.141	-2.605
39	6.27e-05	0.501383	0.237887	2.10765	6244		EW1_F1plate09_D02	-0.61	-1.237	-1.264	-0.881	-0.988	-1.847	-2	-2.157	-2.283	-2.07
14	1.4e-05	0.453105	0.16262	2.78628	565	protein kinase, putative	EW1_F1plate09_D09	-1.052	-1.354	-1.263	-1.123	-0.919	-2.185	-2.694	-2.577	-3.051	-2.595
41	6.43e-05	0.394024	0.213773	1.84318	4917	protein kinase, putative	EW1_F1plate09_D09	-1.51	-1.406	-1.436	-1.022	-1.343	-2.136	-2.156	-2.249	-2.065	-2.523
79	0.0002191	0.137252	0.0806079	1.70271	3504		EW1_R1plate07_G12	-2.931	-3.114	-2.872	-2.503	-2.906	-3.619	-3.573	-3.699	-3.843	-3.431
60	0.0001413	0.276292	0.155505	1.77673	7856		EW1_R1plate07_G12	-1.771	-1.693	-2.181	-1.827	-1.808	-2.762	-2.625	-2.976	-2.618	-2.444
89	0.0002631	0.285615	0.0719837	3.96777	2343	CHIT1 protein	EW2_R1plate02_H03	-1.566	-1.978	-1.986	-2.017	-1.492	-3.355	-3.619	-3.943	-4.882	-3.182
53	9.89e-05	0.292569	0.0669199	4.37193	6695	CHIT1 protein	EW2_R1plate02_H03	-1.709	-1.719	-1.992	-2.112	-1.334	-3.571	-3.749	-3.166	-4.551	-4.47
2	4e-07	1.17557	0.402019	2.92416	1507		EW2_R1plate10_E10	0.114	0.217	0.121	0.382	0.334	-1.35	-1.076	-1.279	-1.61	-1.259
62	0.0001535	1.34289	0.597352	2.24806	5859		EW2_R1plate10_E10	0.046	0.492	0.102	0.526	0.96	-0.896	-0.784	-0.595	-0.801	-0.641
95	0.0002828	3.87732	1.02501	3.78273	996		EW1_F1plate01_A09	1.841	1.105	1.633	2.743	2.454	-0.116	0.356	0.2	-0.289	0.028
10	1.06e-05	0.540876	2.23553	0.241945	2390	cytochrome c oxidase subunit III	EW1_F1plate01_H07	-0.559	-0.527	-0.773	-1.337	-1.237	1.021	0.92	0.981	1.283	1.598
58	0.0001224	0.119695	0.0588862	2.03264	1608	hypothetical protein	EW1_F1plate02_E02	-3.088	-3.231	-3.013	-3.157	-2.824	-3.777	-4.131	-4.285	-3.801	-4.436
72	0.0002018	0.312916	0.803505	0.38944	6793	ATP synthase D chain	EW1_F1plate02_G07	-1.257	-1.339	-2.177	-1.725	-1.883	-0.607	-0.276	-0.597	-0.073	-0.025
77	0.0002149	0.0315211	0.0841694	0.374496	2236		EW1_F1plate02_H11	-4.791	-4.839	-5.13	-5.364	-4.814	-3.073	-3.547	-3.757	-3.292	-4.183
70	0.0001847	0.0427081	0.162521	0.262786	7166		EW1_F1plate03_C07	-4.865	-4.83	-4.39	-3.948	-4.714	-2.432	-3.154	-2.938	-1.781	-2.802
19	2.13e-05	0.749729	1.75781	0.426512	5024	COX2_10599 cytochrome c oxidase subunit II	EW1_F1plate03_D01	-0.331	-0.275	-0.255	-0.375	-0.841	0.553	1.025	0.718	0.985	0.787
9	1.01e-05	0.187444	0.616796	0.303899	3341	PREDICTED: similar to Notch gene homolog 1	EW1_F1plate03_G04	-2.302	-2.047	-2.252	-2.542	-2.934	-0.454	-0.974	-0.784	-0.573	-0.7
27	3.81e-05	0.162142	0.514064	0.315412	7710		EW1_F1plate03_G08	-2.943	-1.895	-2.71	-2.813	-2.762	-0.839	-1.113	-1.147	-0.996	-0.705
4	1.9e-06	0.681553	1.75157	0.389111	7268	hypothetical protein TTHERM_01270200	EW1_F1plate04_C07	-0.866	-0.372	-0.462	-0.381	-0.684	0.778	0.93	0.702	0.955	0.679
88	0.0002561	0.404531	1.02987	0.392798	7336	intermediate filament protein	EW1_F1plate04_D11	-1.326	-0.977	-0.95	-1.192	-2.083	0.062	-0.172	-0.024	0.223	0.124
44	7.51e-05	1.76323	0.461878	3.81753	4173	ADP ribosylation factor 79F CG8385-PE, isoform E	EW1_F1plate05_B12	0.956	0.321	0.639	1.021	1.155	-0.881	-0.716	-0.912	-1.921	-1.143
34	5.48e-05	0.458141	0.147619	3.10354	4938	glycosyl transferase	EW1_F1plate05_C09	-0.968	-1.332	-1.193	-1.192	-0.945	-2.512	-2.369	-2.66	-3.505	-2.754
76	0.000214	0.267153	0.123349	2.16584	6587		EW1_F1plate05_H03	-2.035	-1.947	-2.363	-1.759	-1.417	-2.918	-3.192	-2.856	-3.227	-2.904
18	1.71e-05	0.85234	0.19163	4.44785	3714	protamine P1	EW1_F1plate06_F08	-0.397	-0.801	-0.112	-0.045	0.203	-2.496	-1.763	-2.575	-2.391	-2.693
47	8.27e-05	4.52773	3.17989	1.42386	4513	putative elongation factor 1 alpha	EW1_F1plate06_H01	2.193	2.22	2.313	2.111	2.057	1.669	1.556	1.87	1.645	1.605
75	0.0002119	1.28278	0.211575	6.06299	7794	TPA_inf: HDC09857	EW1_F1plate06_H08	-0.279	-0.495	0.442	0.876	1.252	-2.258	-1.525	-1.987	-2.91	-2.524
57	0.000119	0.181207	0.0972097	1.86408	2371	myosin heavy chain	EW1_F1plate06_H11	-2.648	-2.442	-2.605	-2.252	-2.374	-3.021	-3.214	-3.55	-3.457	-3.572
33	4.71e-05	0.253533	0.433004	0.58552	5669	hypothetical protein TTHERM_02141640	EW1_F1plate07_G06	-1.742	-2.232	-1.882	-2.122	-1.921	-1.256	-1.225	-1.271	-1.039	-1.247
91	0.0002713	0.914411	0.407745	2.2426	41		EW1_F1plate08_G01	0.09	-0.498	-0.579	0.143	0.198	-1.097	-1.377	-1.468	-1.077	-1.453
92	0.0002744	0.336352	0.178937	1.87973	753	185/333	EW1_F1plate09_C01	-1.38	-1.635	-1.878	-1.338	-1.629	-2.584	-2.613	-2.435	-2.075	-2.705
83	0.000232	0.374482	0.126755	2.95437	582		EW1_F1plate10_C01	-1.147	-1.968	-1.658	-1.272	-1.04	-2.801	-2.498	-2.816	-3.419	-3.365
48	9.19e-05	0.394998	0.184842	2.13695	599		EW1_F1plate10_C05	-1.275	-1.681	-1.522	-1.154	-1.068	-2.468	-2.141	-2.484	-2.334	-2.75
96	0.0002828	3.52785	5.57925	0.632316	5495	hypothetical protein SPCC4G3.12c	EW1_F1plate10_G06	1.798	2.066	2.017	1.724	1.489	2.552	2.425	2.41	2.49	2.523
20	2.35e-05	0.398702	0.251933	1.58257	493		EW1_F1plate18_D12	-1.46	-1.49	-1.208	-1.33	-1.145	-1.972	-2.019	-2.1	-1.964	-1.889
35	5.56e-05	0.986642	0.597017	1.65262	483	seven transmembrane helix receptor	EW1_F2plate11_F05	0.056	-0.219	-0.148	0.145	0.069	-0.763	-0.586	-0.884	-0.614	-0.874
36	6.12e-05	3.12107	3.85353	0.809927	7334	ribosomal protein S4	EW1_F2plate12_C07	1.618	1.752	1.695	1.611	1.533	1.921	1.96	1.97	1.908	1.972
29	4.11e-05	1.40582	1.99978	0.702987	8217		EW1_F2plate12_D12	0.362	0.639	0.556	0.378	0.522	0.933	1.055	1.001	1.093	0.918
67	0.0001818	1.60183	3.35696	0.477168	3781	hemoglobin chain d1	EW1_F2plate12_E04	0.749	0.805	0.761	0.583	0.501	2.3	1.494	1.547	1.538	1.857
94	0.0002769	0.458356	0.140799	3.25539	6534	fibrinogen-binding protein A, clumping factor	EW1_F2plate12_G11	-1.773	-1.128	-1.17	-0.816	-0.741	-2.714	-3.128	-2.263	-2.583	-3.453
6	3e-06	3.01958	4.78435	0.631136	6398	Actin	EW1_F2plate13_B06	1.437	1.633	1.706	1.669	1.527	2.344	2.241	2.312	2.211	2.183
49	9.43e-05	1.92543	2.81552	0.683861	7197	conserved hypothetical protein	EW1_F2plate13_D03	0.879	1.129	1.043	0.787	0.888	1.559	1.491	1.453	1.613	1.351
81	0.0002215	0.268459	0.0453902	5.91447	7316		EW1_F2plate14_D07	-1.549	-2.419	-2.151	-2.058	-1.309	-3.606	-4.095	-5.349	-5.231	-4.027
64	0.0001721	0.245017	0.0823056	2.97692	3965	unnamed protein product	EW1_R1plate01_C08	-1.864	-1.858	-2.483	-1.861	-2.079	-3.817	-3.181	-3.61	-4.253	-3.153
15	1.56e-05	1.59852	0.606898	2.63392	1396	hypothetical protein SKA34_13220	EW1_R1plate05_E10	0.72	0.315	0.396	0.898	1.054	-0.524	-0.785	-0.712	-0.744	-0.838
40	6.39e-05	2.11852	0.945606	2.24039	3283	hypothetical protein SKA34_13220	EW1_R1plate05_G08	0.923	0.836	0.861	1.463	1.332	0.003	-0.291	-0.019	-0.236	0.141
85	0.0002451	2.3474	0.900038	2.60811	8315		EW1_R1plate06_D04	1.075	1.169	0.696	1.529	1.686	-0.274	-0.19	0.102	-0.575	0.178
66	0.0001816	0.752489	0.442038	1.70232	427		EW1_R1plate06_F01	-0.165	-0.342	-0.429	-0.646	-0.469	-1.208	-0.905	-1.382	-1.328	-1.066
84	0.0002353	0.476476	0.2665	1.7879	767	hypothetical protein Tb04.30K5.910	EW1_R1plate07_C05	-0.704	-1.289	-0.94	-1.26	-1.155	-1.816	-1.995	-1.933	-1.678	-2.117
90	0.0002668	0.324761	0.122362	2.6541	3742		EW1_R1plate07_E04	-1.607	-1.791	-2.268	-1	-1.447	-3.062	-2.855	-3.194	-3.265	-2.778
11	1.18e-05	3.6298	2.17184	1.6713	495	superoxide dismutase	EW1_R1plate07_E05	1.853	1.827	1.914	1.787	1.918	1.218	1.099	0.939	1.342	0.997
80	0.0002201	1.17666	0.387173	3.0391	4609		EW1_R1plate07_H01	0.902	0.35	-0.12	0.096	-0.054	-1.228	-1.384	-1.357	-1.967	-0.91
56	0.0001174	0.0947911	0.204746	0.46297	6459	hypothetical protein TTHERM_00083470	EW1_R1plate08_B02	-3.613	-3.707	-3.136	-2.923	-3.617	-2.348	-2.355	-2.241	-2.17	-2.326
93	0.0002758	0.410769	1.01383	0.405167	5660		EW1_R1plate08_H06	-1.638	-1.044	-1.131	-0.974	-1.631	0.503	0.028	0.145	-0.152	-0.426
3	1e-06	0.46634	0.1335	3.49318	6032	hypothetical protein PG1359	EW2_R1plate01_C10	-0.996	-1.338	-1.373	-0.758	-1.037	-2.845	-2.96	-2.762	-2.789	-3.17
63	0.0001572	0.154929	0.0503116	3.07938	184	cysteine protease	EW2_R1plate02_H05	-3.08	-3.055	-2.9	-2.522	-1.894	-4.04	-4.496	-4.174	-4.565	-4.29
73	0.0002022	0.743519	0.142679	5.21114	2989		EW2_R1plate03_D03	0.249	-0.652	-0.809	-0.603	-0.324	-1.959	-2.181	-3.12	-3.668	-3.118
78	0.0002161	0.133354	0.274048	0.486607	2852		EW2_R1plate04_D11	-2.914	-3.067	-3.178	-2.629	-2.745	-1.471	-2.043	-1.665	-2.007	-2.151
42	6.68e-05	0.0481383	0.141502	0.340194	6898		EW2_R1plate04_F03	-4.295	-4.374	-4.275	-4.377	-4.563	-2.85	-3.296	-2.935	-2.082	-2.943
86	0.0002478	0.0419758	0.148015	0.283591	7986	PREDICTED: similar to CDNA sequence BC027344	EW2_R1plate04_F04	-4.706	-4.756	-4.474	-4.777	-4.158	-2.104	-3.501	-2.758	-2.241	-3.176
54	0.0001045	0.148032	0.0844864	1.75214	4756		EW2_R1plate04_F09	-2.965	-2.781	-2.927	-2.437	-2.67	-3.684	-3.552	-3.33	-3.612	-3.649
46	8.02e-05	1.57922	0.425591	3.71065	7663		EW2_R1plate04_G04	0.185	0.829	0.189	1.08	1.013	-1.322	-0.643	-1.14	-1.599	-1.458
82	0.0002274	0.220546	0.41839	0.527129	8309	protein kinase, putative	EW2_R1plate05_C04	-2.355	-1.934	-2.331	-1.78	-2.503	-1.076	-1.34	-1.279	-1.239	-1.351
30	4.36e-05	0.611299	0.113325	5.39423	4875		EW2_R1plate06_E01	-0.435	-1.018	-0.861	-0.676	-0.559	-2.737	-2.401	-3.77	-3.841	-2.959
26	3.5e-05	0.0599905	0.146963	0.408202	2511		EW2_R1plate06_F11	-3.774	-4.002	-4.518	-3.781	-4.221	-2.97	-2.749	-2.859	-2.584	-2.671
13	1.25e-05	0.652354	0.210486	3.09927	165		EW2_R1plate07_H09	-0.26	-0.562	-1.029	-0.889	-0.342	-2.146	-2.13	-2.324	-2.095	-2.545
25	3.33e-05	0.85579	0.255654	3.34745	2171	lumbrokinase-5 precursor	EW2_R1plate08_B10	-0.328	-0.755	0.072	-0.225	0.112	-2.384	-1.687	-1.633	-2.108	-2.026
43	7.36e-05	0.106951	0.266192	0.401781	7322	LOC496650 protein	EW2_R1plate08_D07	-3.551	-3.474	-2.993	-3.093	-3.014	-2.32	-1.795	-2.096	-1.597	-1.74
22	2.96e-05	0.0634775	0.319463	0.198701	6710		EW2_R1plate08_G03	-4.188	-3.667	-4.371	-3.096	-4.566	-1.816	-1.823	-1.498	-1.501	-1.593
8	7.5e-06	0.573036	2.21525	0.258678	5673	COX2_10599 cytochrome c oxidase subunit II	EW2_R1plate08_H02	-0.513	-0.949	-0.297	-1.148	-1.11	0.911	1.224	0.968	1.388	1.247
87	0.0002504	0.0327391	0.217325	0.150646	2409	PREDICTED: similar to Neurogenic locus notch homolog protein 1	EW2_R1plate08_H03	-5.486	-4.502	-4.615	-5.444	-4.617	-1.995	-3.191	-1.749	-1.142	-2.934
28	3.95e-05	0.0348973	0.279837	0.124706	2426		EW2_R1plate08_H07	-5.134	-3.926	-4.808	-4.722	-5.613	-1.469	-2.091	-1.303	-1.656	-2.667
61	0.000144	0.388227	0.158995	2.44175	6131	PREDICTED: similar to LD45559p	EW2_R1plate10_C10	-1.61	-1.497	-1.637	-0.991	-1.091	-2.514	-2.701	-2.279	-3.098	-2.673
65	0.0001805	2.13669	0.421079	5.07432	2306	CHIT1 protein	EW2_R1plate10_G07	0.59	0.394	1.382	1.337	1.774	-1.097	-0.7	-0.808	-1.651	-1.984
31	4.55e-05	0.627636	0.270478	2.32047	147		EW2_R1plate10_G09	-0.704	-0.663	-0.797	-0.704	-0.492	-1.867	-2.398	-1.576	-1.938	-1.653
59	0.0001392	0.689118	0.131543	5.23872	2374	Hypothetical protein C34G6.2	EW2_R1plate10_H11	-1.485	-0.037	-0.404	-0.696	-0.064	-2.796	-2.486	-2.414	-3.455	-3.481
51	9.61e-05	0.702445	0.427973	1.64133	8120	PREDICTED: similar to Betaine--homocysteine S-methyltransferase	EW2_R1plate11_E08	-0.784	-0.295	-0.531	-0.563	-0.374	-1.398	-1.102	-1.175	-1.29	-1.156
68	0.0001822	0.497708	0.14318	3.47609	6760	unnamed protein product	EW2_R1plate11_G07	-0.99	-1.536	-1.053	-1.103	-0.351	-3.269	-2.179	-2.528	-3.112	-2.931
38	6.24e-05	0.314646	0.141205	2.2283	6538		EW2_R1plate11_H07	-1.855	-1.503	-1.866	-1.628	-1.488	-2.91	-2.437	-2.687	-3.208	-2.879
74	0.0002044	0.147685	0.0409851	3.60338	112	negative control	Printing Buffer	-2.635	-2.638	-2.468	-3.512	-2.543	-4.164	-4.542	-4.165	-5.279	-4.895
1	3e-07	0.462083	1.19697	0.386043	6895	negative control	Printing Buffer	-0.976	-1.406	-1.169	-0.931	-1.087	0.317	0.174	0.326	0.287	0.193
Date and time of the analysis:
Name of the project file: Project.xls
Time of the analysis: Mon Aug 20 09:25:14 2007
BRB-ArrayTools Version: 3.6.0 - Beta_2 (July 2007)
Filtering parameters:
Spot Filters: OFF
Normalization: OFF
Exclude a gene under any of the following conditions:
Percent of data missing or filtered out exceeds 50 %
Gene Subsets: OFF
