# Supplementary material for: Transcriptomic analysis of RDX and TNT interactive sublethal effects in the earthworm Eisenia fetida
Source: BMC Genomics. 2008 Mar 20;9(Suppl 1):S15. doi: 10.1186/1471-2164-9-S1-S15 (PMC2386057; doi:10.1186/1471-2164-9-S1-S15)
Supplement: Additional file 3 — Table S3. (a) Significant genes inferred from the microarray experimental data with expression and annotation information; (b) Average gene expression affected by mixture more than by TNT or RDX: examples. [file 1471-2164-9-S1-S15-S3.xls]

## Sheet: TableS3ab
Table S3a. Significant genes inferred from the microarray experimental data
							Two-class parametric p-value			Ratio		Geomean of biological replicates				Normalized signal intensity (background subtracted, centered to channel mean, and geometrically averaged from four technical replicates)
Spot position B-R:C	SeqID	Contig_ID	Hit_GB_Acc	E_value	Gen_Desc	CvsRDX	CvsTNT	CvsMixture	RDX/C	TNT/C	Mixture/C	Control	RDX	TNT	Mixture	Control-1	Control-2	Control-3	Control-4	Control-5	RDX-1	RDX-2	RDX-3	RDX-4	RDX-5	TNT-1	TNT-2	TNT-3	TNT-4	TNT-5	Mixture-1	Mixture-2	Mixture-3	Mixture-4	Mixture-5
										Color highlighting = red 1-5;
		Muscle contraction and cell motility								green 0.2-1; yellow >5 or <0.2
7-12:13	EW2_R1P05_D02	Contig442	CAA70836.1	3e-76	Actin (ACT_LUMRU)	2.37e-05	7.3e-06		3.89924	4.97832	2.1668	0.33099	1.29061	1.64777	0.717189	0.251357	0.219467	0.52601	0.337227	0.405972	2.18435	0.991703	1.23683	1.19242	1.12081	1.2923	2.09176	2.66198	0.989963	1.70526	0.661194	0.956581	0.773037	1.29558	0.299539
23-12:13	EW2_R1P05_D02	Contig442	CAA70836.1	3e-76	Actin (ACT_LUMRU)	0.000294	9e-06		3.56685	5.60292	2.31834	0.407585	1.4538	2.28367	0.94492	0.180392	0.515864	0.311406	0.610723	0.635576	1.9721	0.962129	1.5631	1.19752	1.82847	1.88664	2.11589	3.53646	2.2472	1.9578	0.945029	0.643453	1.00467	1.37007	0.900011
11-11:9	EW1_F1P04_C03	Contig312	CAA65362.1	3e-80	actin-2 (beta-actin, non-muscle)		9.6e-06		2.34838	3.2709	1.96491	1.78267	4.1864	5.83095	3.50279	1.73314	2.8724	2.03146	1.2588	1.41422	4.25578	5.12879	4.53844	3.00908	4.31389	6.60012	5.11421	5.8198	5.43022	6.31888	3.22259	3.60131	2.34408	4.34029	4.46599
27-11:9	EW1_F1P04_C03	Contig312	CAA65362.1	3e-80	actin-2		8.7e-06		2.11508	2.99552	1.91262	2.54513	5.38315	7.62397	4.86787	2.0989	4.0607	2.30164	2.62894	2.0708	5.11416	5.39041	5.61575	4.47096	6.53096	6.8389	7.7144	7.71711	7.76669	8.14569	4.23154	5.17312	4.37603	4.99123	5.71686
3-12:9	EW1_F1P04_C05	Contig427	CAA65362.1	3e-71	actin-2		4.87e-05		1.90805	3.9219	1.72143	0.0541063	0.103238	0.2122	0.09314	0.0832888	0.0510378	0.0621278	0.0256299	0.068506	0.130088	0.109721	0.164438	0.0958292	0.052139	0.339629	0.245332	0.163363	0.168402	0.187701	0.152338	0.0861986	0.0501762	0.0965416	0.110195
19-12:9	EW1_F1P04_C05	Contig427	CAA65362.1	3e-71	actin-2		8.37e-05		2.43559	4.09438	2.23833	0.0554968	0.135168	0.227225	0.12422	0.0673529	0.122642	0.029349	0.0447125	0.0485652	0.10834	0.219203	0.291781	0.112364	0.0579492	0.372808	0.228578	0.163204	0.222201	0.196015	0.205403	0.0710742	0.11362	0.155093	0.114973
9-9:7	EW1_F2P11_G03	Contig431	CAA65362.1	1e-32	ACT2_LUMTE Actin-2		5e-06		0.481503	0.135487	0.616149	0.530724	0.255545	0.0719061	0.327005	0.36647	0.402912	0.659866	0.623836	0.692737	0.278408	0.156638	0.292305	0.218961	0.390442	0.105425	0.0954572	0.0564334	0.11983	0.0282472	0.262065	0.274154	0.276646	0.619012	0.303909
25-9:7	EW1_F2P11_G03	Contig431	CAA65362.1	1e-32	ACT2_LUMTE Actin-2		1.1e-06		0.587175	0.242491	0.615435	0.608135	0.357082	0.147468	0.374268	0.395069	0.631192	0.599472	0.670154	0.830278	0.498658	0.211172	0.369343	0.312092	0.478283	0.145142	0.157441	0.110502	0.179772	0.153631	0.243185	0.367744	0.399587	0.543438	0.378152
13-15:12	EW2_R1P08_H08		XP_392230.1	3e-13	PREDICTED: similar to Fimbrin CG8649-PA, isoform A (actin binding domain)		4.6e-06		3.35836	5.0322	2.21959	0.0353295	0.118649	0.177785	0.078417	0.0290357	0.0567676	0.0315684	0.0339697	0.0311395	0.220748	0.141787	0.249447	0.0629541	0.0478399	0.107888	0.204085	0.12239	0.289664	0.227537	0.1712	0.0745109	0.0316116	0.0880332	0.0835287
29-15:12	EW2_R1P08_H08		XP_392230.1	3e-13	PREDICTED: similar to Fimbrin CG8649-PA, isoform A (actin binding domain)		8.8e-06		2.0764	3.70241	2.07711	0.0780323	0.162026	0.288907	0.162082	0.059318	0.0830692	0.063413	0.0807436	0.114672	0.319572	0.17177	0.0849471	0.180985	0.132316	0.365416	0.390782	0.31633	0.193851	0.229859	0.0701566	0.138772	0.159456	0.204208	0.35285
1-5:11	EW2_R1P09_H05		XP_970878.1	8e-13	PREDICTED: similar to Kelch-like protein 10		1.97e-05		1.82612	2.81969	1.23755	0.116633	0.212986	0.328868	0.144339	0.101201	0.128543	0.123225	0.0943247	0.142741	0.169801	0.389952	0.232393	0.256589	0.111004	0.340143	0.24921	0.483287	0.326804	0.287337	0.192862	0.136256	0.0681476	0.177583	0.196995
17-5:11	EW2_R1P09_H05		XP_970878.1	8e-13	PREDICTED: similar to Kelch-like protein 10		2.3e-06		2.30334	4.41764	1.68097	0.104933	0.241696	0.463555	0.176389	0.103136	0.164717	0.0855576	0.109735	0.0797635	0.281818	0.220132	0.231431	0.421115	0.136418	0.408699	0.561403	0.433157	0.663602	0.324546	0.209325	0.19637	0.142879	0.164683	0.176539
11-10:7	EW1_F2P11_C07		CAF95574.1	2e-41	unnamed protein product (Spectrin repeats)		1.1e-06		0.525634	0.199081	0.478389	2.26987	1.19312	0.451889	1.08588	1.50227	1.52392	3.15503	3.27396	2.5481	1.03517	0.965188	1.35463	1.25982	1.41799	0.442393	0.494878	0.392677	0.394585	0.555489	0.846074	1.04337	1.28873	1.53233	0.866071
27-10:7	EW1_F2P11_C07		CAF95574.1	2e-41	unnamed protein product (Spectrin repeats)		3.53e-05		0.512423	0.268126	0.634586	2.65304	1.35948	0.711348	1.68358	1.37691	2.10911	3.31375	3.76663	3.62611	0.885331	1.05155	1.47634	1.86401	1.81256	0.478156	0.898402	0.830285	0.723633	0.705708	1.03197	1.93415	2.0278	2.53882	1.3163
10-2:1	EW1_R1P07_F11	Contig354	AAR87375.1	3e-18	tropomyosin		2e-07		0.327283	0.0793597	0.32558	1.42024	0.464822	0.11271	0.462403	0.886431	0.658564	1.774	2.05026	2.72151	0.432489	0.277989	0.635675	0.362667	0.782865	0.110495	0.121928	0.091882	0.106685	0.137733	0.261011	0.407277	0.567809	1.15498	0.303233
26-2:1	EW1_R1P07_F11	Contig354	AAR87375.1	3e-18	tropomyosin		3e-07		0.391213	0.114237	0.372442	1.42761	0.558499	0.163086	0.5317	0.762793	0.959393	1.77795	1.72414	2.64331	0.442248	0.370847	0.649899	0.535772	0.951535	0.177332	0.148145	0.195337	0.135149	0.166346	0.286973	0.450095	0.78481	0.961078	0.43618
1-6:9	EW1_F1P03_G05	Contig301	AAW26183.1	2e-20	SJCHGC00516 protein (similar to troponin I)	0.000283	1.24e-05		3.38945	6.01815	2.5853	0.245785	0.833076	1.47917	0.635428	0.27854	0.475257	0.35518	0.144533	0.13199	0.809078	0.899948	1.04959	0.719703	0.729534	2.08796	0.880328	1.4556	1.43142	1.84889	1.15545	0.48045	0.513668	0.604865	0.600611
17-6:9	EW1_F1P03_G05	Contig301	AAW26183.1	2e-20	SJCHGC00516 protein (similar to troponin I)	0.0001039	2.9e-06		3.7716	7.08534	3.08206	0.335697	1.26612	2.37853	1.03464	0.441264	0.667637	0.349865	0.215166	0.192232	1.60169	1.04971	1.58983	1.03087	1.18077	2.84832	2.73967	1.33112	2.76612	2.6495	1.57963	0.854046	0.920764	0.91274	1.04572
9-2:5	EW1_F2P15_G07	Contig426	AAW25147.1	1e-09	SJCHGC00665 protein (Troponin-TnT)		5e-07		0.426273	0.108046	0.482884	0.995454	0.424335	0.107555	0.480689	0.650059	0.550437	1.34505	1.41285	1.43751	0.471312	0.182838	0.574562	0.383083	0.725334	0.126467	0.115071	0.0578027	0.134701	0.127028	0.390432	0.40887	0.414583	0.967753	0.400696
25-2:5	EW1_F2P15_G07	Contig426	AAW25147.1	1e-09	SJCHGC00665 protein (Troponin-TnT)		7.7e-06		0.444858	0.14134	0.466111	1.11093	0.494204	0.157018	0.517815	0.532863	0.722534	1.55062	1.55012	1.82843	0.500718	0.335983	0.604652	0.394615	0.73442	0.182308	0.209149	0.0762504	0.187706	0.174891	0.399015	0.571079	0.583484	0.663027	0.422307
		Protein synthesis: Translation, ribosomal structure and biogenesis
13-12:11	EW2_R1P10_H12		AAG60623.1	8e-15	40S ribosomal protein S6		9.2e-06		0.366929	0.184956	0.199234	0.575098	0.21102	0.106368	0.114579	0.525009	0.322718	0.388474	0.811112	1.17836	0.144511	0.274871	0.135516	0.421221	0.18454	0.124396	0.072456	0.125733	0.119879	0.100226	0.0979599	0.259006	0.143491	0.0609581	0.0889845
29-12:11	EW2_R1P10_H12		AAG60623.1	8e-15	40S ribosomal protein S6		6e-07		0.205381	0.111457	0.127331	1.48632	0.305262	0.165662	0.189254	1.13449	0.718059	1.62851	1.85895	2.94135	0.178969	0.363659	0.225578	1.42588	0.126622	0.169459	0.122343	0.23948	0.150044	0.167485	0.198436	0.340256	0.322564	0.075036	0.148566
5-7:9	EW1_F1P03_G10	Contig105	XP_001147795.1	7e-73	PREDICTED: similar to Ribosomal protein S6	1.72e-05	1e-07		4.7421	13.7335	4.47925	0.181063	0.858619	2.48663	0.811027	0.223448	0.246835	0.298792	0.121861	0.0969021	0.698069	1.08397	1.08486	0.819198	0.693943	3.36946	2.94806	1.46374	2.30319	2.83901	1.02935	0.878072	0.792561	0.521368	0.939521
21-7:9	EW1_F1P03_G10	Contig105	XP_001147795.1	7e-73	PREDICTED: similar to Ribosomal protein S6	7.86e-05	< 1e-07		4.86155	11.7081	3.41158	0.290455	1.41206	3.4007	0.990912	0.265141	0.587794	0.252295	0.244778	0.21479	2.8112	1.70262	1.70807	0.786039	0.873599	4.70061	4.09231	2.22134	3.03454	3.50758	1.22954	1.28939	0.746784	0.519742	1.55262
4-7:12	EW2_R1P07_A09	Contig309	ABR23482.1	8e-39	40S ribosomal protein S12		3.88e-05		0.382351	0.0501374	0.343136	0.747644	0.285862	0.0374849	0.256543	0.243512	0.230019	1.83372	1.56919	1.44938	0.129182	0.318908	0.246639	0.41294	0.454957	0.0737924	0.0457118	0.0747864	0.0253677	0.0115648	0.291414	0.1623	0.629904	0.252203	0.147894
20-7:12	EW2_R1P07_A09	Contig309	ABR23482.1	8e-39	40S ribosomal protein S12		0.0001117		0.338399	0.0830362	0.412392	0.695497	0.235356	0.0577514	0.286817	0.372488	0.285629	1.33733	1.11518	1.02561	0.148717	0.0811791	0.340946	0.401392	0.437082	0.0867829	0.109011	0.0919675	0.00985724	0.0749065	0.161696	0.410182	0.811778	0.138359	0.260559
12-10:12	EW2_R1P07_B11	Contig309	AAP04352.1	2e-38	40S ribosomal protein S12		1.2e-06		0.364364	0.076617	0.291459	0.737267	0.268634	0.0564871	0.214883	0.256705	0.803017	1.33247	0.865628	0.916167	0.179221	0.174348	0.46084	0.331481	0.29308	0.0720256	0.0918282	0.0279103	0.0504955	0.0616976	0.280225	0.128141	0.346174	0.387813	0.0950381
28-10:12	EW2_R1P07_B11	Contig309	AAP04352.1	2e-38	40S ribosomal protein S12		1.08e-05		0.315851	0.0654275	0.352636	0.806594	0.254763	0.0527735	0.284434	0.205571	0.746988	1.446	1.11234	1.38228	0.0872056	0.286569	0.460835	0.349156	0.2669	0.0238575	0.0594473	0.083883	0.11138	0.0308915	0.261983	0.400224	0.223298	0.465111	0.170959
16-14:13	EW2_R1P05_B12		AAX62419.1	4e-33	ribosomal protein S11		3.5e-06		0.593431	0.105108	0.481536	0.241176	0.143121	0.0253495	0.116135	0.108803	0.223828	0.185639	0.4033	0.447523	0.246212	0.127859	0.0857789	0.066791	0.332953	0.0288113	0.0178273	0.0146438	0.0300269	0.0463486	0.0983435	0.0755091	0.111599	0.12203	0.208901
32-14:13	EW2_R1P05_B12		AAX62419.1	4e-33	ribosomal protein S11		1.3e-06		0.40194	0.0799932	0.439181	0.284761	0.114457	0.0227789	0.125061	0.173225	0.275031	0.15584	0.493227	0.51131	0.0779699	0.130823	0.0804352	0.101707	0.235396	0.0262837	0.0353336	0.00999775	0.0331728	0.0199117	0.0504639	0.230134	0.0771949	0.183928	0.185532
4-10:7	EW1_F2P11_A05	Contig401	ABK30794.1	1e-26	ribosomal protein S4		5e-06		0.38845	0.113615	0.373047	0.732954	0.284716	0.0832743	0.273426	0.35115	0.324383	1.22037	1.38923	1.09539	0.192193	0.222004	0.345872	0.294948	0.429834	0.0879178	0.102954	0.0942541	0.0670276	0.0700297	0.170206	0.302763	0.439912	0.339483	0.198582
20-10:7	EW1_F2P11_A05	Contig401	ABK30794.1	1e-26	ribosomal protein S4		1.11e-05		0.500207	0.168229	0.414073	0.660589	0.330431	0.11113	0.273532	0.338444	0.351362	1.03644	1.18533	0.86106	0.216705	0.196833	0.439535	0.420011	0.500246	0.109479	0.11761	0.0822874	0.143912	0.111161	0.212946	0.394119	0.235667	0.392589	0.1972
2-4:5	EW1_F2P15_F01		XP_001168371.1	3e-06	PREDICTED: similar to 40S ribosomal protein S26-2		4.4e-06		0.717959	0.202096	0.597036	0.826337	0.593276	0.166999	0.493353	0.460514	0.640035	0.999023	1.16194	1.12611	0.841797	0.341078	0.416609	0.45466	1.35148	0.237541	0.200474	0.118156	0.142358	0.16216	0.49222	0.480747	0.557746	0.696449	0.317972
18-4:5	EW1_F2P15_F01		XP_001168371.1	3e-06	PREDICTED: similar to 40S ribosomal protein S26-2		2.34e-05		0.822437	0.277359	0.741358	0.688381	0.56615	0.190929	0.510337	0.43813	0.55065	0.770967	1.06806	0.7781	0.80234	0.302841	0.452563	0.484298	1.09218	0.151931	0.192805	0.135312	0.237541	0.269475	0.519191	0.459566	0.531423	0.660513	0.413321
14-5:13	EW2_R1P04_E12	Contig343	AAX62422.1	3e-23	ribosomal protein L3 variant 1		3.77e-05		6.94112	9.00364	3.06964	0.0453125	0.31452	0.407978	0.139093	0.022796	0.118926	0.0262961	0.02644	0.101345	0.22984	0.449474	0.150623	1.0544	0.187591	0.824797	0.433351	0.379055	0.218301	0.382155	0.177871	0.0902143	0.213668	0.147818	0.102726
30-5:13	EW2_R1P04_E12	Contig343	AAX62422.1	3e-23	ribosomal protein L3 variant 1		2.37e-05		2.60998	4.87785	2.57692	0.082989	0.2166	0.404808	0.213856	0.0711647	0.144264	0.0655287	0.0680847	0.0859408	0.254064	0.269129	0.385737	0.221217	0.0817104	0.258529	0.47197	0.883364	0.259574	0.388526	0.557774	0.173241	0.157628	0.260047	0.112932
7-7:5	EW1_F2P16_C02		EDO38982.1	4e-34	predicted protein (ribosomal protein L21e)		1.6e-06		0.584226	0.231406	0.600705	2.64788	1.54696	0.612735	1.59059	2.49651	1.93104	3.23696	2.92761	2.84917	1.6641	1.18593	1.53885	1.73544	1.68093	0.519517	1.05809	0.531435	0.536712	0.550871	1.35201	1.82378	1.60467	1.78649	1.44032
23-7:5	EW1_F2P16_C02		EDO38982.1	4e-34	predicted protein (ribosomal protein L21e)		2.94e-05		0.657202	0.320633	0.76169	2.38937	1.5703	0.76611	1.81996	1.72954	1.75494	2.82072	3.1472	2.89029	1.47109	1.08946	1.65746	1.88422	1.90759	0.558953	1.10603	0.685774	0.847694	0.734332	1.45601	1.88591	2.07686	2.14683	1.63087
4-11:11	EW2_R1P10_B05		AAR09814.1	4e-15	similar to Drosophila melanogaster RpP2 (ribosomal protein)		7.84e-05		0.505732	0.156206	0.330235	2.07977	1.05181	0.324874	0.686813	1.62117	0.730384	2.88599	3.56289	3.19597	0.921386	1.13909	1.21417	1.22236	0.82642	0.431556	0.388975	0.458006	0.371892	0.126568	0.567837	1.05355	0.887433	0.633383	0.454475
20-11:11	EW2_R1P10_B05		AAR09814.1	4e-15	similar to Drosophila melanogaster RpP2 (ribosomal protein)		0.0001168		0.539258	0.200636	0.38943	2.20207	1.18749	0.441814	0.857553	1.61128	0.824111	3.32008	3.60682	3.25631	0.858237	0.868976	1.6169	1.47535	1.32724	0.721963	0.454963	0.333609	0.575639	0.266883	0.730806	1.58297	0.698503	0.7112	0.806996
8-12:2	EW1_R1P06_B10		XP_708467.2	7e-06	PREDICTED: similar to UTP6, small subunit (SSU) processome component, homolog (yeast) isoform 2		3.9e-06		0.681041	0.347052	0.605572	3.81417	2.59761	1.32371	2.30975	4.31932	2.85129	3.81379	3.94777	4.35347	2.85362	2.55031	2.46462	1.99281	3.30874	1.54668	1.37899	1.11987	1.36586	1.24578	2.4931	2.14971	2.63971	2.19284	2.11908
24-12:2	EW1_R1P06_B10		XP_708467.2	7e-06	PREDICTED: similar to UTP6, small subunit (SSU) processome component, homolog (yeast) isoform 2		2.82e-05		0.696993	0.406214	0.710081	4.14401	2.88834	1.68335	2.94258	3.99073	3.28326	4.91888	3.67308	5.16235	3.23483	2.73295	2.9404	2.34272	3.30091	1.85956	1.81061	1.51166	1.88254	1.41072	3.13307	2.93613	3.1746	2.59781	2.90804
4-7:8	EW1_F1P06_A01		XP_001602042.1	2e-14	PREDICTED: similar to AT23067p (ribosomal biogenesis GTPase)		7.25e-05		0.371879	0.0715142	0.620103	0.287982	0.107094	0.0205948	0.178579	0.143297	0.290481	0.328276	0.435619	0.332756	0.0747088	0.147155	0.0828459	0.160267	0.0965102	0.0352141	0.0492927	0.0454885	0.00304574	0.0154062	0.253155	0.235748	0.161553	0.211582	0.0890266
20-7:8	EW1_F1P06_A01		XP_001602042.1	2e-14	PREDICTED: similar to AT23067p (ribosomal biogenesis GTPase)		0.0001046		0.602918	0.20855	1.06501	0.236689	0.142704	0.0493614	0.252076	0.116957	0.127304	0.352186	0.461564	0.306912	0.0862918	0.10883	0.228865	0.153717	0.179125	0.0327621	0.0720155	0.0670051	0.0348065	0.0532564	0.209987	0.540227	0.493837	0.211729	0.085807
4-5:2	EW1_R1P05_B05		XP_392277.3	3e-06	PREDICTED: similar to CG8839-PA, isoform A isoform 1 (amidase)		9e-07		0.418182	0.143989	0.376804	1.20954	0.505806	0.17416	0.455758	0.981281	0.642745	1.16595	1.71386	2.05403	0.434407	0.510107	0.450527	0.526564	0.629782	0.126873	0.197163	0.141831	0.228158	0.197944	0.443125	0.462617	0.58173	0.686166	0.240311
20-5:2	EW1_R1P05_B05		XP_392277.3	3e-06	PREDICTED: similar to CG8839-PA, isoform A isoform 1 (amidase)		1.6e-06		0.518475	0.207423	0.431702	1.18451	0.614138	0.245695	0.511354	1.06587	0.696827	1.32366	1.50593	1.575	0.474345	0.482521	0.558799	0.770303	0.88675	0.210971	0.249778	0.181654	0.272101	0.343738	0.455411	0.426671	0.671578	0.779999	0.343496
1-10:8	EW1_F1P06_H01	Contig352	ABI13234.1	3e-95	elongation factor-1 alpha		1.22e-05		0.621227	0.301227	0.629315	4.24215	2.63534	1.27785	2.66965	4.87601	3.65641	5.13141	3.5563	4.22255	2.64352	2.04591	2.79989	2.76572	3.03504	1.49547	1.88604	0.848723	0.991458	1.43559	3.40763	2.49233	3.16978	2.33359	2.15853
17-10:8	EW1_F1P06_H01	Contig352	ABI13234.1	3e-95	elongation factor-1 alpha		4.9e-06		0.617685	0.338009	0.702315	4.52773	2.79671	1.53041	3.17989	4.57146	4.65781	4.96982	4.32108	4.16131	2.70444	2.09179	3.23204	2.80023	3.34173	1.59326	2.14177	1.12903	1.39447	1.56266	3.17953	2.93955	3.65513	3.12827	3.04237
3-13:5	EW1_F1P09_C01		EDO27485.1	2e-08	predicted protein (not matching the RNA recognition motif)		5.5e-06		0.511695	0.351818	0.531992	0.336352	0.172109	0.118335	0.178937	0.384302	0.322029	0.271984	0.395615	0.323285	0.189324	0.195787	0.143548	0.14709	0.192953	0.104473	0.123591	0.133593	0.0953832	0.141031	0.166763	0.163438	0.184926	0.237387	0.153316
19-13:5	EW1_F1P09_C01		EDO27485.1	2e-08	predicted protein (not matching the RNA recognition motif)		0.0001161		0.520671	0.475967	0.685432	0.360665	0.187788	0.171665	0.247211	0.408138	0.430238	0.278838	0.364336	0.342097	0.196972	0.178514	0.23746	0.122078	0.229103	0.16771	0.206813	0.167981	0.167897	0.152393	0.19751	0.237049	0.313894	0.258287	0.243236
4-16:2	EW1_R1P07_B01		AAF67755.1	9e-19	poly(A)-binding protein (RNA recognition motif)		1e-06		0.161362	0.0666871	0.0946864	1.58523	0.255797	0.105715	0.1501	0.997869	0.683591	2.07222	2.22242	3.18664	0.0977305	0.275405	0.102693	0.699401	0.566505	0.160004	0.0797816	0.189549	0.0578565	0.094312	0.207055	0.403614	0.142685	0.0726257	0.0879795
20-16:2	EW1_R1P07_B01		AAF67755.1	9e-19	poly(A)-binding protein (RNA recognition motif)		8e-07		0.168416	0.0799712	0.104789	1.6906	0.284722	0.135199	0.177156	1.25252	0.59979	2.62168	2.49855	2.80638	0.128333	0.261448	0.359546	0.784333	0.197757	0.130515	0.11663	0.215695	0.115655	0.118957	0.234377	0.315999	0.215541	0.0868825	0.125809
8-10:5	EW1_F2P16_B02		XP_419942.2	2e-59	PREDICTED: similar to Cleavage and Polyadenylation Specifity Factor		0.0001067		0.654234	0.225054	0.565896	2.33996	1.53088	0.526616	1.32417	1.18772	1.87376	3.55091	3.25262	2.72922	1.27831	1.20224	1.67114	1.30375	2.51111	0.417454	0.41975	0.374328	1.2965	0.47626	1.04197	1.21163	1.78402	1.74875	1.03364
24-10:5	EW1_F2P16_B02		XP_419942.2	2e-59	PREDICTED: similar to Cleavage and Polyadenylation Specifity Factor		2.9e-06		0.638354	0.23053	0.664638	2.71289	1.73179	0.625403	1.80309	1.75562	2.37783	3.20063	3.42244	3.21354	1.48367	1.53323	1.54219	1.45923	3.04275	0.523886	0.635501	0.425278	0.885957	0.762713	1.50014	1.71208	2.14584	2.18786	1.58058
6-12:10	EW1_F1P01_F02		AAB26047.1	7e-08	pre-mRNA binding K protein, hnRNP K (no matching domain)		9.9e-06		2.87307	4.36676	1.34957	0.0760572	0.218518	0.332124	0.102645	0.0502691	0.108565	0.0765159	0.0764451	0.0797282	0.265452	0.197112	0.214076	0.27649	0.160874	0.348215	0.430209	0.42058	0.164094	0.390871	0.102691	0.106203	0.0931839	0.139586	0.0803213
22-12:10	EW1_F1P01_F02		AAB26047.1	7e-08	pre-mRNA binding K protein, hnRNP K (no matching domain)		1e-05		2.27826	6.0777	2.02899	0.0787065	0.179314	0.478354	0.159694	0.109239	0.155847	0.0397555	0.0870953	0.0512372	0.14794	0.18812	0.22132	0.293946	0.102391	0.429378	0.448481	0.695322	0.310425	0.602591	0.188127	0.167022	0.105665	0.163742	0.191043
		Protein synthesis: Posttranslational modification, protein turnover, chaperones
6-11:11	EW2_R1P10_F06		CAG08830.1	1e-48	unnamed protein product [Chaperonin containing TCP1, subunit 6A (zeta 1)]		2.77e-05		0.6081	0.266401	0.565497	0.463085	0.281602	0.123366	0.261873	0.246613	0.403919	0.589204	0.642408	0.564827	0.261124	0.270989	0.345779	0.237084	0.305267	0.117849	0.158137	0.152733	0.12782	0.0785393	0.280585	0.269591	0.439907	0.422221	0.0876561
22-11:11	EW2_R1P10_F06		CAG08830.1	1e-48	unnamed protein product [Chaperonin containing TCP1, subunit 6A (zeta 1)]		9.77e-05		0.606389	0.328867	0.660282	0.485574	0.294447	0.159689	0.320616	0.372471	0.398227	0.560049	0.610643	0.532158	0.253913	0.279228	0.470588	0.277031	0.239452	0.160426	0.159755	0.186303	0.255273	0.0851968	0.240218	0.329003	0.325518	0.447909	0.294006
12-12:7	EW1_F2P11_B03	Contig227	AAH45040.1	2e-46	chaperonin containing TCP1, subunit 8 (theta) (Cct8-prov protein)		6.7e-06		0.323073	0.103253	0.178193	0.563576	0.182076	0.0581908	0.100425	0.286712	0.257362	0.877012	1.02433	0.85768	0.108441	0.132954	0.268029	0.207852	0.249136	0.104546	0.0383753	0.0758228	0.0579833	0.0378279	0.0783326	0.246404	0.0877687	0.0835776	0.0721438
28-12:7	EW1_F2P11_B03	Contig227	AAH45040.1	2e-46	chaperonin containing TCP1, subunit 8 (theta) (Cct8-prov protein)		1e-05		0.242642	0.100697	0.298438	0.722209	0.175238	0.0727242	0.215534	0.258986	0.382171	1.15137	1.35131	1.27588	0.0882349	0.0957526	0.379872	0.206429	0.249427	0.0475181	0.081254	0.12256	0.0699842	0.0614243	0.168212	0.297142	0.303669	0.308836	0.0992279
3-16:10	EW1_F1P02_C05	Contig64	XP_001509952.1	4e-44	PREDICTED: similar to PARK2 co-regulated		6.26e-05		0.694357	0.275997	0.734433	0.177044	0.122932	0.0488636	0.130027	0.135616	0.13974	0.185269	0.285852	0.173313	0.0793759	0.0765604	0.109495	0.11768	0.358535	0.0876716	0.0574128	0.0412567	0.0272006	0.0493158	0.098059	0.130442	0.153918	0.113648	0.166116
19-16:10	EW1_F1P02_C05	Contig64	XP_001509952.1	4e-44	PREDICTED: similar to PARK2 co-regulated		3.9e-06		0.314604	0.167267	0.439985	0.245477	0.077228	0.0410603	0.108006	0.315936	0.355116	0.170772	0.267777	0.17374	0.0710987	0.04477	0.159139	0.0942964	0.0575113	0.0540984	0.0705504	0.0243095	0.0452565	0.0277951	0.138157	0.114911	0.131039	0.104725	0.0674624
2-6:12	EW2_R1P07_E05	Contig393	CAM43935.1	1e-27	universal minicircle sequence binding protein (UMSBP), putative		1.2e-05		0.494587	0.247458	0.299323	0.493041	0.243852	0.122007	0.147579	0.550759	0.353352	0.442846	0.53792	0.628459	0.200175	0.248917	0.296961	0.240009	0.242794	0.225067	0.0924469	0.142472	0.0802821	0.113597	0.193129	0.229742	0.173617	0.117627	0.0772554
18-6:12	EW2_R1P07_E05	Contig393	CAM43935.1	1e-27	universal minicircle sequence binding protein (UMSBP), putative		6.11e-05		0.599248	0.380917	0.439287	0.368987	0.221115	0.140554	0.162091	0.396247	0.436619	0.272312	0.404798	0.358661	0.161847	0.268716	0.238568	0.291954	0.174488	0.182843	0.143851	0.159179	0.0886249	0.147836	0.132083	0.206326	0.203275	0.106007	0.190537
4-11:2	EW1_R1P06_B05		AAQ65399.1	1e-09	endopeptidase PepO		5.8e-06		0.597824	0.325117	0.638353	1.07655	0.643586	0.350004	0.687217	1.14416	1.06779	0.865084	1.27384	1.07404	0.812352	0.577698	0.559391	0.459653	0.915042	0.428399	0.38034	0.367465	0.232158	0.377871	0.673115	0.636058	0.82581	0.661986	0.654867
20-11:2	EW1_R1P06_B05		AAQ65399.1	1e-09	endopeptidase PepO		6.2e-06		0.647945	0.370807	0.688485	1.19575	0.774781	0.443393	0.823258	1.10629	1.3771	1.06325	1.39879	1.07892	0.830104	0.621133	0.847571	0.524574	1.21785	0.491111	0.525752	0.377338	0.394701	0.445641	0.68919	0.964637	0.861938	0.770739	0.856234
2-9:4	EW1_R1P01_E01		EDO44156.1	5e-06	predicted protein (protein-L-isoaspartate(D-aspartate) O-methyltransferase)		1.69e-05		0.562643	0.330613	0.489013	0.14497	0.0815665	0.047929	0.0708924	0.150738	0.128971	0.112451	0.136748	0.214189	0.170077	0.0481727	0.0785477	0.0520532	0.107778	0.0564828	0.0612025	0.0405459	0.0354943	0.0508397	0.0359755	0.0811301	0.0565941	0.162904	0.0665435
18-9:4	EW1_R1P01_E01		EDO44156.1	5e-06	predicted protein (protein-L-isoaspartate(D-aspartate) O-methyltransferase)		6.47e-05		0.723909	0.459678	0.622797	0.134909	0.097662	0.0620148	0.0840211	0.123322	0.121607	0.124387	0.155914	0.153656	0.10978	0.0692979	0.089578	0.0969054	0.134536	0.0723271	0.0596595	0.0594804	0.0704146	0.0507528	0.0783319	0.0857487	0.0811268	0.103286	0.0743997
1-15:10	EW1_F1P02_G01		EAA04708.2	5e-31	AGAP006766-PA (NAC domain & transcription factor)		1.48e-05		3.41799	6.50541	3.51213	0.0452335	0.154607	0.294262	0.158866	0.0895992	0.0667141	0.0224506	0.0535086	0.0263709	0.241915	0.195316	0.0898233	0.203647	0.102208	0.183603	0.382603	0.362295	0.214624	0.403926	0.209739	0.0914849	0.145415	0.174767	0.207517
17-15:10	EW1_F1P02_G01		EAA04708.2	5e-31	AGAP006766-PA (NAC domain & transcription factor)		1.2e-06		4.84718	12.3664	2.93509	0.0439026	0.212804	0.542916	0.128858	0.0600547	0.0551848	0.0399954	0.026023	0.0472845	0.274854	0.272513	0.132055	0.268572	0.164283	1.16413	0.447544	0.680111	0.191785	0.694116	0.255553	0.0631647	0.112673	0.177262	0.110198
2-15:12	EW2_R1P08_F05		XP_790451.1	7e-29	PREDICTED: similar to DnaJ (Hsp40) homolog, subfamily C, member 7		3.9e-06		2.23486	4.0033	1.81983	0.0860772	0.19237	0.344593	0.156646	0.115674	0.112356	0.0819575	0.076155	0.0582534	0.193169	0.20244	0.14664	0.264519	0.173678	0.337463	0.34286	0.465196	0.230697	0.391301	0.143961	0.0958264	0.13341	0.247671	0.206922
18-15:12	EW2_R1P08_F05		XP_790451.1	7e-29	PREDICTED: similar to DnaJ (Hsp40) homolog, subfamily C, member 7		2.5e-06		3.10787	6.55523	2.20907	0.0771228	0.239688	0.505557	0.17037	0.0513163	0.187331	0.0833645	0.0719791	0.0472999	0.239737	0.185478	0.398232	0.217012	0.205866	0.46086	0.562066	0.415228	0.600429	0.511384	0.270364	0.170463	0.122663	0.119647	0.212211
9-7:9	EW1_F1P03_G11		CAE83570.1	2e-08	small heat shock protein 24.1		7e-07		3.61183	7.94092	2.6694	0.123339	0.445481	0.979427	0.329242	0.146778	0.229366	0.167435	0.0713997	0.070921	1.10293	0.476683	0.520468	0.254628	0.251808	1.1981	1.08345	0.771125	0.89145	1.01004	0.419577	0.347755	0.287887	0.18985	0.485132
25-7:9	EW1_F1P03_G11		CAE83570.1	2e-08	small heat shock protein 24.1		< 1e-07		3.59206	13.3664	4.98609	0.112708	0.404853	1.5065	0.561971	0.196995	0.118112	0.168917	0.0724884	0.0638383	0.292756	0.753831	0.381745	0.37094	0.348041	1.18413	1.6471	1.79085	1.73992	1.27684	0.550103	0.676254	0.420401	0.352457	1.01682
2-12:10	EW1_F1P01_F01	Contig29	**No hits**		HSP motifs	3.26e-05	8.19e-05	2.98e-05	3.42023	6.92141	3.58459	0.0863021	0.295173	0.597332	0.309358	0.0963165	0.0610574	0.083712	0.0912806	0.106537	0.386502	0.295171	0.39361	0.314682	0.15857	1.0162	1.75606	0.475986	0.176303	0.507819	0.371117	0.425488	0.230483	0.318636	0.244329
18-12:10	EW1_F1P01_F01	Contig29	**No hits**		HSP motifs	2.8e-05	1.7e-06	0.0001832	3.82696	8.80049	4.24456	0.0785432	0.300582	0.691218	0.333381	0.0875994	0.079405	0.0473424	0.104132	0.0871683	0.302108	0.374096	0.447183	0.283322	0.171357	0.886294	1.37823	0.78078	0.288439	0.573577	0.369001	0.459002	0.168557	0.352235	0.409528
		Protein transport
8-7:8	EW1_F1P06_A02		XP_001607134.1	1e-27	PREDICTED: similar to putative GTP-binding nuclear protein Ran		1.81e-05		0.653836	0.267092	0.526561	0.131188	0.0857756	0.0350394	0.0690787	0.113524	0.0961244	0.136954	0.171727	0.151405	0.073268	0.105938	0.0608594	0.0563257	0.17451	0.0398487	0.0398008	0.0499222	0.0371249	0.0179688	0.063686	0.0984147	0.0544174	0.07233	0.0637619
24-7:8	EW1_F1P06_A02		XP_001607134.1	1e-27	PREDICTED: similar to putative GTP-binding nuclear protein Ran		8.13e-05		0.474987	0.302084	0.481755	0.128936	0.0612428	0.0389495	0.0621155	0.111195	0.07539	0.178965	0.174595	0.13604	0.0270242	0.0456864	0.0741565	0.0712039	0.132155	0.0476342	0.0554751	0.0407219	0.0364954	0.0228257	0.0778543	0.0696389	0.0780443	0.0598783	0.0364969
		Protein-protein interaction
4-16:10	EW1_F1P02_A05		XP_417459.1	6e-46	PREDICTED: similar to COMM domain containing protein 7		9.08e-05		0.884047	0.227299	1.0379	0.185985	0.164419	0.0422742	0.193034	0.0764936	0.220042	0.230407	0.298594	0.192166	0.151021	0.234992	0.245766	0.0719912	0.191368	0.042788	0.0288553	0.0533364	0.0281262	0.0728943	0.164899	0.667875	0.154822	0.0749319	0.209775
20-16:10	EW1_F1P02_A05		XP_417459.1	6e-46	PREDICTED: similar to COMM domain containing protein 7		1.09e-05		0.572131	0.148134	0.49732	0.291721	0.166903	0.0432137	0.145079	0.111164	0.673427	0.278104	0.37704	0.269146	0.107019	0.107594	0.234315	0.143248	0.335104	0.0454715	0.04441	0.0383712	0.0598928	0.0324719	0.190136	0.273085	0.127359	0.0974573	0.0997266
		Protein degradation (non-lysosomal)
14-14:8	EW1_F1P07_E08		BAD42871.1	5e-41	20S proteasome alpha5 subunit		3.8e-06		2.91975	5.43756	2.24771	0.646382	1.88728	3.51474	1.45288	0.948375	1.2454	0.462396	0.405614	0.509367	2.26101	2.21984	2.31698	1.29817	1.58599	3.97925	3.62307	2.61984	3.98418	3.56431	1.69431	1.50409	1.18928	1.1023	1.93773
30-14:8	EW1_F1P07_E08		BAD42871.1	5e-41	20S proteasome alpha5 subunit		2.52e-05		2.41354	4.57289	2.34986	1.13696	2.7441	5.19919	2.67169	1.61774	2.4419	0.915684	0.632519	0.830362	2.77094	3.56038	3.35153	2.02378	2.32523	5.28449	5.22383	5.47907	6.44392	3.89787	3.00433	1.87402	2.76859	2.64692	3.29921
1-14:10	EW1_F1P01_H09		EDO42974.1	2e-22	20S proteasome beta 3 subunit		4.3e-06		5.74735	6.98508	2.08894	0.0277626	0.159561	0.193924	0.0579944	0.0241101	0.0456894	0.0245444	0.0222383	0.0274302	0.503961	0.0956826	0.10375	0.541417	0.0381846	0.339516	0.282099	0.240232	0.137989	0.0863806	0.0861732	0.0535729	0.0474386	0.0619765	0.048334
17-14:10	EW1_F1P01_H09		EDO42974.1	2e-22	20S proteasome beta 3 subunit		1.4e-06		6.27222	10.3815	5.26558	0.0262134	0.164416	0.272134	0.138029	0.0266274	0.0481336	0.0105888	0.0196686	0.0463685	0.519675	0.105817	0.052249	0.563015	0.0742746	0.290521	0.276151	0.388968	0.172521	0.277226	0.483085	0.0242477	0.361201	0.100047	0.11836
		Protein degradation (lysosomal)
6-15:12	EW2_R1P08_F06	Contig435	AAA96144.1	1e-06	destabilase I		9.3e-06		2.45825	7.22322	0.805093	0.212749	0.522989	1.53673	0.171282	0.331947	0.200976	0.159708	0.177638	0.230282	0.737622	0.703622	0.38377	1.54599	0.127062	3.19326	1.19453	2.61597	0.634977	1.35259	0.215922	0.317055	0.167026	0.129976	0.0991939
22-15:12	EW2_R1P08_F06	Contig435	AAA96144.1	1e-06	destabilase I		1.19e-05		1.89587	7.48571	1.22447	0.268764	0.509544	2.01189	0.329094	0.303402	0.453373	0.143293	0.413373	0.172115	0.377418	0.992422	0.616738	1.02514	0.145045	1.19269	1.60868	4.93046	1.73848	2.00432	0.440422	0.394533	0.193243	0.271498	0.423427
7-2:4	EW1_F1P09_D10	Contig397	XP_001193322.1	8e-13	PREDICTED: similar to cathepsin C		6.2e-06		0.472134	0.255604	0.486703	0.273813	0.129276	0.0699878	0.133266	0.376694	0.226182	0.236062	0.251196	0.304637	0.16165	0.127983	0.0995863	0.119595	0.146539	0.067701	0.11808	0.050792	0.0787112	0.0525422	0.139888	0.105375	0.146256	0.123428	0.157958
23-2:4	EW1_F1P09_D10	Contig397	XP_001193322.1	8e-13	PREDICTED: similar to cathepsin C		9.7e-06		0.55495	0.316682	0.658586	0.25771	0.143016	0.081612	0.169724	0.302612	0.25625	0.194926	0.249363	0.301579	0.191575	0.120877	0.121697	0.145983	0.145433	0.114523	0.101958	0.0710488	0.0608282	0.0717457	0.18351	0.157126	0.162362	0.160984	0.186872
6-7:14	EW2_R1P02_E02	Contig397	XP_533981.2	8e-13	cathepsin C		0.0001166		2.32244	5.35868	1.6765	0.0577992	0.134235	0.309728	0.0969001	0.0999496	0.0677197	0.0315573	0.0518615	0.0582328	0.270603	0.223354	0.0660553	0.143514	0.0760681	0.639963	0.585718	0.275872	0.133815	0.205989	0.268387	0.0930963	0.110602	0.0517906	0.0596918
22-7:14	EW2_R1P02_E02	Contig397	XP_533981.2	8e-13	cathepsin C		5e-07		2.72325	6.93278	2.14877	0.0617861	0.168259	0.428349	0.132764	0.041579	0.0689745	0.0482455	0.0734211	0.0886364	0.410589	0.189619	0.0954591	0.186464	0.0973179	0.398784	0.782469	0.364641	0.423305	0.299408	0.26475	0.0932492	0.137492	0.111785	0.108707
		Protein degradation - ubiquitinylation
2-12:15	EW2_F1P03_E05		XP_001641133.1	2e-42	predicted protein (Ubiquitin associated domain)		1.87e-05		0.258659	0.0438048	0.336409	1.15006	0.297474	0.0503782	0.386892	2.24318	0.171715	1.33953	1.64072	2.37656	0.401717	0.123197	0.165311	0.382754	0.743879	0.0956069	0.052466	0.0483109	0.0170919	0.0783451	0.195555	0.335256	0.24627	0.452016	1.18778
18-12:15	EW2_F1P03_E05		XP_001641133.1	2e-42	predicted protein (Ubiquitin associated domain)		< 1e-07		0.271024	0.0451559	0.215619	1.37184	0.371802	0.0619468	0.295795	0.760165	1.52564	1.70096	1.29795	1.89761	0.559625	0.435646	0.491142	0.382179	0.155258	0.142888	0.0630714	0.0563998	0.0555165	0.0323269	0.236972	1.43897	0.328518	0.341269	0.059231
12-7:8	EW1_F1P06_A03	Contig416	EDO32547.1	1e-35	predicted protein (ubiquitin)		5.9e-06		0.607401	0.262374	0.534221	1.37989	0.838146	0.362047	0.737166	1.31688	0.807348	1.5771	1.92231	1.55214	0.68708	0.699812	1.26725	0.797846	0.850802	0.439514	0.340259	0.400651	0.259556	0.399987	0.618163	0.788915	0.803139	0.953098	0.583131
28-7:8	EW1_F1P06_A03	Contig416	EDO32547.1	1e-35	predicted protein (ubiquitin)		8.2e-06		0.613029	0.314275	0.610611	1.72517	1.05758	0.542178	1.05341	1.45896	1.17255	2.14729	2.0462	2.03306	0.779122	0.836576	1.67661	1.02054	1.18629	0.559341	0.701056	0.46094	0.557675	0.464785	0.882395	1.36083	1.28724	1.44444	0.580974
12-10:5	EW1_F2P16_B03	Contig162	XP_795302.2	3e-39	PREDICTED: similar to Ubiquitin-activating enzyme E1		1e-07		0.30805	0.140707	0.394271	6.77467	2.08694	0.953246	2.67106	4.25265	6.10616	8.33404	8.08238	8.15862	2.82881	1.17444	2.50573	1.12026	4.24484	0.647246	1.02873	1.01934	1.11781	1.03745	3.16133	2.80231	3.01054	2.75538	1.85015
28-10:5	EW1_F2P16_B03	Contig162	XP_795302.2	3e-39	PREDICTED: similar to Ubiquitin-activating enzyme E1		1.07e-05		0.269359	0.138227	0.474413	8.32603	2.24269	1.15088	3.94997	5.84154	7.76297	9.93872	9.16661	9.68491	2.32694	1.04676	2.85429	1.48548	5.49355	0.342868	1.57573	1.33298	1.8155	1.54428	4.53565	4.31968	4.53255	3.9868	2.7159
6-15:11	EW2_R1P11_E10		XP_001606115.1	2e-55	PREDICTED: similar to ubiquitin-conjugating enzyme E2		5.43e-05		2.22123	3.0345	1.11253	0.171356	0.380623	0.519981	0.190639	0.183356	0.121868	0.142736	0.235005	0.197109	0.809365	0.200384	0.422482	0.594877	0.195989	0.550168	0.757282	0.613874	0.326543	0.455161	0.159353	0.224251	0.197396	0.332256	0.107436
22-15:11	EW2_R1P11_E10		XP_001606115.1	2e-55	PREDICTED: similar to ubiquitin-conjugating enzyme E2		4.76e-05		2.40443	3.36271	1.38826	0.203966	0.490424	0.685879	0.283158	0.213124	0.194228	0.158204	0.255555	0.210933	0.722344	0.373072	0.573943	0.612781	0.299327	0.451107	1.27295	0.802884	0.465609	0.707083	0.202192	0.328217	0.200393	0.609277	0.224658
1-8:9	EW1_F1P03_H01	Contig107	XP_683873.2	1e-31	Probable ubiquitin-conjugating enzyme E2 W		4.7e-06		3.47519	6.09275	2.05215	0.089913	0.312465	0.547818	0.184515	0.147498	0.142226	0.073985	0.0745565	0.0507832	0.354987	0.54662	0.359727	0.223135	0.191235	0.843313	0.65235	0.382535	0.37548	0.624384	0.206873	0.232973	0.107001	0.21494	0.192952
17-8:9	EW1_F1P03_H01	Contig107	XP_683873.2	1e-31	Probable ubiquitin-conjugating enzyme E2 W		1.6e-06		3.07834	6.53704	1.76265	0.122215	0.376219	0.798923	0.215422	0.138054	0.251377	0.123128	0.0759642	0.0839999	0.440836	0.476204	0.470233	0.267804	0.285103	1.1918	0.795555	0.621105	0.684484	0.807466	0.246413	0.195486	0.200388	0.164516	0.292137
		Protease inhibitor
10-14:12	EW2_R1P08_F03	Contig27	CAA70838.1	4e-51	preprocarboxypeptidase (Zn_pept domain; Cu responsive enzyme?)		4e-07		2.99208	6.02669	2.36275	0.0592353	0.177237	0.356993	0.139958	0.0458688	0.101449	0.0385178	0.0652654	0.0623439	0.230576	0.319172	0.109525	0.162141	0.133822	0.387695	0.359529	0.267438	0.331532	0.469166	0.148571	0.144282	0.0882137	0.128005	0.221864
26-14:12	EW2_R1P08_F03	Contig27	CAA70838.1	4e-51	preprocarboxypeptidase (Zn_pept domain; Cu responsive enzyme?)		1e-07		2.89547	7.63493	2.95893	0.0574172	0.166249	0.438376	0.169893	0.0356118	0.0518684	0.0615012	0.062476	0.0879255	0.183641	0.191306	0.128391	0.173913	0.161897	0.307142	0.414887	0.507621	0.474792	0.527137	0.127087	0.137456	0.107001	0.227825	0.332377
1-15:9	EW1_F1P04_H05	Contig154	XP_973607.1	5e-07	PREDICTED: similar to CG12163-PB, isoform B (cystatin-like domain)		5.32e-05		1.46854	2.37746	1.64251	0.226114	0.332058	0.537575	0.371394	0.203045	0.209103	0.202409	0.257214	0.267397	0.433741	0.245043	0.350616	0.41838	0.258938	0.455752	0.631112	0.482783	0.716269	0.45137	0.387578	0.557354	0.18875	0.379237	0.456972
17-15:9	EW1_F1P04_H05	Contig154	XP_973607.1	5e-07	PREDICTED: similar to CG12163-PB, isoform B (cystatin-like domain)		9.96e-05		3.68997	5.92682	1.78311	0.150025	0.553589	0.889174	0.267512	0.0532284	0.383673	0.130718	0.165427	0.172097	0.98838	0.805202	0.325111	0.417092	0.481775	1.12609	0.932301	1.3926	0.43608	0.871792	0.385204	0.356091	0.121955	0.698615	0.117227
1-2:6	EW1_F2P12_H01		AAV35366.1	2e-13	chymotrypsin inhibitor precursor		2.1e-06		0.368941	0.0896955	0.361952	0.370545	0.136709	0.0332362	0.134119	0.144447	0.462993	0.471112	0.444361	0.498954	0.110775	0.163446	0.113041	0.102465	0.227699	0.0167524	0.0634766	0.0438846	0.0217975	0.0398703	0.11829	0.164146	0.0994502	0.203262	0.110564
17-2:6	EW1_F2P12_H01		AAV35366.1	2e-13	chymotrypsin inhibitor precursor		5.56e-05		0.591145	0.163182	0.567939	0.148086	0.0875403	0.024165	0.0841038	0.0642973	0.114363	0.187798	0.216174	0.238561	0.0681742	0.0927445	0.0801806	0.0799125	0.126896	0.00949939	0.041374	0.0314059	0.0212901	0.0313564	0.112882	0.121444	0.0551727	0.11619	0.0478835
		Energy metabolism
15-11:2	EW1_R1P06_D08		XP_394090.1	2e-18	PREDICTED: similar to CG5805-PA (Mitochondrial carrier protein)		4.3e-06		0.485103	0.225452	0.300607	0.751334	0.364474	0.16939	0.225856	0.755366	0.526462	0.477742	1.41203	0.892492	0.240187	0.399867	0.403935	0.507366	0.326764	0.174289	0.158362	0.164749	0.164992	0.185879	0.156854	0.40343	0.208708	0.17607	0.252739
31-11:2	EW1_R1P06_D08		XP_394090.1	2e-18	PREDICTED: similar to CG5805-PA (Mitochondrial carrier protein)		4.6e-06		0.435968	0.26926	0.293157	1.16834	0.509358	0.314586	0.342506	0.965537	1.00834	0.779961	1.71253	1.67398	0.299806	0.50651	0.728455	0.830315	0.373285	0.314808	0.303721	0.306571	0.356633	0.29473	0.273596	0.33645	0.432972	0.242433	0.487822
14-14:2	EW1_R1P07_E08		AAH75453.1	0.0008	Mcfp-prov protein (Mitochondrial carrier family protein)		4.61e-05		0.667576	0.328012	0.327847	0.241595	0.161283	0.0792461	0.0792064	0.214848	0.164747	0.197733	0.377231	0.31175	0.126523	0.222027	0.148588	0.19307	0.135417	0.112839	0.0702605	0.0838579	0.0658127	0.0714276	0.0888687	0.10292	0.0874109	0.0882465	0.0441864
30-14:2	EW1_R1P07_E08		AAH75453.1	0.0008	Mcfp-prov protein (Mitochondrial carrier family protein)		9.23e-05		0.656117	0.424348	0.47451	0.399339	0.262013	0.169459	0.18949	0.359648	0.423426	0.350874	0.314569	0.60421	0.141184	0.409581	0.307128	0.368837	0.188511	0.201109	0.150044	0.183901	0.159833	0.157551	0.186981	0.143719	0.209067	0.186541	0.233111
2-8:8	EW1_F1P06_E05		ABH12216.1	4e-06	mitochondrial complex I subunit NDUFB2		5.43e-05		0.485198	0.151806	0.356279	0.510699	0.24779	0.077527	0.181952	0.270739	0.179299	0.823455	0.941164	0.923405	0.194525	0.138499	0.299746	0.325847	0.355006	0.0945236	0.0945253	0.0902567	0.0653404	0.0531514	0.163222	0.269759	0.141866	0.239304	0.133413
18-8:8	EW1_F1P06_E05		ABH12216.1	4e-06	mitochondrial complex I subunit NDUFB2		6.44e-05		0.645189	0.289141	0.571294	0.349504	0.225496	0.101056	0.199669	0.225656	0.247299	0.358847	0.565931	0.460167	0.207516	0.134284	0.294726	0.240648	0.294995	0.101529	0.0781758	0.102249	0.166274	0.0781012	0.139153	0.192024	0.223525	0.233374	0.227683
7-16:13	EW2_R1P06_C06	Contig440	AAC46870.1	4e-43	ATP synthase Fo subunit 6	0.0001689	2.8e-06		2.14928	3.06887	1.86586	1.78208	3.83018	5.46897	3.32511	1.74088	2.3568	1.90155	1.58342	1.45491	3.91279	2.81624	4.54066	4.16869	3.95204	5.63508	5.77787	6.46513	5.1652	4.49983	2.84341	4.11901	3.08416	4.25651	2.64365
23-16:13	EW2_R1P06_C06	Contig440	AAC46870.1	4e-43	ATP synthase Fo subunit 6	0.0003239	9e-07		2.20258	3.48711	1.97404	1.9514	4.29812	6.80477	3.85215	1.56495	2.73523	2.17639	1.74863	1.73704	4.33713	2.94594	4.30346	5.22361	5.10712	7.06452	6.80113	6.80392	7.29999	6.11395	3.38083	4.90478	3.49581	4.95678	2.95207
3-8:11	EW2_R1P10_C05	Contig440	NP_008244.1	2e-42	ATP6_10599 ATP synthase Fo subunit 6		1.4e-06		0.501847	0.142311	0.385734	0.309111	0.155126	0.04399	0.119235	0.165781	0.245045	0.378468	0.448603	0.409167	0.100709	0.13549	0.213237	0.162787	0.189656	0.0421791	0.0677613	0.0350729	0.0591626	0.0277762	0.0943613	0.139213	0.23096	0.152517	0.0520816
19-8:11	EW2_R1P10_C05	Contig440	NP_008244.1	2e-42	ATP6_10599 ATP synthase Fo subunit 6		9.64e-05		0.660815	0.227165	0.654318	0.222857	0.147267	0.0506254	0.145819	0.122607	0.322248	0.300178	0.190354	0.243491	0.0976111	0.0706874	0.282274	0.161419	0.220325	0.100653	0.0362318	0.0653518	0.056179	0.0248368	0.27941	0.194718	0.0730698	0.179068	0.092613
2-9:11	EW2_R1P10_E09	Contig356	EDO42877.1	6e-19	predicted protein (ATP synthase subunit c)		4e-06		0.442006	0.179699	0.429293	0.698785	0.308867	0.125571	0.299984	0.435695	0.483571	0.612697	0.987991	1.30641	0.242818	0.222314	0.359439	0.399754	0.362405	0.108355	0.19387	0.111903	0.125318	0.105981	0.19684	0.304906	0.411506	0.348747	0.282049
18-9:11	EW2_R1P10_E09	Contig356	EDO42877.1	6e-19	predicted protein (ATP synthase subunit c)		1.11e-05		0.402476	0.204243	0.477697	0.693057	0.278939	0.141552	0.331071	0.363946	0.674851	0.642973	1.02195	0.990783	0.21967	0.157337	0.480791	0.220317	0.461253	0.188318	0.127331	0.102442	0.223324	0.103596	0.248253	0.423929	0.401558	0.346178	0.271877
9-16:10	EW1_F1P02_G07	Contig299	ABM55518.1	3e-05	hypothetical protein (ATP synthase D chain)		3.79e-05		2.79568	6.51529	2.32724	0.211109	0.590194	1.37544	0.491302	0.304921	0.399605	0.127214	0.255011	0.106078	0.87818	0.343963	0.692636	0.660094	0.518521	1.2305	2.03019	0.563215	1.77654	1.96942	0.663576	0.302577	0.424623	0.376004	0.892939
25-16:10	EW1_F1P02_G07	Contig299	ABM55518.1	3e-05	hypothetical protein (ATP synthase D chain)		< 1e-07		2.9762	8.29032	2.56779	0.312917	0.931301	2.59418	0.803505	0.418481	0.395262	0.221127	0.302484	0.271167	0.633015	1.60543	0.99443	0.992877	0.698191	1.95942	3.60099	3.12756	2.56641	2.07451	0.656693	0.825962	0.660969	0.950527	0.982821
		Oxygen transport and ion homeostasis
6-3:5	EW1_F2P15_E10	Contig197	CAA40096.1	3e-37	snail soma ferritin		2.38e-05		0.591841	0.277359	0.414978	0.745031	0.44094	0.206641	0.309171	0.57303	0.398184	1.07946	0.891359	1.04556	0.370334	0.220231	0.45975	0.561362	0.791879	0.256437	0.203072	0.178733	0.203842	0.198589	0.248308	0.373176	0.354578	0.364503	0.235873
22-3:5	EW1_F2P15_E10	Contig197	CAA40096.1	3e-37	snail soma ferritin		9.04e-05		0.606305	0.406708	0.619766	0.682476	0.413789	0.277568	0.422975	0.51754	0.5249	0.703184	0.928927	0.834385	0.334079	0.264051	0.427629	0.451013	0.713016	0.311575	0.215075	0.25795	0.302415	0.31518	0.377965	0.466243	0.462559	0.521823	0.318288
10-11:7	EW1_F2P11_E11	Contig345	ABG88846.1	4e-31	ferritin subunit 2		5.3e-06		0.702799	0.285677	0.597862	0.169075	0.118826	0.0483009	0.101084	0.126376	0.187182	0.141151	0.202238	0.20461	0.110787	0.123088	0.111739	0.089317	0.174066	0.0721736	0.0368071	0.0522572	0.0423655	0.0447	0.0749659	0.128309	0.0939681	0.16785	0.0695644
26-11:7	EW1_F2P11_E11	Contig345	ABG88846.1	4e-31	ferritin subunit 2		6.48e-05		0.640705	0.256817	0.474867	0.242148	0.155146	0.0621877	0.114988	0.147879	0.202172	0.193478	0.283587	0.507535	0.138818	0.123678	0.159219	0.16434	0.20009	0.0523766	0.060949	0.0824264	0.0859823	0.0411097	0.106781	0.106223	0.112707	0.154898	0.101521
		Blood coagulation and fibrinolysis
4-9:8	EW1_F1P06_A09	Contig307	EAT36260.1	6e-26	fibrinogen and fibronectin		6.8e-06		0.21012	0.0789989	0.150744	0.83192	0.174803	0.0657207	0.125407	0.934529	0.209645	1.71465	0.944834	1.25545	0.136722	0.237669	0.201186	0.211689	0.117932	0.0778204	0.0760067	0.112306	0.0400421	0.0460943	0.143423	0.210711	0.189746	0.0473382	0.114265
20-9:8	EW1_F1P06_A09	Contig307	EAT36260.1	6e-26	fibrinogen and fibronectin		3.4e-06		0.186971	0.0877446	0.181117	0.935606	0.174931	0.0820943	0.169454	1.11524	0.284728	1.8951	0.988206	1.20556	0.169462	0.209264	0.319592	0.207251	0.0697392	0.105497	0.0675214	0.0949669	0.0464438	0.118681	0.184293	0.349098	0.295361	0.0889566	0.0826554
11-8:15	EW2_F1P02_D03		XP_426220.1	1e-17	PREDICTED: hypothetical protein (Fibrinogen-related domains (FReDs))		4.79e-05		1.63976	3.45908	2.78021	0.187547	0.307531	0.648741	0.521421	0.243052	0.126662	0.26396	0.175588	0.162619	0.410815	0.160649	0.636246	0.179226	0.365507	1.20395	0.688184	0.474091	0.522212	0.560186	0.274699	0.487742	0.48961	1.43829	0.408505
27-8:15	EW2_F1P02_D03		XP_426220.1	1e-17	PREDICTED: hypothetical protein (Fibrinogen-related domains (FReDs))		3e-07		1.40269	3.3218	2.95682	0.249395	0.349824	0.828439	0.737414	0.24702	0.251574	0.244361	0.223874	0.283792	0.368481	0.217562	0.652362	0.230028	0.43549	0.859	0.759254	0.769834	0.936347	0.83002	0.495036	0.654111	0.587966	1.83555	0.62395
9-1:6	EW1_F2P12_G11		BAB41975.1	0.26	fibrinogen-binding protein A, clumping factor		1.18e-05		0.582525	0.140364	0.364763	0.420941	0.245208	0.059085	0.153543	0.312361	0.342021	0.480368	0.490791	0.524717	0.171135	0.115495	0.509476	0.37501	0.234749	0.0349184	0.09832	0.0245628	0.0700515	0.121897	0.24115	0.180113	0.161904	0.21825	0.0556052
25-1:6	EW1_F2P12_G11		BAB41975.1	0.26	fibrinogen-binding protein A, clumping factor		2e-07		0.40173	0.13798	0.307183	0.458356	0.184135	0.0632441	0.140799	0.292574	0.457459	0.444518	0.568151	0.598511	0.197663	0.194858	0.133115	0.127535	0.323731	0.0388663	0.0914306	0.0523242	0.0681465	0.0798527	0.152415	0.114394	0.208316	0.166849	0.091311
		Oxidative stress response
9-10:5	EW1_F2P16_H03	Contig364	P81695	1e-27	MT_EISFO Cadmium-metallothionein (MT)		5.04e-05		0.815597	0.233215	1.53295	0.180853	0.147503	0.0421776	0.277237	0.236215	0.156334	0.140869	0.160184	0.232183	0.10869	0.0799779	0.237389	0.0851234	0.397497	0.0382557	0.0269032		0.0356115	0.0863453	0.119362	0.320549	0.299414	0.276127	0.517749
25-10:5	EW1_F2P16_H03	Contig364	P81695	1e-27	MT_EISFO Cadmium-metallothionein (MT)		5.91e-05		0.717657	0.241254	0.813522	0.213315	0.153087	0.0514631	0.173536	0.318726	0.142613	0.180662	0.157126	0.342307	0.231038	0.0878207	0.162127	0.106872	0.239163	0.0285071	0.064848	0.0408871	0.0546463	0.0873939	0.121804	0.120187	0.160826	0.303757	0.220064
14-10:6	EW1_F2P13_F12	Contig448	P81695	1e-20	MT_EISFO Cadmium-metallothionein (MT)		6.09e-05		0.951615	0.129127	0.751406	0.226135	0.215194	0.0292002	0.169919	0.236386	0.404416	0.0978407	0.185657	0.340534	0.275098	0.36803	0.126521	0.121386	0.296789			0.0255401	0.0207041	0.0470848	0.214114	0.282145	0.108928	0.101869	0.211309
30-10:6	EW1_F2P13_F12	Contig448	P81695	1e-20	MT_EISFO Cadmium-metallothionein (MT)		6.37e-05		0.74503	0.220425	0.540826	0.241816	0.18016	0.0533024	0.130781	0.186301	0.332325	0.129902	0.172799	0.594965	0.154514	0.175446	0.291221	0.178999	0.134311	0.0696091	0.0420103	0.0456259	0.0652689	0.0494075	0.139235	0.162755	0.115685	0.0902741	0.161657
15-8:8	EW1_F1P06_C08	Contig448	P81695	6e-10	MT_EISFO Cadmium-metallothionein (MT)		4.7e-06		0.574558	0.206936	0.472644	0.477778	0.274511	0.0988693	0.225819	0.324745	0.29048	0.550876	0.620975	0.771512	0.169452	0.214211	0.533292	0.253823	0.317259	0.126731	0.0674287	0.108426	0.100464	0.101494	0.190358	0.29117	0.240106	0.232609	0.189693
31-8:8	EW1_F1P06_C08	Contig448	P81695	6e-10	MT_EISFO Cadmium-metallothionein (MT)		3.7e-06		0.521839	0.218753	0.57304	0.951416	0.496487	0.208126	0.545199	0.514543	1.02219	0.941667	1.05673	1.48949	0.239169	0.615225	0.934426	0.394817	0.555722	0.168241	0.194621	0.251133	0.272264	0.174427	0.41454	0.762515	0.578492	0.600642	0.438579
2-14:2	EW1_R1P07_E05		CAE46443.1	3e-28	superoxide dismutase		9.2e-06		0.579323	0.375024	0.598338	3.6298	2.10282	1.36126	2.17184	3.61274	3.54848	3.76916	3.45105	3.77865	2.52357	1.65433	1.6843	2.35629	2.48158	1.53122	1.72217	1.08686	1.0883	1.49855	2.32561	2.14191	1.91679	2.53522	1.99626
18-14:2	EW1_R1P07_E05		CAE46443.1	3e-28	superoxide dismutase		4.12e-05		0.62567	0.47927	0.694746	3.53853	2.21395	1.69591	2.45838	3.66643	3.55274	3.18215	3.86417	3.46364	2.90243	1.60759	1.8126	2.40085	2.61964	1.54856	1.83241	1.58534	1.72491	1.80792	2.5402	1.96065	2.37662	2.79427	2.71487
11-13:7	EW1_F2P11_D07	Contig219	XP_001235212.1	0.002	PREDICTED: similar to prostaglandin-D synthase (GST_C)		7e-07		0.407222	0.127437	0.344982	0.448176	0.182507	0.0571143	0.154613	0.207229	0.398341	0.615597	0.660051	0.539093	0.0898518	0.180645	0.275539	0.18757	0.241379	0.0480949	0.0757336	0.0629685	0.0690168	0.0383935	0.0952621	0.303759	0.170858	0.164836	0.108415
27-13:7	EW1_F2P11_D07	Contig219	XP_001235212.1	0.002	PREDICTED: similar to prostaglandin-D synthase (GST_C)		1.02e-05		0.361001	0.129026	0.399409	0.613698	0.221546	0.079183	0.245116	0.248656	0.320656	0.953407	1.11332	1.02858	0.186759	0.122425	0.330386	0.209582	0.337126	0.0982114	0.0670191	0.0983727	0.0758137	0.0634127	0.171155	0.303738	0.245613	0.391081	0.177196
9-16:15	EW2_F1P03_H11	Contig446	ABL63018.1	2e-54	cytochrome c oxidase subunit I (COX1)	7.5e-06	3e-07		3.10378	4.55304	1.86857	1.2572	3.90209	5.7241	2.34917	0.941344	1.07115	1.38159	1.2737	1.77004	5.0228	3.83231	3.89974	3.74695	3.21637	4.88909	5.72821	6.60427	4.98221	6.66873	1.17298	2.96489	2.10578	5.8343	1.67444
25-16:15	EW2_F1P03_H11	Contig446	ABL63018.1	2e-54	cytochrome c oxidase subunit I (COX1)	7.76e-05	5e-06		3.17728	4.72858	2.02085	1.5167	4.81899	7.17185	3.06503	1.01103	0.962659	2.08923	1.66536	2.37014	4.83382	4.19151	5.84648	5.54066	3.95969	5.32243	6.93588	10.3208	6.62572	7.51617	1.57245	3.11223	3.28825	6.79303	2.47457
3-8:9	EW1_F1P03_D01	Contig443	NP_008239.1	6e-21	cytochrome c oxidase subunit II (COX2)	0.0003164			2.11472	2.32263	1.57178	0.943287	1.99478	2.19091	1.48264	0.977629	0.953712	1.241	0.910584	0.70882	2.7893	2.03493	1.87232	1.88541	1.57635	2.06222	3.39493	2.21155	1.46967	2.2184	1.93515	1.8874	1.57879	1.09741	1.13216
19-8:9	EW1_F1P03_D01	Contig443	NP_008239.1	6e-21	cytochrome c oxidase subunit II (COX2)	3.13e-05			2.74955	4.63264	2.3446	0.749729	2.06141	3.47322	1.75781	0.795131	0.826323	0.837743	0.771087	0.558107	3.15433	1.71126	2.14505	1.63814	1.96251	3.83652	4.31874	3.73936	2.63075	3.10092	1.46728	2.03498	1.64501	1.97998	1.72567
1-13:12	EW2_R1P08_G09		NP_008239.1	7e-21	cytochrome c oxidase subunit II (COX2)		2.2e-06		1.71883	2.88218	1.57691	0.129074	0.221857	0.372014	0.203537	0.105824	0.126662	0.135811	0.144967	0.135755	0.277484	0.0999802	0.202501	0.519711	0.184086	0.360287	0.371006	0.312078	0.439566	0.388576	0.11982	0.286888	0.201078	0.37795	0.133715
17-13:12	EW2_R1P08_G09		NP_008239.1	7e-21	cytochrome c oxidase subunit II (COX2)		2e-07		2.71557	5.87263	2.16522	0.108887	0.295691	0.639456	0.235765	0.0959454	0.175116	0.0836346	0.118569	0.0918715	0.30121	0.224043	0.239227	0.483497	0.289594	0.608898	0.873196	0.523078	0.705084	0.545242	0.188279	0.278202	0.25187	0.272976	0.202272
5-14:12	EW2_R1P08_H02	Contig443	NP_008239.1	2e-17	cytochrome c oxidase subunit II (COX2)		0.000121		2.45469	5.14473	2.84874	0.488973	1.20028	2.51563	1.39296	0.682633	0.570078	0.787066	0.322225	0.283226	1.65192	0.965254	1.24772	0.988752	1.26641	3.939	3.82542	0.911544	3.56216	2.05912	1.10472	2.09237	1.17544	1.33641	1.44431
21-14:12	EW2_R1P08_H02	Contig443	NP_008239.1	2e-17	cytochrome c oxidase subunit II (COX2)		2.5e-06		2.11776	6.25722	3.86581	0.573036	1.21355	3.58561	2.21525	0.700642	0.517988	0.814004	0.4513	0.46345	2.22926	0.861129	1.09464	1.32233	0.947231	2.69368	4.03725	1.8549	4.60981	6.37354	1.87981	2.33658	1.95605	2.61675	2.37288
9-13:10	EW1_F1P01_H07		CAA11180.1	1e-22	cytochrome c oxidase subunit III (COX3)	5e-07	< 1e-07		4.65295	14.6675	4.13317	0.540876	2.51667	7.93331	2.23553	0.678755	0.69384	0.58505	0.395919	0.424342	3.21025	2.16041	2.25371	2.26447	2.85228	8.17947	9.47822	4.677	8.18737	10.5854	2.02936	1.89276	1.97404	2.43299	3.02658
25-13:10	EW1_F1P01_H07		CAA11180.1	1e-22	cytochrome c oxidase subunit III (COX3)	1.41e-05	1e-07		3.68894	10.5236	3.63708	0.874091	3.22447	9.19861	3.17914	1.34785	1.33576	0.700754	0.555491	0.728071	3.53541	3.21884	3.08373	3.07556	3.22965	8.43394	9.52505	6.26087	11.026	11.8757	2.63137	3.09204	2.36989	4.64761	3.6238
5-8:13	EW2_R1P04_H10		NP_008241.1	3e-11	cytochrome c oxidase subunit III (COX3)		6.45e-05		3.16153	4.71573	2.26417	0.147872	0.467502	0.697326	0.334808	0.13776	0.139758	0.0969488	0.326964	0.115849	0.704232	0.27104	0.451904	0.482914	0.53611	0.813653	0.591863	0.370136	0.672039	1.37646	0.176682	0.495071	0.298523	0.328158	0.490973
21-8:13	EW2_R1P04_H10		NP_008241.1	3e-11	cytochrome c oxidase subunit III (COX3)		1e-07		3.3776	7.46418	3.24939	0.138404	0.467475	1.03308	0.449729	0.160691	0.180468	0.106194	0.171542	0.0961366	0.632781	0.33993	0.353249	0.41071	0.715374	0.920105	0.833293	1.03413	0.956107	1.55218	0.25676	0.564956	0.359557	0.841429	0.419208
7-16:11	EW2_R1P11_D02		AAW26735.1	7e-16	SJCHGC07012 protein (peroxidase)	1.1e-05	6e-07		3.45521	11.4246	2.93608	0.12685	0.438294	1.44921	0.372443	0.11217	0.114244	0.117755	0.169534	0.128384	0.515782	0.309549	0.449492	0.676802	0.333006	1.77326	2.54084	0.508458	2.21484	1.25982	0.85389	0.352261	0.402031	0.318529	0.186047
23-16:11	EW2_R1P11_D02		AAW26735.1	7e-16	SJCHGC07012 protein (peroxidase)	0.0001953	3.4e-06		3.19505	7.62403	1.95159	0.146553	0.468245	1.11733	0.286012	0.103515	0.158082	0.138269	0.170226	0.175526	0.384972	0.552989	0.507965	0.862411	0.241362	0.924419	0.939349	1.79781	0.485276	2.29865	0.403107	0.467885	0.15799	0.39969	0.160698
15-5:12	EW2_R1P07_C04	Contig246	CAI84974.1	5e-22	NADH dehydrogenase subunit 4		1.81e-05		2.75619	3.74116	2.27826	0.341582	0.941466	1.27791	0.778213	0.222891	0.323148	0.499971	0.325313	0.396951	1.38349	0.609654	1.11978	0.995778	0.786445	1.39578	1.36688	2.06358	0.844616	1.02489	0.60485	0.985987	0.784558	1.16739	0.522557
31-5:12	EW2_R1P07_C04	Contig246	CAI84974.1	5e-22	NADH dehydrogenase subunit 4		9.85e-05		2.04205	3.27242	2.23189	0.635805	1.29834	2.08062	1.41905	0.416383	0.688525	0.737076	0.796656	0.617198	1.11609	0.987541	1.64286	1.69841	1.19963	1.20093	2.40698	3.83974	1.69287	2.07518	0.988534	1.84178	1.37539	2.60638	0.881642
14-6:9	EW1_F1P03_E08		NP_008245.1	4e-16	NADH dehydrogenase subunit 5		8.3e-06		2.07288	2.8689	1.5716	2.52286	5.2296	7.23784	3.96493	1.77982	2.94656	2.83504	3.15471	2.17901	4.2487	4.39177	5.56602	6.59081	5.71427	7.81249	7.24715	6.22874	7.69398	7.32046	2.81468	5.62816	3.97651	5.4669	2.84537
30-6:9	EW1_F1P03_E08		NP_008245.1	4e-16	NADH dehydrogenase subunit 5		8.5e-06		1.93307	2.72369	1.57191	3.85479	7.45156	10.4993	6.05939	3.44421	5.31035	3.35275	3.45977	4.01181	5.47354	7.87484	6.64048	9.71654	8.26064	9.52254	9.46912	12.4038	11.2488	10.1407	4.03315	5.91309	6.78994	8.43483	5.98059
8-4:11	EW2_R1P09_B02		AAW26362.1	2e-09	SJCHGC08585 protein (NADH:ubiquinone dehydrogenase)		7.79e-05		2.341	3.95056	1.41016	0.0660414	0.154603	0.260901	0.0931289	0.0334246	0.128222	0.0578566	0.0804793	0.062953	0.244238	0.0872934	0.205535	0.16204	0.124389	0.350525	0.287708	0.351788	0.180361	0.188921	0.218221	0.108853	0.0499081	0.063696	0.0927692
24-4:11	EW2_R1P09_B02		AAW26362.1	2e-09	SJCHGC08585 protein (NADH:ubiquinone dehydrogenase)		8.4e-05		2.60288	3.77336	1.71332	0.0695451	0.181018	0.262418	0.119153	0.0486582	0.0924932	0.091351	0.10152	0.0389762	0.166572	0.199144	0.212191	0.21171	0.130427	0.171853	0.385628	0.385754	0.215455	0.225933	0.17095	0.178379	0.0624794	0.115343	0.109289
11-15:12	EW2_R1P08_D07		AAI35209.1	1e-20	LOC496650 protein (Succinate dehydrogenase C (SdhC) subunit)		6e-07		2.90353	4.58791	1.92292	0.0691858	0.200883	0.317418	0.133039	0.0458978	0.0922663	0.0722542	0.068652	0.0754631	0.274882	0.183862	0.28846	0.186462	0.120339	0.459567	0.287165	0.270932	0.279832	0.322048	0.12781	0.117989	0.128859	0.177061	0.121128
27-15:12	EW2_R1P08_D07		AAI35209.1	1e-20	LOC496650 protein (Succinate dehydrogenase C (SdhC) subunit)		1e-07		1.76756	4.75226	2.48892	0.106951	0.189042	0.508258	0.266192	0.0853402	0.090015	0.125572	0.117187	0.12379	0.0918647	0.211916	0.253317	0.307683	0.159115	0.462908	0.574243	0.625684	0.430057	0.474189	0.200278	0.288234	0.233969	0.330459	0.299449
13-8:9	EW1_F1P03_H04		EAL41986.1	8e-11	PREDICTED: similar to ENSANGP00000003321 (flavodoxin domain)		5.7e-06		3.13544	5.26792	2.01478	0.0809061	0.253676	0.426207	0.163008	0.107699	0.120561	0.0915736	0.0849853	0.0343061	0.46119	0.234971	0.201857	0.308749	0.155543	0.500149	0.469479	0.307981	0.452719	0.429571	0.188633	0.227852	0.154339	0.13232	0.131123
29-8:9	EW1_F1P03_H04		EAL41986.1	8e-11	PREDICTED: similar to ENSANGP00000003321 (flavodoxin domain)		4e-07		2.40725	4.69711	2.1777	0.134693	0.324239	0.632665	0.29332	0.142046	0.179118	0.123295	0.0963994	0.146598	0.404558	0.261986	0.364676	0.411536	0.225294	0.447472	0.777487	0.588714	0.782056	0.632804	0.295132	0.38067	0.218655	0.297411	0.297185
2-3:5	EW1_F2P15_E09	Contig174	EDO35098.1	5e-11	predicted protein (short chain dehydrogenase)		4e-06		0.507492	0.085051	0.406369	1.39146	0.706156	0.118345	0.565446	0.76527	0.497991	2.7573	2.21008	2.24609	0.631989	0.373139	0.794788	0.591773	1.58313	0.131855	0.1231	0.0706858	0.179275	0.112862	0.419773	0.699377	0.55076	1.24722	0.286632
18-3:5	EW1_F2P15_E09	Contig174	EDO35098.1	5e-11	predicted protein (short chain dehydrogenase)		7.61e-05		0.706583	0.179204	0.636621	0.852918	0.602658	0.152847	0.542985	0.34226	0.544926	1.4237	1.37431	1.23691	0.558384	0.291827	0.862797	0.439219	1.28738	0.139847	0.133424	0.107651	0.321161	0.129317	0.431029	0.621161	0.516234	0.917979	0.372007
		Immune response
13-15:9	EW1_F1P04_H08	Contig360	XP_001369920.1	8e-23	PREDICTED: CHIT1 protein (Glyco_18 domain)		3.6e-06		1.24368	4.51466	0.486437	0.54816	0.681735	2.47476	0.266646	0.634358	0.563467	0.488624	0.435427	0.650797	0.565121	0.939436	0.836928	1.7495	0.189438	4.34464	1.81076	2.89833	1.58299	2.57172	0.502729	0.474146	0.28755	0.069349	0.283579
29-15:9	EW1_F1P04_H08	Contig360	XP_001369920.1	8e-23	PREDICTED: CHIT1 protein (Glyco_18 domain)		1.48e-05		0.859778	3.21362	0.495932	1.29988	1.11761	4.17731	0.644651	1.47016	0.977305	1.26787	1.19659	1.70255	1.03739	2.64997	1.53977	3.77608	0.109086	3.84103	4.0489	6.91053	3.53309	3.34991	0.816156	1.41941	1.24025	0.11692	0.662744
1-4:11	EW2_R1P09_H01	Contig390	XP_396925.3	5e-14	PREDICTED: similar to CG1869-PA (chitinase, Glyco_18 domain)		5.26e-05		2.04905	3.87282	1.32161	0.140254	0.287388	0.54318	0.185362	0.098901	0.144368	0.167698	0.139265	0.162756	0.229608	0.402177	0.250885	0.602846	0.140365	0.477763	1.14186	0.659797	0.294046	0.446751	0.167085	0.283842	0.219527	0.193088	0.108854
17-4:11	EW2_R1P09_H01	Contig390	XP_396925.3	5e-14	PREDICTED: similar to CG1869-PA (chitinase, Glyco_18 domain)		1.4e-06		2.08888	4.61894	1.62686	0.108521	0.226687	0.501253	0.176548	0.0960483	0.127093	0.0856672	0.112922	0.127458	0.163074	0.256448	0.318306	0.368083	0.122169	0.385641	0.393437	0.891022	0.446524	0.524196	0.135829	0.26016	0.146935	0.185526	0.178054
9-6:9	EW1_F1P03_G07	Contig436	BAF74591.1	2e-13	chitinase (Glyco_18 domain)		1.7e-06		2.58997	5.48764	2.01178	0.143999	0.372953	0.790213	0.289694	0.258017	0.203994	0.10617	0.101672	0.108974	0.878411	0.549369	0.266986	0.331137	0.169127	1.01109	0.691238	0.64264	0.769566	0.891436	0.468378	0.262554	0.235944	0.123035	0.571542
25-6:9	EW1_F1P03_G07	Contig436	BAF74591.1	2e-13	chitinase (Glyco_18 domain)		6.5e-06		2.18171	5.8594	2.12712	0.1887	0.411689	1.10567	0.401388	0.383473	0.227923	0.24529	0.106398	0.104887	0.308519	0.68277	0.499167	0.543468	0.206952	0.914778	1.12509	1.33426	1.25626	0.957861	0.452452	0.30586	0.416182	0.36511	0.495471
2-9:12	EW2_R1P07_F05	Contig390	XP_001069770.1	2e-18	PREDICTED: similar to chitinase 3-like 4 (Glyco_18 domain)		4.9e-06		0.258168	0.203592	0.150534	1.46193	0.377423	0.297637	0.22007	1.87383	1.09238	1.00298	1.50105	2.16691	0.303992	0.570014	0.375585	1.03373	0.113835	0.3924	0.163388	0.363536	0.271147	0.3696	0.423754	0.309714	0.248946	0.0618439	0.255463
18-9:12	EW2_R1P07_F05	Contig390	XP_001069770.1	2e-18	PREDICTED: similar to chitinase 3-like 4 (Glyco_18 domain)		2.99e-05		0.335437	0.370529	0.211916	1.10967	0.372224	0.411164	0.235156	1.16485	1.05338	0.864753	1.1774	1.34677	0.287176	0.657295	0.443254	1.06625	0.0800947	0.424653	0.270741	0.535657	0.440259	0.433405	0.42603	0.40026	0.331512	0.0532657	0.238809
2-14:13	EW2_R1P05_F09	Contig9	BAD15061.1	4e-15	chitinase 3 (Glyco_18 domain)		3.9e-06		0.287838	0.198826	0.187289	1.19792	0.344807	0.238178	0.224357	1.67168	0.919083	1.12737	0.945302	1.50657	0.270757	0.486156	0.308793	0.669978	0.178976	0.216557	0.143842	0.406132	0.194567	0.311397	0.325023	0.265954	0.263687	0.0778906	0.32019
18-14:13	EW2_R1P05_F09	Contig9	BAD15061.1	4e-15	chitinase 3 (Glyco_18 domain)		8.8e-06		0.276187	0.28431	0.216224	1.1139	0.307645	0.316694	0.240853	1.46311	1.09107	0.959445	0.977447	1.1455	0.258545	0.441197	0.371958	0.640253	0.101446	0.28239	0.193454	0.453867	0.318894	0.402901	0.319528	0.319875	0.263551	0.0792757	0.379547
1-13:15	EW2_F1P03_G09	Contig428	BAC06447.1	6e-12	chitinase (Glyco_18 domain)		< 1e-07		0.372668	0.103839	0.295731	1.26234	0.470435	0.131081	0.373315	1.21612	0.795588	1.65958	1.45178	1.37508	0.370429	0.295213	0.534481	0.433413	0.909542	0.170353	0.119981	0.116096	0.0998033	0.163405	0.699507	0.507253	0.316578	0.141098	0.457465
17-13:15	EW2_F1P03_G09	Contig428	BAC06447.1	6e-12	chitinase (Glyco_18 domain)		3e-07		0.476062	0.133825	0.24906	0.967655	0.460664	0.129496	0.241004	0.945931	0.640112	0.905599	1.55896	0.992463	0.529252	0.294192	0.522546	0.408056	0.624858	0.195751	0.0859438	0.152824	0.148848	0.0951556	0.162602	0.395513	0.660318	0.0635497	0.301277
7-9:11	EW2_R1P10_C10	Contig263	XP_396925.2	2e-05	PREDICTED: similar to chitinase 7 (Glyco_18 domain)		< 1e-07		0.4417	0.150354	0.459025	0.38129	0.168416	0.0573286	0.175022	0.469401	0.305165	0.326994	0.430202	0.399934	0.144921	0.15364	0.189307	0.129853	0.247549	0.0490462	0.0909679	0.0579952	0.0440672	0.0543071	0.149665	0.138063	0.135796	0.33642	0.173978
23-9:11	EW2_R1P10_C10	Contig263	XP_396925.2	2e-05	PREDICTED: similar to chitinase 7 (Glyco_18 domain)		1e-07		0.379488	0.202419	0.409542	0.388227	0.147327	0.0785843	0.158995	0.327708	0.354368	0.321483	0.503283	0.469369	0.0795568	0.128446	0.181004	0.176049	0.213157	0.0774448	0.0867544	0.0681034	0.0900351	0.0727471	0.175081	0.153795	0.206092	0.116788	0.156775
9-10:14	EW2_R1P02_H03	Contig423	EDM09739.1	8e-10	chitinase 3-like 1, isoform CRA_a (Glyco_18 domain)			0.0002631	0.340631	0.256844	0.252031	0.285615	0.0972893	0.0733587	0.0719837	0.337848	0.253835	0.252363	0.247105	0.355406	0.0599237	0.101957	0.113852	0.171655	0.0729981	0.107171	0.0604942	0.0836778	0.0591849	0.0661673	0.0977362	0.0813845	0.0650219	0.0339201	0.110169
25-10:14	EW2_R1P02_H03	Contig423	EDM09739.1	8e-10	chitinase 3-like 1, isoform CRA_a (Glyco_18 domain)			9.89e-05	0.364268	0.470014	0.228732	0.292569	0.106574	0.137512	0.0669199	0.305931	0.303759	0.251414	0.23125	0.396751	0.047308	0.0873744	0.15154	0.185539	0.118295	0.141185	0.111179	0.312724	0.0906879	0.110452	0.0841697	0.0743556	0.111394	0.0426667	0.0451186
13-12:12	EW2_R1P08_G08		XP_001520922.1	6e-08	PREDICTED: similar to Pglyrp1 protein, partial (peptidoglycan recognition protein)		3.1e-06		7.12331	10.7404	6.61949	0.0119149	0.0848732	0.12797	0.0788703		0.00629925	0.016317	0.0184701	0.0106159	0.222379	0.0686482	0.0730007	0.0946219	0.041765	0.118308	0.148898	0.12139	0.0643907	0.249247	0.0863745	0.178796	0.0233537	0.0926116	0.0913697
29-12:12	EW2_R1P08_G08		XP_001520922.1	6e-08	PREDICTED: similar to Pglyrp1 protein, partial (peptidoglycan recognition protein)		1.53e-05		2.50719	5.6172	3.97758	0.0422299	0.105878	0.237214	0.167973	0.0510241	0.0636276	0.0378381	0.0363728	0.0300591	0.194795	0.118738	0.0468756	0.125169	0.0980456	0.237338	0.26752	0.425627	0.0938544	0.296139	0.084189	0.806733	0.0867721	0.357388	0.0634882
12-8:7	EW1_F1P08_B11	Contig260	EAR93684.1	0.0002	SCP-like extracellular protein		8e-07		0.5608	0.0746543	0.680962	0.218323	0.122435	0.0162988	0.14867	0.157679	0.152462	0.239849	0.375348	0.229185	0.0528952	0.111682	0.262391	0.0879565	0.201799	0.0183114	0.0172134		0.00765699	0.0292395	0.109516	0.0716562	0.301151	0.344054	0.0893239
28-8:7	EW1_F1P08_B11	Contig260	EAR93684.1	0.0002	SCP-like extracellular protein		1.36e-05		0.59911	0.181276	0.36874	0.228257	0.136751	0.0413774	0.0841673	0.118828	0.167185	0.253609	0.340391	0.361294	0.107244	0.120491	0.215972	0.142145	0.120556	0.0212977	0.0391207	0.0511888	0.050145	0.0567118	0.130427	0.13613	0.0877847	0.0628096	0.0431471
2-12:7	EW1_F2P11_F01		XP_783517.2	0.0002	PREDICTED: similar to MGC139179 protein (SCP containing)		1e-07		0.328282	0.0600926	0.207703	0.684336	0.224655	0.0411236	0.142139	0.254964	0.475524	0.970301	1.10757	1.15191	0.114526	0.186186	0.205674	0.260392	0.501099	0.0444447	0.0354226	0.040974	0.0344248	0.0529632	0.144326	0.2155	0.132441	0.165704	0.0849999
18-12:7	EW1_F2P11_F01		XP_783517.2	0.0002	PREDICTED: similar to MGC139179 protein (SCP containing)		< 1e-07		0.597388	0.113836	0.259107	0.632354	0.377761	0.0719845	0.163848	0.383157	0.629142	0.589197	0.834114	0.853472	0.260797	1.20147	0.393256	0.192815	0.323781	0.0693946	0.0707393	0.0873977	0.0679571	0.0662938	0.111128	0.146948	0.19297	0.311044	0.120476
		Toll signaling and innate immunity
4-11:7	EW1_F2P11_A09		XP_780663.1	2e-13	PREDICTED: similar to myeloid differentiation factor 88		1.47e-05		0.61989	0.292417	0.607881	1.22753	0.760931	0.358949	0.746189	1.04539	0.832579	1.3787	1.62736	1.42723	0.877377	0.586739	0.754698	0.798616	0.822211	0.232553	0.489392	0.429117	0.364791	0.334475	0.575461	0.715484	1.01029	0.989247	0.562184
20-11:7	EW1_F2P11_A09		XP_780663.1	2e-13	PREDICTED: similar to myeloid differentiation factor 88		4.82e-05		0.669268	0.350262	0.635403	1.2941	0.866099	0.453274	0.822275	1.00072	0.891701	1.6685	1.86779	1.30513	1.04994	0.526715	0.943207	0.866768	1.07793	0.418713	0.524644	0.355524	0.435083	0.563096	0.662137	0.980577	0.651466	1.20346	0.738468
		Intracellular signaling
9-15:10	EW1_F1P02_G03	Contig383	CAE62130.1	4e-28	Hypothetical protein CBG06174 (14-3-3 protein)		5.5e-06		2.31777	4.76844	1.28802	0.324966	0.753195	1.54958	0.418563	0.368619	0.277129	0.230209	0.374728	0.411235	0.976662	0.512168	0.527499	1.12411	0.81724	1.12413	2.18073	1.07105	1.25213	2.71762	0.422682	0.27941	0.325147	0.612691	0.546045
25-15:10	EW1_F1P02_G03	Contig383	CAE62130.1	4e-28	Hypothetical protein CBG06174 (14-3-3 protein)		3.5e-06		2.29936	4.89329	1.57247	0.461033	1.06008	2.25597	0.72496	0.624055	0.466156	0.341726	0.399203	0.524847	0.902227	1.05217	0.741721	1.88279	1.00983	1.27725	3.2622	2.34634	1.79386	3.33194	0.744423	0.551714	0.493847	1.12306	0.879105
7-15:7	EW1_F2P12_C02		AAH72349.1	4e-23	MGC83496 protein (Endonuclease/Exonuclease/phosphatase)		1.06e-05		0.592942	0.104867	0.869413	0.252978	0.150001	0.026529	0.219942	0.116479	0.127091	0.357298	0.431661	0.45381	0.137682	0.0538256	0.130182	0.132357	0.594714	0.0494979	0.0128095	0.0321675	0.0285882	0.0225362	0.198396	0.142122	0.120071	0.729057	0.20852
23-15:7	EW1_F2P12_C02		AAH72349.1	4e-23	MGC83496 protein (Endonuclease/Exonuclease/phosphatase)		6.9e-06		0.407626	0.16899	0.510004	0.284088	0.115802	0.0480081	0.144886	0.143468	0.204629	0.408472	0.394894	0.390747	0.111643	0.0356866	0.138424	0.164737	0.22921	0.0298255	0.0453667	0.0401794	0.0668977	0.0701183	0.339553	0.108619	0.0740298	0.173238	0.13498
8-15:2	EW1_R1P07_A10	Contig23	BAA20066.1	1e-18	bcnt (Endonuclease/Exonuclease/phosphatase famil)		1.18e-05		0.511143	0.145544	0.577472	0.269055	0.137526	0.0391594	0.155372	0.216114	0.123641	0.356935	0.382542	0.38645	0.127378	0.0966512	0.130927	0.136764	0.223161	0.0636912	0.0444304	0.0416052	0.0167773	0.0466176	0.168109	0.0909846	0.129872	0.357752	0.12741
24-15:2	EW1_R1P07_A10	Contig23	BAA20066.1	1e-18	bcnt (Endonuclease/Exonuclease/phosphatase famil)		4.16e-05		0.501926	0.215827	0.694721	0.291051	0.146086	0.0628167	0.202199	0.141107	0.166957	0.499062	0.40801	0.435382	0.106288	0.116333	0.216408	0.125167	0.198655	0.0655074	0.083238	0.0483754	0.0622494	0.0595665	0.158696	0.222376	0.176214	0.481163	0.112957
16-14:2	EW1_R1P07_A08	Contig23	BAC15592.1	3e-17	bcnt (Endonuclease/Exonuclease/phosphatase famil)		3.98e-05		0.709514	0.302104	0.666805	0.299418	0.212442	0.0904555	0.199654	0.190504	0.218527	0.484872	0.401018	0.297299	0.149574	0.220883	0.216444	0.197608	0.306219	0.0926379	0.0848441	0.119929	0.069364	0.0926206	0.186737	0.229676	0.2803	0.166349	0.158635
32-14:2	EW1_R1P07_A08	Contig23	BAC15592.1	3e-17	bcnt (Endonuclease/Exonuclease/phosphatase famil)		8.4e-06		0.514091	0.268984	0.845438	0.476813	0.245126	0.128255	0.403116	0.375489	0.318526	0.667433	0.529167	0.583444	0.253226	0.108485	0.307604	0.335557	0.31211	0.110349	0.109284	0.122505	0.199425	0.117793	0.313738	0.458148	0.410669	0.385514	0.467784
		Notch signaling (cell differntiation)
13-5:9	EW1_F1P03_G04	Contig100	EDO47365.1	3e-06	predicted protein (N terminus of Notch ligand)	5.5e-06	< 1e-07		4.33183	12.0222	3.29056	0.187444	0.811976	2.25348	0.616796	0.202723	0.241973	0.209944	0.171663	0.13089	0.884887	0.86989	0.887105	1.14743	0.450468	2.32567	2.10119	1.8419	2.2723	2.84135	0.729903	0.509173	0.580696	0.672036	0.615512
29-5:9	EW1_F1P03_G04	Contig100	EDO47365.1	3e-06	predicted protein (N terminus of Notch ligand)	0.0002619	< 1e-07		3.62287	10.7529	3.67645	0.352395	1.27668	3.78926	1.29556	0.543031	0.528278	0.329873	0.228308	0.251532	1.11167	2.14205	0.856528	2.0189	0.82367	2.68897	3.98741	5.01741	3.6986	3.92627	1.42639	1.05011	0.975026	1.87642	1.33189
9-14:12	EW2_R1P08_H03		XP_784411.2	9e-32	PREDICTED: similar to Neurogenic locus notch (notch)		< 1e-07		3.90387	10.9936	6.63807	0.0327391	0.127809	0.359919	0.217325	0.0223158	0.0441371	0.0408019	0.0229679	0.0407488	0.364653	0.126694	0.222108	0.0785321	0.0423214	0.464149	0.489066	0.220821	0.332964	0.361878	0.25094	0.109487	0.297411	0.453253	0.130892
25-14:12	EW2_R1P08_H03		XP_784411.2	9e-32	PREDICTED: similar to Neurogenic locus notch (notch)		1e-07		2.92796	12.4719	6.44884	0.045516	0.133269	0.567671	0.293525	0.0304807	0.0948326	0.0392561	0.0481974	0.0357197	0.0699221	0.220819	0.177547	0.103118	0.148712	0.355206	0.797173	0.538066	0.558361	0.692945	0.195263	0.285967	0.203267	0.757856	0.253301
		Agrin signaling in neuromuscular junction
2-13:10	EW1_F1P01_F05	Contig38	XP_536713.2	5e-11	PREDICTED: similar to agrin isoform 1	0.0002358			2.48208	4.55081	3.02629	0.0723083	0.179475	0.329061	0.218826	0.105333	0.0611567	0.0490899	0.0720547	0.0867518	0.159892	0.234811	0.207132	0.186997	0.128053	0.648396	0.617927	0.354192	0.120405	0.225799	0.385613	0.30087	0.127342	0.111063	0.305788
18-13:10	EW1_F1P01_F05	Contig38	XP_536713.2	5e-11	PREDICTED: similar to agrin isoform 1	0.0001984			3.20425	7.22132	4.33171	0.0581203	0.186232	0.419705	0.25176	0.0870914	0.0814852	0.0652627	0.0353862	0.0404655	0.208694	0.228224	0.229869	0.192312	0.106392	0.702145	0.858016	0.233872	0.26515	0.3486	0.405984	0.327577	0.123046	0.172215	0.358901
		Calcium signaling
2-5:5	EW1_F2P15_F05	Contig173	XP_396734.2	3e-17	PREDICTED: similar to fibropellin Ia (calcium binding EGF-like domains)		3e-07		0.707992	0.251175	0.559483	0.401017	0.283917	0.100725	0.224362	0.393878	0.376006	0.404313	0.44416	0.389944	0.486868	0.168774	0.221998	0.208796	0.484359	0.0735185	0.111738	0.093338	0.10144	0.133298	0.227693	0.178014	0.231161	0.321071	0.188987
18-5:5	EW1_F2P15_F05	Contig173	XP_396734.2	3e-17	PREDICTED: similar to fibropellin Ia (calcium binding EGF-like domains)		1.45e-05		0.7456	0.382129	0.852724	0.320712	0.239123	0.122554	0.273479	0.293603	0.364748	0.325334	0.379507	0.256611	0.437662	0.103903	0.240518	0.155734	0.458996	0.117123	0.106465	0.111292	0.121921	0.163394	0.221495	0.381814	0.261533	0.249992	0.276664
12-12:2	EW1_R1P06_B11		CAI75298.1	0.0001	centrin		4.91e-05		0.718263	0.317977	0.728984	0.208445	0.149718	0.0662806	0.151953	0.274802	0.124363	0.239445	0.250127	0.192255	0.122572	0.159048	0.173673	0.0883161	0.251583	0.0646242	0.0845758	0.0720555	0.0411603	0.0789121	0.198329	0.0919266	0.252968	0.144603	0.121471
28-12:2	EW1_R1P06_B11		CAI75298.1	0.0001	centrin		0.0001009		0.699101	0.415024	0.9055	0.287557	0.201031	0.119343	0.260383	0.31217	0.22552	0.262565	0.323797	0.3285	0.185572	0.184548	0.282311	0.118177	0.287366	0.0802204	0.161623	0.115854	0.135194	0.119215	0.305861	0.146829	0.463917	0.299742	0.191664
3-10:4	EW1_R1P01_C05	Contig350	CAI75298.1	0.0002	centrin (EF-hand, calcium binding motif)	0.0001212	8.4e-06		0.446303	0.24489	0.431471	0.454347	0.202776	0.111265	0.196038	0.50992	0.340342	0.403228	0.534191	0.517934	0.271097	0.210433	0.176703	0.171672	0.198109	0.0913335	0.226779	0.0935401	0.0954638	0.0921987	0.16742	0.231818	0.24589	0.230025	0.131895
19-10:4	EW1_R1P01_C05	Contig350	CAI75298.1	0.0002	centrin (EF-hand, calcium binding motif)	0.0002159	3.2e-06		0.450081	0.312284	0.529864	0.469854	0.211472	0.146728	0.248959	0.527711	0.499026	0.367066	0.547533	0.432654	0.195816	0.185367	0.265661	0.155812	0.281488	0.132791	0.144212	0.111505	0.187171	0.17016	0.186049	0.257973	0.26604	0.237842	0.314919
		Inter- and Intracellular signaling - Protein phosphorylation
14-9:7	EW1_F2P11_E04		NP_187593.1	2e-11	ADK1 (ADENOSINE KINASE 1)		4.7e-06		0.592503	0.261284	0.536612	0.373799	0.221477	0.0976676	0.200585	0.321253	0.301334	0.413228	0.446555	0.408535	0.180733	0.26532	0.184901	0.217902	0.275825	0.0814475	0.102838	0.0836731	0.0742243	0.17084	0.148789	0.181219	0.276141	0.252319	0.172836
30-9:7	EW1_F2P11_E04		NP_187593.1	2e-11	ADK1 (ADENOSINE KINASE 1)		7.59e-05		0.586638	0.395297	0.734951	0.44254	0.259611	0.174935	0.325245	0.364277	0.480499	0.536022	0.35365	0.511544	0.206274	0.221315	0.244722	0.309786	0.340741	0.117381	0.164739	0.204126	0.226961	0.182869	0.233715	0.217114	0.497131	0.564247	0.255706
3-2:4	EW1_F1P09_D09		CAJ09507.1	0.074	protein kinase, putative	7.02e-05	3.5e-06	1.4e-05	0.443572	0.207348	0.358902	0.453105	0.200985	0.0939505	0.16262	0.482147	0.391313	0.416681	0.459255	0.528974	0.1782	0.281566	0.199041	0.163823	0.200453	0.100287	0.174796	0.0860553	0.0973807	0.0498274	0.219933	0.154538	0.167551	0.120695	0.165468
19-2:4	EW1_F1P09_D09		CAJ09507.1	0.074	protein kinase, putative	0.0002225	2e-07	6.43e-05	0.496706	0.244486	0.542539	0.394024	0.195714	0.0963335	0.213773	0.351064	0.377343	0.36952	0.492339	0.394084	0.170645	0.17723	0.234553	0.165527	0.244551	0.0806739	0.106517	0.0810776	0.113367	0.105038	0.227468	0.224332	0.210439	0.238969	0.173976
		Inter- and Intracellular signaling - ADP ribosylation
13-4:9	EW1_F1P02_H12		XP_788518.2	4e-15	PREDICTED: similar to Chromosome 6 open reading frame 130	0.0002834	7.8e-06		4.9117	5.94694	2.46663	0.042875	0.210589	0.254975	0.105757	0.0424987		0.0229073	0.0601792	0.057679	0.282651	0.150665	0.298693	0.348179	0.0935162	0.435188	0.263208	0.223449	0.1955	0.215371	0.103594	0.0902007	0.100431	0.143632	0.0981465
29-4:9	EW1_F1P02_H12		XP_788518.2	4e-15	PREDICTED: similar to Chromosome 6 open reading frame 130	0.0001268	1e-07		3.40094	7.03095	2.25345	0.0497104	0.169062	0.349511	0.11202	0.0494111	0.059338	0.0312352	0.0506959	0.0653825	0.160592	0.197573	0.162062	0.298941	0.0898496	0.218307	0.398302	0.395818	0.323976	0.467753	0.187301	0.075654	0.0958981	0.131642	0.0986046
		Glycolysis
1-15:15	EW2_F1P03_H05		AAB50731.1	1e-43	enolase		1.14e-05		0.452371	0.1033	0.795955	0.287554	0.130081	0.0297043	0.22888	0.268099	0.324321	0.189916	0.250344	0.475585	0.251263	0.0851038	0.142187	0.0987409	0.124062	0.0704053	0.0311439	0.0300451	0.0118175		0.263399	0.0600028	0.26887	0.323916	0.456331
17-15:15	EW2_F1P03_H05		AAB50731.1	1e-43	enolase		8.78e-05		0.613322	0.144194	0.486412	0.208233	0.127714	0.0300258	0.101287	0.176168	0.41904	0.136092	0.243405	0.160103	0.0571351	0.244341	0.190015	0.0771986	0.165917	0.0106788	0.0497222	0.0503187	0.0304213		0.420688	0.0541028	0.0759709	0.0697297	0.0884142
		Reproduction
13-12:10	EW1_F1P01_H04		AAI23130.1	6e-23	MGC154315 protein	4.7e-06	2e-07		4.73546	5.46086	3.14575	0.11626	0.550544	0.634878	0.365724	0.0738563	0.142518	0.137836	0.123879	0.118176	0.956307	0.532997	0.571767	0.352638	0.49214	0.585509	0.962074	0.555698	0.574556	0.573506	0.419177	0.184164	0.345337	0.567389	0.432556
29-12:10	EW1_F1P01_H04		AAI23130.1	6e-23	MGC154315 protein	2.3e-06	7e-07		4.08271	5.79178	3.44389	0.238496	0.973709	1.38132	0.821355	0.195886	0.280849	0.263731	0.242482	0.219324	1.44161	1.22849	0.924543	0.657115	0.813502	1.22435	2.12157	1.91558	1.35329	0.746812	0.808763	0.445794	0.927224	1.56048	0.716564
4-9:12	EW2_R1P07_B05	Contig335	XP_794698.1	2e-07	REDICTED: similar to echinonectin		1.07e-05		0.658717	0.120169	0.395953	0.180089	0.118627	0.0216411	0.0713066	0.106853	0.0981794	0.179464	0.330931	0.304025	0.0834903	0.123484	0.123159	0.121076	0.15281	0.0249826	0.0175148	0.0504597	0.0176636	0.0121712	0.0519201	0.104119	0.0492823	0.075811	0.0912766
20-9:12	EW2_R1P07_B05	Contig335	XP_794698.1	2e-07	REDICTED: similar to echinonectin		1.63e-05		0.690955	0.229133	0.532696	0.170192	0.117595	0.0389966	0.0906608	0.12725	0.0883244	0.182693	0.298412	0.233036	0.0961371	0.173671	0.138887	0.0738676	0.131285	0.0333617	0.0542421	0.0373477	0.0393312	0.0339272	0.136348	0.135594	0.0392954	0.0942177	0.0894812
3-14:5	EW1_F1P09_C05		XP_788819.2	3e-34	PREDICTED: similar to n-myc downstream regulated		6.8e-06		0.530124	0.34952	0.569198	0.303103	0.160682	0.105941	0.172526	0.291537	0.249134	0.256052	0.344013	0.399871	0.146584	0.141187	0.155678	0.156869	0.211929	0.0991387	0.119631	0.0863774	0.111013	0.117341	0.172016	0.183345	0.134121	0.230009	0.157104
19-14:5	EW1_F1P09_C05		XP_788819.2	3e-34	PREDICTED: similar to n-myc downstream regulated		4.49e-05		0.624631	0.433003	0.651383	0.298432	0.18641	0.129222	0.194394	0.291972	0.261793	0.235815	0.343645	0.382159	0.174079	0.159293	0.205277	0.154513	0.255914	0.121158	0.12421	0.129645	0.151027	0.122282	0.17348	0.181516	0.183447	0.243057	0.197708
16-11:6	EW1_F2P14_A04		AAH87797.1	5e-23	Miox-prov protein (myo-inositol oxygenase family)		2e-06		0.69508	0.0453186	0.530218	0.394816	0.274428	0.0178925	0.209338	0.136448	0.517375	0.548595	0.612477	0.404443	0.196113	0.484965	0.195947	0.188607	0.442824		0.0148216	0.0269164	0.0143581		0.659636	0.295445	0.201299	0.0744424	0.137658
32-11:6	EW1_F2P14_A04		AAH87797.1	5e-23	Miox-prov protein (myo-inositol oxygenase family)		5e-06		0.383684	0.11997	0.377787	0.496977	0.190682	0.0596221	0.187751	0.208938	0.269419	0.811808	0.814458	0.814544	0.138277	0.207041	0.231201	0.190022	0.200425	0.0547005	0.0766109	0.0734573	0.0530815	0.0461081	0.135211	0.304229	0.194557	0.240075	0.121426
9-12:11	EW2_R1P10_H11	Contig233	AAB52481.1	2e-12	Tyrosinase protein 4		< 1e-07		0.229455	0.0541984	0.190886	0.689118	0.158121	0.0373491	0.131543	0.35722	0.974821	0.755945	0.617251	0.956433	0.0548549	0.156925	0.151764	0.307435	0.246107	0.0519252	0.0229463	0.0383187	0.0292908	0.0543457	0.143998	0.178443	0.187686	0.0912169	0.0895321
25-12:11	EW2_R1P10_H11	Contig233	AAB52481.1	2e-12	Tyrosinase protein 4		8.6e-06		0.257047	0.112603	0.1728	0.74759	0.192165	0.0841811	0.129184	0.377566	0.413889	0.963766	0.958148	1.61821	0.054187	0.191882	0.233238	0.356898	0.302764	0.107532	0.0461977	0.152741	0.0975332	0.0571222	0.124579	0.30648	0.224253	0.0449642	0.0934523
5-13:7	EW1_F2P11_H06		AAP92584.1	4e-07	Ab2-057 (liver regeneration-related protein)		4e-07		0.458503	0.185664	0.454614	0.328247	0.150502	0.0609438	0.149226	0.232554	0.357839	0.383387	0.333532	0.358113	0.275797	0.0706503	0.192789	0.0868678	0.236631	0.0483531	0.106894	0.0612473	0.0512604	0.0518085	0.162523	0.102883	0.134806	0.199013	0.164956
21-13:7	EW1_F2P11_H06		AAP92584.1	4e-07	Ab2-057 (liver regeneration-related protein)		1.1e-06		0.488016	0.201384	0.400362	0.368391	0.179781	0.0741881	0.14749	0.198346	0.454878	0.467436	0.450987	0.356732	0.212604	0.222983	0.150554	0.122073	0.215556	0.0758261	0.099735	0.0700748	0.063576	0.0667035	0.266411	0.145797	0.223865	0.175738	0.0456723
4-10:5	EW1_F2P16_B01		XP_001381724.1	2e-05	PREDICTED: similar to heart-type fatty acid-binding protein		7e-07		0.422222	0.119055	0.337172	0.706585	0.298336	0.0841229	0.238241	0.488944	0.364425	0.899084	1.17979	0.931861	0.4205	0.145924	0.271658	0.224446	0.631684	0.0700486	0.0664297	0.0859109	0.0754525	0.139665	0.0716143	0.572981	0.317816	0.33435	0.176022
20-10:5	EW1_F2P16_B01		XP_001381724.1	2e-05	PREDICTED: similar to heart-type fatty acid-binding protein		1.1e-05		0.437715	0.166074	0.413591	0.694673	0.304069	0.115367	0.287311	0.353242	0.573773	0.965285	1.15505	0.715871	0.314872	0.114469	0.347621	0.280457	0.739714	0.153964	0.0852249	0.0620593	0.142121	0.176588	0.327048	0.274861	0.145073	0.533158	0.281575
4-3:7	EW1_F1P08_A01		XP_418617.2	0.0003	PREDICTED: similar to mannose receptor precursor		2.25e-05		0.467692	0.0751291	0.422484	0.379784	0.177622	0.0285328	0.160453	0.270048	0.280776	0.447343	0.472237	0.493266	0.18116	0.164392	0.157098	0.149245	0.253204	0.0481483	0.0353288	0.0469334	0.0506118	0.00468036	0.142894	0.166969	0.242849	0.0682573	0.268906
20-3:7	EW1_F1P08_A01		XP_418617.2	0.0003	PREDICTED: similar to mannose receptor precursor		1.7e-06		0.462774	0.139687	0.5285	0.287837	0.133204	0.0402072	0.152122	0.165328	0.146689	0.469981	0.434319	0.399119	0.0793339	0.138553	0.163891	0.11665	0.199556	0.0393676	0.0334346	0.0446436	0.0424592	0.0421164	0.176806	0.0952531	0.508856	0.0852984	0.111443
6-15:15	EW2_F1P03_F06		XP_001617547.1	0.0006	hypothetical protein NEMVEDRAFT_v1g9695		9.21e-05		0.713205	0.372414	0.707633	0.166693	0.118886	0.0620787	0.117957	0.197911	0.205541	0.14005	0.184779	0.122258	0.122717	0.124025	0.112461	0.0757876	0.18308	0.0924744	0.0455444	0.0497862	0.0582307	0.0755084	0.126234	0.0798977	0.0476531	0.224586	0.211564
22-15:15	EW2_F1P03_F06		XP_001617547.1	0.0006	hypothetical protein NEMVEDRAFT_v1g9695		1.84e-05		0.675464	0.260895	0.627753	0.202264	0.136622	0.0527696	0.126972	0.241811	0.334519	0.152608	0.186222	0.147262	0.128047	0.143582	0.154253	0.119453	0.14051	0.0529578	0.0368911	0.0514896	0.0871911	0.0466524	0.114251	0.12539	0.0867564	0.250322	0.106075
3-8:15	EW2_F1P02_D01	Contig431	AAM18860.1	0.002	unknown		2.3e-06		0.454088	0.143202	0.377697	0.351681	0.159694	0.0503614	0.132829	0.14587	0.3764	0.459382	0.479459	0.444836	0.197714	0.1514	0.117642	0.145042	0.20334	0.0645694	0.0730455	0.0424455	0.0470407	0.0344003	0.068109	0.217196	0.133961	0.148349	0.140649
19-8:15	EW2_F1P02_D01	Contig431	AAM18860.1	0.002	unknown		6.95e-05		0.520459	0.332104	0.541152	0.251462	0.130875	0.0835114	0.136079	0.146523	0.216144	0.285579	0.330089	0.336785	0.133164	0.10804	0.139928	0.114737	0.166231	0.0752676	0.0892191	0.116635	0.085769	0.0604647	0.0720639	0.211398	0.081751	0.331263	0.113102
8-8:2	EW1_R1P06_A06		CAA34256.1	0.002	immunoglobulin kappa chain precursor	3.28e-05	< 1e-07		0.180001	0.0861189	0.103573	1.36306	0.245351	0.117385	0.141176	0.997147	0.906889	1.5194	1.62121	2.11226	0.10479	0.30393	0.224885	0.470805	0.263662	0.125204	0.0925209	0.174584	0.0738765	0.149175	0.185832	0.244316	0.28301	0.0305394	0.142913
24-8:2	EW1_R1P06_A06		CAA34256.1	0.002	immunoglobulin kappa chain precursor	0.0002949	1e-07		0.179704	0.0893191	0.119951	1.5221	0.273527	0.135953	0.182577	1.02573	0.964208	1.63847	1.91478	2.63302	0.0782464	0.35839	0.276973	0.329454	0.598345	0.153449	0.111594	0.201981	0.13694	0.0980602	0.288627	0.257719	0.34918	0.0459878	0.169845
16-8:2	EW1_R1P06_A08		CAA34256.1	0.002	immunoglobulin kappa chain precursor		1.16e-05		0.606742	0.319117	0.785937	0.22254	0.135025	0.0710164	0.174903	0.199617	0.179463	0.312056	0.276435	0.176621	0.0910874	0.134656	0.183311	0.113823	0.175372	0.057568	0.0642219	0.0975362	0.066794	0.0749939	0.154387	0.203405	0.179115	0.195601	0.148767
32-8:2	EW1_R1P06_A08		CAA34256.1	0.002	immunoglobulin kappa chain precursor		1.1e-06		0.517665	0.316583	0.941387	0.299693	0.155141	0.0948777	0.282127	0.246038	0.289414	0.348317	0.333676	0.292122	0.100133	0.129966	0.215918	0.163718	0.195361	0.0998272	0.0979607	0.104657	0.0979393	0.0766998	0.238213	0.322746	0.299411	0.377347	0.205774
6-15:13	EW2_R1P06_E02	Contig30	XP_546225.2	0.009	PREDICTED: similar to Histamine H2 receptor (H2R) (Gastric receptor		1.08e-05		2.25916	4.37373	3.60123	0.0510266	0.115277	0.223176	0.183758	0.0318274	0.0751433	0.0334769	0.0625067	0.0691226	0.246135	0.0964313	0.0770761	0.134471	0.082752	0.167911	0.324019	0.202116	0.187759	0.268158	0.791005	0.0921508	0.156554	0.120095	0.152886
22-15:13	EW2_R1P06_E02	Contig30	XP_546225.2	0.009	PREDICTED: similar to Histamine H2 receptor (H2R) (Gastric receptor		3.4e-06		5.73625	12.3233	2.84695	0.0322258	0.184855	0.397128	0.0917452	0.016317	0.0728835	0.0403139	0.0182259	0.0397748	0.2345	0.153798	0.128835	0.225635	0.205886	0.427628	0.888433	0.410167	0.185942	0.340898	0.111135	0.0231233	0.115083	0.0812975	0.270353
8-10:7	EW1_F2P11_A06		XP_861032.1	0.009	PREDICTED: similar to mannan-binding lectin serine protease 1		3.07e-05		0.441278	0.163962	0.425908	0.492126	0.217164	0.0806898	0.2096	0.215921	0.234309	0.864547	0.953977	0.691783	0.159333	0.148013	0.314105	0.219127	0.297551	0.0785362	0.0916026	0.0800515	0.0871643	0.0681408	0.153559	0.300168	0.292818	0.264005	0.11353
24-10:7	EW1_F2P11_A06		XP_861032.1	0.009	PREDICTED: similar to mannan-binding lectin serine protease 1		5.26e-05		0.48793	0.197342	0.481509	0.498353	0.243161	0.098346	0.239961	0.265188	0.230965	0.737918	0.791938	0.858783	0.178262	0.153357	0.349268	0.207839	0.428369	0.0863354	0.134891	0.0922188	0.117707	0.0727762	0.177738	0.261526	0.350675	0.293274	0.166429
13-16:13	EW2_R1P06_G08	Contig408	ABQ76148.1	0.016	probable cell surface glycoprotein		1.29e-05		3.0882	5.98361	2.31856	0.0406046	0.125395	0.242962	0.0941445	0.0286075	0.0466624	0.0407567	0.035582	0.0570168	0.270732	0.0620662	0.0822133	0.282953	0.0793143	0.455061	0.215701	0.117713	0.166974	0.438833	0.161024	0.0785034	0.0715202	0.111956	0.0730666
29-16:13	EW2_R1P06_G08	Contig408	ABQ76148.1	0.016	probable cell surface glycoprotein		1e-07		2.24333	8.67138	2.81483	0.0894794	0.200732	0.77591	0.251869	0.0679232	0.118277	0.0812379	0.0914565	0.0961001	0.218899	0.201394	0.181705	0.330188	0.123214	0.457846	1.17766	0.779562	0.595801	1.12296	0.312184	0.155325	0.315668	0.335805	0.1972
2-16:12	EW2_R1P08_F09	Contig425	AAX26836.2	0.072	SJCHGC03019 protein		2e-07		2.09636	4.91971	2.06025	0.0664241	0.139249	0.326787	0.13685	0.0524367	0.0661917	0.0860856	0.0598365	0.0723258	0.127165	0.127282	0.172017	0.21562	0.0872091	0.381765	0.285757	0.45029	0.260226	0.291534	0.193085	0.13533	0.107439	0.166708	0.102558
18-16:12	EW2_R1P08_F09	Contig425	AAX26836.2	0.072	SJCHGC03019 protein		6e-07		1.91157	4.97187	2.08814	0.0657811	0.125745	0.327055	0.13736	0.0761258	0.0859515	0.0628248	0.0462068	0.064846	0.270659	0.100687	0.095211	0.127343	0.0951474	0.438703	0.436952	0.309225	0.234357	0.269369	0.212393	0.101534	0.0951968	0.155063	0.15361
12-11:2	EW1_R1P06_B07		XP_513729.1	0.11	PREDICTED: similar to Peroxisome assembly protein 10 (Peroxin-10)		1.93e-05		0.773347	0.263009	0.790027	0.122512	0.0947447	0.0322219	0.0967882	0.0911539	0.0905409	0.138531	0.177145	0.136272	0.115944	0.0643873	0.105241	0.0710183	0.136826	0.0270256	0.0185271	0.0385787	0.0407117	0.0441676	0.0777328	0.0883374	0.0969722	0.129472	0.0985239
28-11:2	EW1_R1P06_B07		XP_513729.1	0.11	PREDICTED: similar to Peroxisome assembly protein 10 (Peroxin-10)		1.56e-05		0.770809	0.346188	0.843861	0.169782	0.130869	0.0587765	0.143272	0.115802	0.174941	0.161463	0.221749	0.194496	0.147805	0.0876019	0.102079	0.173218	0.16767	0.043417	0.0676272	0.0638619	0.05992	0.0624341	0.157372	0.18438	0.130812	0.131176	0.121246
3-8:8	EW1_F1P06_C05	Contig367	CAF97652.1	0.13	unnamed protein product (BRICHOS domain)		5e-07		0.322986	0.0970646	0.284751	0.53518	0.172855	0.051947	0.152393	0.364259	0.269877	0.578357	0.780944	0.988798	0.123213	0.117628	0.159259	0.229687	0.291076	0.0347172	0.0670305	0.0430567	0.0526969	0.0716409	0.132578	0.232817	0.158988	0.245123	0.068327
19-8:8	EW1_F1P06_C05	Contig367	CAF97652.1	0.13	unnamed protein product (BRICHOS domain)		1.4e-05		0.380155	0.199075	0.450059	0.398427	0.151464	0.0793167	0.179315	0.187286	0.273868	0.41092	0.670935	0.710001	0.105505	0.129521	0.193483	0.219306	0.137479	0.0829789	0.0773574	0.0766005	0.086637	0.0736916	0.105606	0.218502	0.198861	0.285903	0.141312
14-12:12	EW2_R1P08_E08	Contig270	CAH71310.1	0.14	collagen, type XII, alpha 1		2.6e-06		2.0231	6.20776	2.57574	0.329606	0.666827	2.04612	0.848979	0.206721	0.503201	0.279944	0.27875	0.479251	0.833985	0.548605	1.47629	1.0062	0.193996	1.6476	2.93065	1.2302	1.93895	3.11381	0.74961	1.65266	0.743585	0.626232	0.764543
30-12:12	EW2_R1P08_E08	Contig270	CAH71310.1	0.14	collagen, type XII, alpha 1		2e-07		2.26958	8.27325	3.15463	0.447839	1.01641	3.70509	1.41277	0.260124	0.772846	0.549669	0.317375	0.513646	1.18998	0.862955	1.95374	1.6006	0.337803	2.61256	4.58059	3.41795	3.92003	4.35459	1.13694	1.36457	1.44808	1.76216	1.42163
13-10:15	EW2_F1P02_H12		AAL08486.1	0.15	MS4A4A protein		2.99e-05		0.516926	0.217926	0.496347	1.82717	0.944509	0.398187	0.906908	2.96686	1.04308	2.29483	1.1496	2.49445	1.1292	1.11465	0.997978	0.686052	0.872257	0.380307	0.362168	0.422635	0.673135	0.25546	0.459189	0.623161	0.932416	1.35893	1.69207
29-10:15	EW2_F1P02_H12		AAL08486.1	0.15	MS4A4A protein		1e-05		0.515352	0.229104	0.627535	2.7559	1.42026	0.631389	1.72943	3.90391	2.07482	2.14109	2.3709	3.86626	2.39052	0.982755	1.71077	0.971807	1.47955	0.689437	0.561512	0.646465	1.05801	0.378962	1.72615	0.6291	1.7279	4.08618	2.01779
11-12:9	EW1_F1P04_C07		EAY00279.1	0.22	hypothetical protein TVAG_323980	7.87e-05	7e-07		3.15175	4.69398	2.17934	0.449198	1.41576	2.10853	0.978953	0.569153	0.485417	0.652862	0.325796	0.311226	1.65785	1.96595	1.44286	0.895502	1.35063	2.05952	2.60978	2.02806	1.93443	1.97647	0.928612	0.844008	0.922378	1.23114	1.01021
27-12:9	EW1_F1P04_C07		EAY00279.1	0.22	hypothetical protein TVAG_323980	5.51e-05	2e-07		2.44502	4.24836	2.56996	0.681553	1.66641	2.89549	1.75157	0.548696	0.772559	0.725862	0.768014	0.622319	1.79263	1.93474	1.44385	1.20262	2.13378	2.21419	2.84022	3.41675	3.1948	2.96473	1.71454	1.9049	1.6267	1.93843	1.60086
8-13:17	EW1_F1P18_H11		CAA49266.1	0.25	outer dense fiber protein		1.7e-06		0.758192	0.322545	0.667725	3.8246	2.89978	1.23361	2.55378	3.85306	2.89245	4.13258	3.9728	4.47242	2.68256	2.42887	3.35247	2.36334	3.97176	1.09794	1.36508	1.09081	1.24853	1.39958	2.55911	3.14119	2.86138	2.53483	1.863
24-13:17	EW1_F1P18_H11		CAA49266.1	0.25	outer dense fiber protein		1.33e-05		0.845225	0.437086	0.841431	4.22046	3.56724	1.8447	3.55122	3.93198	4.09224	3.9207	5.02159	4.2269	3.46172	2.72845	3.46442	3.46059	5.10119	1.84817	1.80656	1.96302	1.8368	1.77441	3.42156	3.77262	3.92715	3.75926	2.96377
10-7:2	EW1_R1P06_E03		NP_725339.1	0.25	short stop CG18076-PH, isoform H		4.23e-05		0.688175	0.295852	0.623844	0.24832	0.170888	0.073466	0.154913	0.256615	0.134169	0.268701	0.338155	0.301814	0.1573	0.0953884	0.228185	0.206689	0.205933	0.0795675	0.0715369	0.103413	0.0475552	0.0764522	0.107293	0.17777	0.105497	0.26336	0.168354
26-7:2	EW1_R1P06_E03		NP_725339.1	0.25	short stop CG18076-PH, isoform H		0.0001259		0.942725	0.358841	0.727934	0.267824	0.252484	0.0961062	0.194958	0.20209	0.259464	0.25391	0.296791	0.348735	0.261439	0.190855	0.271794	0.337581	0.22412	0.0511133	0.110966	0.12696	0.118233	0.0963	0.104899	0.200639	0.226381	0.312039	0.18944
14-11:10	EW1_F1P01_E12		YP_068106.1	0.32	rh12		6.8e-06		3.20352	5.76395	2.20314	0.154908	0.496252	0.892884	0.341284	0.296275	0.203347	0.126766	0.134627	0.0867576	1.07488	0.334309	0.921792	0.275737	0.329515	1.06224	1.1608	0.487785	1.00807	0.935997	0.384261	0.362148	0.333667	0.272447	0.365993
30-11:10	EW1_F1P01_E12		YP_068106.1	0.32	rh12		1e-06		2.79818	8.51734	3.61581	0.14834	0.415082	1.26346	0.536368	0.155116	0.264704	0.214968	0.0698876	0.116439	0.633657	0.630984	0.27637	0.393569	0.283323	1.46251	1.80517	1.39969	0.86049	1.01255	0.558058	0.418825	0.631417	0.3909	0.76952
6-9:11	EW2_R1P10_E10		EAQ80952.1	0.34	ribosomal large subunit pseudouridine synthase B	9.4e-06	< 1e-07	4e-07	0.323771	0.137758	0.341979	1.17557	0.380614	0.161943	0.402019	1.08234	1.16194	1.08715	1.30312	1.26012	0.286903	0.288816	0.373573	0.545736	0.472832	0.137543	0.192097	0.131238	0.138025	0.232725	0.392413	0.474439	0.412023	0.32762	0.417846
22-9:11	EW2_R1P10_E10		EAQ80952.1	0.34	ribosomal large subunit pseudouridine synthase B	6.42e-05	1e-07	0.0001535	0.324034	0.151094	0.444827	1.34289	0.435141	0.202902	0.597352	1.0327	1.4067	1.07329	1.43954	1.94571	0.314939	0.308523	0.668021	0.491836	0.488681	0.16886	0.262362	0.148344	0.240131	0.217916	0.537545	0.580858	0.66208	0.573854	0.641144
12-3:7	EW1_F1P08_A03	Contig261	YP_433923.1	0.42	uncharacterized protein involved in propionate catabolism		8.38e-05		0.580107	0.240716	0.832676	0.118374	0.0686696	0.0284945	0.0985672	0.149073	0.116144	0.100427	0.12425	0.107583	0.0552763	0.0733443	0.0645665	0.0405347	0.143907	0.0237359	0.0217129	0.0319183	0.0151673	0.075289	0.180684	0.0410167	0.152318	0.143553	0.0574142
28-3:7	EW1_F1P08_A03	Contig261	YP_433923.1	0.42	uncharacterized protein involved in propionate catabolism		4.33e-05		0.697659	0.246523	0.421009	0.117868	0.0822319	0.0290573	0.0496236	0.066224	0.150052	0.13589	0.112787	0.149378	0.0287208	0.134122	0.0789954	0.0888966	0.139001	0.0390141	0.0397887	0.0214434	0.0214163		0.0443782	0.0557302	0.0781387	0.0560273	0.0277917
4-6:8	EW1_F1P05_B09		CAC95107.1	0.43	period 2 protein		9.95e-05		0.713357	0.333967	0.479572	0.971749	0.693204	0.324533	0.466023	0.81143	0.583503	1.02471	1.49085	1.19796	0.653859	0.67931	0.656447	0.847274	0.647932	0.318751	0.445524	0.391455	0.283813	0.228168	0.488121	0.497147	0.556521	0.477598	0.340787
20-6:8	EW1_F1P05_B09		CAC95107.1	0.43	period 2 protein		0.0001145		0.704971	0.393296	0.566855	1.02675	0.723828	0.403816	0.582017	0.903167	0.638273	1.38211	1.27552	1.12283	0.595718	0.577822	0.879044	0.832269	0.788984	0.403732	0.534487	0.349299	0.376999	0.377877	0.643248	0.605555	0.520915	0.613758	0.536271
1-3:8	EW1_F1P05_G09	Contig325	BAD38133.1	0.49	unknown protein		5.4e-06		0.541479	0.100039	0.425876	0.228214	0.123573	0.0228303	0.0971907	0.144682	0.171981	0.369927	0.239478	0.280823	0.0844743	0.139337	0.119287	0.142675	0.143841	0.0238435	0.0381715	0.00923955	0.032306		0.182899	0.149631	0.106064	0.0226149	0.132108
17-3:8	EW1_F1P05_G09	Contig325	BAD38133.1	0.49	unknown protein		3.7e-05		0.734276	0.195027	0.616058	0.157145	0.115388	0.0306475	0.0968104	0.098518	0.167537	0.192882	0.179449	0.167742	0.0422506	0.210181	0.116668	0.0974649	0.202567	0.0185144	0.0557324	0.0230755	0.0626964	0.0181118	0.083684	0.12197	0.0799947	0.100006	0.104142
3-12:7	EW1_F2P11_D01		ZP_00319279.1	0.55	COG1088: dTDP-D-glucose 4,6-dehydratase		3.4e-06		0.369333	0.0989037	0.231109	0.446952	0.165074	0.0442052	0.103295	0.149668	0.302561	0.637266	0.787132	0.785224	0.096249	0.149787	0.189062	0.223207	0.20147	0.0353921	0.0597906	0.0356387	0.0463512	0.0482888	0.112311	0.146801	0.0953957	0.120008	0.0623023
19-12:7	EW1_F2P11_D01		ZP_00319279.1	0.55	COG1088: dTDP-D-glucose 4,6-dehydratase		7e-07		0.518123	0.214466	0.412799	0.299597	0.155228	0.0642536	0.123674	0.189834	0.377002	0.304619	0.26324	0.420593	0.0864721	0.184308	0.183559	0.178877	0.172229	0.0557612	0.0731105	0.0777571	0.0544084	0.0634992	0.128822	0.130494	0.106569	0.248919	0.0648806
15-10:6	EW1_F2P13_D12	Contig430	AAW26139.1	0.56	SJCHGC07011 protein		3.41e-05		0.475349	0.186419	0.524075	0.175036	0.0832031	0.0326299	0.0917318	0.113373	0.106403	0.199646	0.273876	0.249088	0.0656091	0.033834	0.145095	0.0816918	0.151548	0.0330143	0.0266979	0.0540488	0.0152531	0.0509047	0.0629854	0.107662	0.164464	0.0705628	0.082537
31-10:6	EW1_F2P13_D12	Contig430	AAW26139.1	0.56	SJCHGC07011 protein		1.97e-05		0.544629	0.158609	0.556434	0.225043	0.122565	0.0356939	0.125222	0.146016	0.157216	0.233845	0.277011	0.388155	0.0700705	0.195037	0.132618	0.109902	0.138859	0.0202598	0.0655091	0.0246178	0.0686605	0.0258271	0.120537	0.0946396	0.116109	0.185475	0.125328
2-11:7	EW1_F2P11_E09		AAW26139.1	0.56	SJCHGC07011 protein		0.0001107		0.716017	0.0761669	0.735189	0.498486	0.356924	0.0379682	0.366481	0.136076	0.896896	0.485561	0.694899	0.747438	0.150713	0.614784	0.531203	0.145464	0.80908		0.0368763	0.0771865	0.0192296		0.621866	0.258669	0.124529	1.26885	0.260098
18-11:7	EW1_F2P11_E09		AAW26139.1	0.56	SJCHGC07011 protein		1.69e-05		0.715179	0.0700838	0.548299	0.417451	0.298552	0.0292565	0.228888	0.265513	0.859396	0.263183	0.482796	0.437245	0.0661183	0.431856	0.400974	0.325394	0.636669	0.00791007	0.0498682		0.0407498	0.0455786	0.46738	0.393673	0.125216	0.23641	0.11534
6-11:7	EW1_F2P11_E10		AAW26139.1	0.56	SJCHGC07011 protein		5.1e-06		0.788324	0.0823238	0.933906	0.167851	0.132321	0.0138182	0.156758	0.135003	0.231532	0.209421	0.117776	0.17282	0.106265	0.0775159	0.106971	0.169818	0.271094	0.0256478	0.00640462	0.0160623			0.228143	0.258534	0.0625535	0.280394	0.091495
22-11:7	EW1_F2P11_E10		AAW26139.1	0.56	SJCHGC07011 protein		3e-06		0.769004	0.133567	0.592209	0.20616	0.158538	0.0275361	0.12209	0.11959	0.232846	0.221182	0.303888	0.198973	0.114536	0.26728	0.108433	0.112836	0.26739	0.0363388	0.042507	0.01561	0.0238439		0.261086	0.131084	0.103714	0.0929937	0.0821813
12-9:11	EW2_R1P10_A11	Contig279	CAF92039.1	0.72	unnamed protein product	0.0001158	< 1e-07		0.359428	0.141803	0.298618	0.615323	0.221164	0.0872546	0.183747	0.525416	0.425542	0.647536	0.804187	0.757617	0.144407	0.240208	0.324044	0.193669	0.243072	0.0889092	0.101991	0.0944901	0.0583283	0.101197	0.203989	0.192979	0.276471	0.0949347	0.202724
28-9:11	EW2_R1P10_A11	Contig279	CAF92039.1	0.72	unnamed protein product	3.37e-05	1e-07		0.319422	0.155231	0.430878	0.774511	0.247396	0.120228	0.33372	0.545206	0.629043	0.828569	0.912055	1.07535	0.173854	0.241741	0.321266	0.321474	0.21351	0.0945245	0.157912	0.123966	0.152044	0.089291	0.371712	0.497668	0.382203	0.24321	0.240706
14-4:11	EW2_R1P09_F04		XP_371491.3	0.72	PREDICTED: hypothetical protein XP_371491		6.1e-06		2.33263	3.60391	1.22837	0.367102	0.856314	1.323	0.450938	0.271534	0.439413	0.320557	0.4771	0.365361	0.964963	0.717393	0.993276	1.43979	0.465082	1.05018	1.55056	1.85357	0.936698	1.43366	0.326904	0.674488	0.528403	0.419899	0.381136
30-4:11	EW2_R1P09_F04		XP_371491.3	0.72	PREDICTED: hypothetical protein XP_371491		1.21e-05		2.42561	4.71514	1.68548	0.440318	1.06804	2.07616	0.742146	0.298769	0.65081	0.48787	0.343424	0.508053	0.706179	0.714639	1.62424	2.28137	0.743174	1.39681	2.34581	4.12266	1.91294	1.49278	0.465085	0.779656	0.837436	1.22576	0.60486
13-7:9	EW1_F1P03_G12		AAY55449.1	0.93	IP04035p		1.27e-05		3.71608	7.58978	2.90111	0.160324	0.595776	1.21682	0.465116	0.450133	0.189631	0.204007	0.0893044	0.0681115	1.22544	0.597644	0.623699	0.688356	0.238721	1.27207	1.23012	0.998839	1.23854	1.37807	0.507201	0.600236	0.298478	0.495802	0.483152
29-7:9	EW1_F1P03_G12		AAY55449.1	0.93	IP04035p		1.82e-05		3.3289	8.33168	3.31682	0.226928	0.755422	1.8907	0.752681	0.212793	0.578464	0.308046	0.208784	0.0760151	0.413318	1.22482	0.907249	1.09728	0.488145	1.02424	1.99101	2.93117	2.07428	1.9486	0.854874	0.837809	0.517078	0.589027	1.10743
3-9:12	EW2_R1P07_D05	Contig292	EAS01098.1	0.94	hypothetical protein TTHERM_00316510		< 1e-07		0.644678	0.178448	0.741164	0.209632	0.135145	0.0374084	0.155372	0.189941	0.1734	0.22995	0.251616	0.212446	0.120366	0.130678	0.12012	0.0878324	0.271662	0.0371888	0.0485874	0.0265221	0.035795	0.0427049	0.159107	0.146074	0.142206	0.336888	0.0813197
19-9:12	EW2_R1P07_D05	Contig292	EAS01098.1	0.94	hypothetical protein TTHERM_00316510		1.33e-05		0.668556	0.292521	0.804112	0.14601	0.0976156	0.0427109	0.117408	0.139389	0.109382	0.150492	0.1962	0.147408	0.120792	0.0617599	0.0711313	0.0741794	0.225168	0.0285947	0.0663152	0.0509561	0.0413201	0.0355988	0.183874	0.0982953	0.153659	0.167772	0.0478806
2-14:10	EW1_F1P01_F09	Contig319	ZP_01132981.1	0.95	hypothetical protein PTD2_13154		2.78e-05		2.01789	3.64662	2.07038	0.0543854	0.109744	0.198323	0.112598	0.0723188	0.0535443	0.0463045	0.0438724	0.0604831	0.183877	0.175413	0.0881801	0.0450643	0.124196	0.318596	0.304724	0.152728	0.162238	0.127539	0.270378	0.141981	0.07432	0.0699601	0.0906781
18-14:10	EW1_F1P01_F09	Contig319	ZP_01132981.1	0.95	hypothetical protein PTD2_13154		4.88e-05		2.69436	4.12102	3.05765	0.0426665	0.114959	0.175829	0.130459	0.0610955	0.0385161	0.0333228	0.0578607	0.0311643	0.258137	0.110127	0.0967924	0.065596	0.111237	0.293185	0.219055	0.133636	0.08755	0.223658	0.233523	0.103434	0.10316	0.141364	0.107281
10-13:7	EW1_F2P11_F07	Contig216	AAH03192.1	0.96	TMEM39A protein		2.1e-06		0.475294	0.145029	0.425737	0.36548	0.173711	0.0530052	0.155599	0.209124	0.210749	0.420952	0.577912	0.608216	0.160306	0.0932041	0.268007	0.185849	0.212539	0.0668008	0.0589368	0.0474212	0.0372191	0.060212	0.101606	0.16285	0.163139	0.447898	0.0754364
26-13:7	EW1_F2P11_F07	Contig216	AAH03192.1	0.96	TMEM39A protein		5.9e-06		0.378191	0.123048	0.324169	0.610293	0.230807	0.0750956	0.197838	0.297328	0.310173	0.717727	0.947195	1.35037	0.122965	0.130934	0.355166	0.317681	0.360569	0.054419	0.0707433	0.0813572	0.107876	0.0706829	0.11963	0.196126	0.294283	0.294307	0.149145
3-16:5	EW1_F1P09_D01	Contig392	AAF72203.1	1	potassium transporter Trk1p		4e-07		0.495387	0.258225	0.4517	0.395926	0.196136	0.102238	0.17884	0.422052	0.279466	0.392171	0.425468	0.494345	0.200377	0.199414	0.16169	0.186612	0.240749	0.10765	0.113704	0.0933496	0.0906942	0.107791	0.134174	0.193294	0.166272	0.285204	0.14875
19-16:5	EW1_F1P09_D01	Contig392	AAF72203.1	1	potassium transporter Trk1p		5e-06		0.532567	0.319204	0.615882	0.372465	0.198363	0.118892	0.229395	0.378315	0.317209	0.296932	0.450064	0.44699	0.177697	0.168039	0.203473	0.189175	0.267202	0.131471	0.0848958	0.123358	0.143409	0.120312	0.178187	0.240977	0.200843	0.321243	0.229285
3-11:7	EW1_F2P11_C09	Contig392	AAF72203.1	1	potassium transporter Trk1p		2.38e-05		0.546096	0.235395	0.459641	1.24523	0.680013	0.293121	0.572358	0.829861	0.7189	1.45935	1.90396	1.80614	0.748539	0.464593	0.788931	1.0113	0.524058	0.276549	0.462512	0.320536	0.227301	0.232198	0.515014	0.680515	0.743909	0.735974	0.320111
19-11:7	EW1_F2P11_C09	Contig392	AAF72203.1	1	potassium transporter Trk1p		7.59e-05		0.617357	0.326598	0.539992	1.32015	0.815001	0.431157	0.712868	0.807508	0.921394	1.40009	2.24229	1.7166	0.728128	0.623032	0.996906	1.01028	0.787002	0.405122	0.520877	0.445037	0.40866	0.388238	0.523362	0.850654	0.862047	0.989652	0.484703
16-12:2	EW1_R1P06_B12		CAB04196.1	1.1	Hypothetical protein F26H11.4 (Mitochondrial ATPase)		5e-06		0.642111	0.221683	0.525084	0.903257	0.579991	0.200237	0.474286	0.485427	0.67956	1.31837	1.22934	1.1246	0.55825	0.362331	0.750572	0.44693	0.967256	0.173538	0.219206	0.237376	0.172021	0.207229	0.34921	0.391606	0.676448	0.634059	0.409166
32-12:2	EW1_R1P06_B12		CAB04196.1	1.1	Hypothetical protein F26H11.4 (Mitochondrial ATPase)		3.25e-05		0.616103	0.287036	0.706167	1.26966	0.782243	0.364439	0.896593	0.713318	1.02811	1.87641	1.4478	1.65608	0.745011	0.539439	1.12607	0.609815	1.06131	0.266326	0.417316	0.425811	0.443845	0.306055	0.780124	0.941078	1.06378	1.15548	0.642059
14-15:12	EW2_R1P08_F08		CAB10975.1	1.1	EG:87B1.5		1.1e-05		2.98163	8.27533	2.37056	0.035374	0.105472	0.292731	0.0838561	0.0124609	0.0891145	0.0474872	0.0368952	0.0284692	0.0594946	0.113729	0.0895764	0.211294	0.10192	0.213535	0.481717	0.273303	0.277718	0.27532	0.108836	0.1594	0.0639413	0.0311078	0.120161
30-15:12	EW2_R1P08_F08		CAB10975.1	1.1	EG:87B1.5		9.6e-06		2.1257	7.35743	2.93947	0.0864206	0.183704	0.635834	0.254031	0.0378604	0.179374	0.0912754	0.079215	0.0981704	0.204849	0.137969	0.291637	0.234351	0.10831	0.518619	1.40337	0.608513	0.510767	0.459414	0.161349	0.29153	0.320106	0.324383	0.216587
11-12:7	EW1_F2P11_D03	Contig220	ZP_00519543.1	1.2	Lipopolysaccharide biosynthesis		1e-07		0.387074	0.112826	0.359275	0.261847	0.101354	0.0295432	0.0940751	0.204605	0.195613	0.261633	0.347532	0.338251	0.0661329	0.0512609	0.146654	0.108018	0.199169	0.018403	0.0422161	0.0401512	0.025632	0.0281473	0.0814244	0.0955487	0.119671	0.144904	0.0546167
27-12:7	EW1_F2P11_D03	Contig220	ZP_00519543.1	1.2	Lipopolysaccharide biosynthesis		4.3e-06		0.417549	0.142949	0.389463	0.374437	0.156346	0.0535255	0.145829	0.205186	0.190164	0.470097	0.631949	0.634967	0.146936	0.151169	0.179294	0.1378	0.170225	0.068757	0.0471271	0.0626846	0.0410808	0.052652	0.187693	0.152338	0.0771848	0.228639	0.130704
13-14:12	EW2_R1P08_H04		NP_960445.1	1.2	hypothetical protein MAP1511		2.21e-05		5.17766	5.80574	4.55648	0.030303	0.156899	0.175932	0.138075			0.0219403		0.0418532	0.144604	0.133774	0.10972	0.406382	0.110237	0.158103	0.218898	0.144929	0.189801	0.177044	0.130202	0.113911	0.183369	0.187942	0.098184
29-14:12	EW2_R1P08_H04		NP_960445.1	1.2	hypothetical protein MAP1511		2e-07		4.23646	11.8176	5.04643	0.0381733	0.161719	0.451116	0.192639	0.0389806	0.0256296	0.0264502	0.0375351	0.0817219	0.70789	0.0485677	0.228734	0.135046	0.104156	0.331579	0.796059	0.414297	0.337589	0.506067	0.685426	0.0665944	0.126039	0.30191	0.152735
1-15:12	EW2_R1P08_H05		CAJ75644.1	1.2	subtilisin-like protease		4e-07		4.05451	8.13447	3.1906	0.0703336	0.285168	0.572126	0.224406	0.0505746	0.0441936	0.0809698	0.0751916	0.126482	0.731718	0.187268	0.197763	0.514958	0.135139	0.697535	0.812214	0.491764	0.369589	0.595316	0.228227	0.199079	0.27073	0.405786	0.114011
17-15:12	EW2_R1P08_H05		CAJ75644.1	1.2	subtilisin-like protease		1e-07		3.78752	10.5937	3.26556	0.0834988	0.316253	0.884558	0.272671	0.0858844	0.0919408	0.108512	0.0531386	0.0891432	0.865217	0.217446	0.301813	0.38717	0.143899	0.583848	1.0314	0.83719	0.666394	1.61194	0.365434	0.19604	0.184432	0.628436	0.181526
1-7:8	EW1_F1P06_G01	Contig300	CAG90012.1	1.3	unnamed protein product		1.2e-06		0.438837	0.116352	0.507477	0.363634	0.159576	0.0423095	0.184536	0.208114	0.228402	0.603868	0.420135	0.527214	0.0837439	0.138249	0.169716	0.260814	0.201915	0.0215858	0.0442436	0.0525483	0.05311	0.0508669	0.0755275	0.233848	0.14657	0.28339	0.291698
17-7:8	EW1_F1P06_G01	Contig300	CAG90012.1	1.3	unnamed protein product		3.38e-05		0.394916	0.152886	0.535354	0.264647	0.104513	0.0404609	0.14168	0.146675	0.159262	0.399535	0.328718	0.423145	0.100839	0.10487	0.0953842	0.137128	0.0901516	0.111026	0.035394	0.0296797	0.0369041	0.0251935	0.103433	0.246858	0.155174	0.0882486	0.16327
14-11:8	EW1_F1P06_F08		AAL35565.1	1.3	protamine P1		1.3e-06		0.270083	0.128559	0.224828	0.85234	0.230203	0.109576	0.19163	0.759617	0.574053	0.925055	0.969059	1.1508	0.149122	0.373353	0.216015	0.284274	0.189092	0.231365	0.139196	0.0671163	0.109541	0.0667184	0.177291	0.294648	0.167773	0.190696	0.154618
30-11:8	EW1_F1P06_F08		AAL35565.1	1.3	protamine P1		1.87e-05		0.284726	0.209382	0.1922	1.18943	0.33866	0.249045	0.228607	1.03896	1.22692	1.35709	0.775544	1.77443	0.214039	0.610427	0.457385	0.520315	0.143267	0.406515	0.31558	0.216713	0.299375	0.115106	0.383832	0.285457	0.364506	0.0648755	0.24098
4-15:2	EW1_R1P07_A09		AAA51372.1	1.3	T-cell receptor beta		7.1e-06		0.223763	0.210015	0.131695	5.24654	1.17398	1.10185	0.690942	4.9681	3.33331	5.86579	5.13895	7.96336	0.669593	2.35648	1.40531	3.70344	0.271553	1.25453	0.720339	2.0269	0.895415	0.990233	1.40613	1.26679	1.06268	0.124275	0.669407
20-15:2	EW1_R1P07_A09		AAA51372.1	1.3	T-cell receptor beta		1.06e-05		0.216605	0.215955	0.133064	6.26708	1.35748	1.35341	0.833925	7.10661	3.94625	6.93662	6.35733	7.81728	0.861555	2.74342	2.04666	3.3193	0.287079	1.66164	0.984252	2.40641	1.48443	0.777266	1.735	1.83045	1.27458	0.116193	0.857498
14-7:9	EW1_F1P03_E12		NP_014344.1	1.4	Integral vacuolar membrane protein involved in vacuole inheritance	2.7e-06	< 1e-07		3.84917	8.44057	2.7237	0.31723	1.22107	2.67761	0.864042	0.200927	0.431594	0.327082	0.401679	0.281984	1.04127	1.2099	1.36623	1.4017	1.12517	2.95107	2.57097	3.23061	2.05952	2.72649	0.565323	1.4608	0.804898	1.19579	0.605885
30-7:9	EW1_F1P03_E12		NP_014344.1	1.4	Integral vacuolar membrane protein involved in vacuole inheritance	4.76e-05	1e-07		3.09402	6.71779	2.61407	0.750057	2.32069	5.03873	1.9607	0.527502	1.15945	0.775047	0.714643	0.700774	1.46414	2.45347	2.44117	3.17129	2.42041	3.40711	6.36538	6.79098	4.59638	4.79783	1.38454	2.01056	2.25676	3.0157	1.52954
14-2:8	EW1_F1P05_E08	Contig420	AAL76032.1	1.5	angiopoietin-like protein		1.8e-06		0.318143	0.251197	0.275253	0.806573	0.256606	0.202608	0.222012	1.19657	0.56154	0.812946	0.711978	0.877752	0.181596	0.462029	0.253828	0.391797	0.133339	0.245232	0.214435	0.158403	0.174798	0.234484	0.304543	0.389678	0.34399	0.0675541	0.195582
30-2:8	EW1_F1P05_E08	Contig420	AAL76032.1	1.5	angiopoietin-like protein		6.82e-05		0.339904	0.276273	0.29933	1.0441	0.354892	0.288455	0.312529	1.28658	1.04853	1.1651	0.648013	1.21825	0.290275	0.644441	0.427265	0.607943	0.115859	0.134383	0.294586	0.415932	0.391928	0.309463	0.464915	0.477447	0.48925	0.0694794	0.395153
5-5:7	EW1_F1P08_G10		CAA31463.1	1.6	hypothetical protein		5.87e-05		2.017	2.68358	1.64981	0.373928	0.754212	1.00346	0.616909	0.405461	0.414557	0.497182	0.309505	0.282633	0.803709	0.715279	0.834661	0.761779	0.667657	1.30218	1.10841	0.660649	1.02946	1.03648	0.837373	0.726303	0.671929	0.391241	0.558857
21-5:7	EW1_F1P08_G10		CAA31463.1	1.6	hypothetical protein		1.5e-06		1.86681	3.73705	2.23381	0.391544	0.730939	1.46322	0.874636	0.323928	0.461005	0.526676	0.393617	0.297256	0.637495	0.912713	0.604373	0.805392	0.736687	1.56981	1.57175	1.07396	1.62053	1.56198	1.05162	0.97786	0.913173	0.666522	0.817777
6-13:14	EW2_R1P03_E02		CAI86818.1	1.6	putative hexuronate transport protein (MFS family)		7.6e-06		3.56402	4.25282	1.56067	0.0427172	0.152245	0.181669	0.0666674	0.052751	0.0584441	0.0210821	0.0379019	0.0577388	0.17559	0.131948	0.161205	0.541379	0.0404513	0.215794	0.159102	0.192885	0.151635	0.197057	0.151496	0.0375649	0.0376043	0.0911726	0.0674966
22-13:14	EW2_R1P03_E02		CAI86818.1	1.6	putative hexuronate transport protein (MFS family)		2.9e-06		2.65957	6.17658	2.46916	0.0399597	0.106275	0.246814	0.0986669	0.0710468	0.0555542	0.0234946	0.0311522	0.0352688	0.0492469	0.218682	0.037644	0.560664	0.0596451	0.173568	0.270555	0.398683	0.192009	0.254786	0.139104	0.0771557	0.0655948	0.143244	0.0927265
3-12:13	EW2_R1P05_D01		ZP_00322598.1	1.6	COG1173: ABC-type dipeptide/oligopeptide/nickel transport systems,		3.68e-05		2.7092	3.33776	1.39614	0.0878806	0.238086	0.293324	0.122694	0.056948	0.110889	0.0776328	0.106891	0.100026	0.232605	0.228334	0.29151	0.378617	0.130506	0.395338	0.392745	0.26614	0.17332	0.303179	0.168093	0.167288	0.154167	0.104758	0.0612241
19-12:13	EW2_R1P05_D01		ZP_00322598.1	1.6	COG1173: ABC-type dipeptide/oligopeptide/nickel transport systems,		3.9e-05		3.27313	4.97919	2.04096	0.0861155	0.281867	0.428785	0.175758	0.0822729	0.183863	0.0401153	0.113344	0.0688569	0.495017	0.21714	0.270269	0.349769	0.1751	0.423465	0.637605	0.502724	0.26263	0.406589	0.161269	0.115176	0.190186	0.167256	0.283859
1-11:15	EW2_F1P03_G01		AAZ18319.1	1.9	hypothetical protein Psyc_0456		4.2e-05		0.801684	0.24088	0.535385	1.09127	0.874858	0.262866	0.584252	0.698283	1.22278	1.36552	1.08331	1.22529	1.16938	0.951977	1.12874	0.502312	0.811964	0.377064	0.222872	0.46994	0.247052	0.128639	0.929364	0.707602	0.69246	0.490787	0.304605
17-11:15	EW2_F1P03_G01		AAZ18319.1	1.9	hypothetical protein Psyc_0456		1.82e-05		0.749453	0.323728	0.743505	1.1817	0.885631	0.38255	0.878603	1.26944	1.11575	1.27028	1.05772	1.21087	1.73582	1.42218	0.749681	0.46513	0.632925	0.30089	0.622325	0.289545	0.480972	0.314183	1.6105	0.82584	0.580867	0.617722	1.09707
7-8:11	EW2_R1P10_C06	Contig410	AAD25613.1	2.1	Unknown protein		2.04e-05		0.368574	0.148125	0.208836	0.37409	0.13788	0.0554121	0.0781234	0.208386	0.198944	0.54326	0.465774	0.698393	0.0803011	0.185498	0.146804	0.197936	0.115128	0.112001	0.0377602	0.0727961	0.038502	0.0440734	0.128127	0.0510173	0.191793	0.0228904	0.101406
23-8:11	EW2_R1P10_C06	Contig410	AAD25613.1	2.1	Unknown protein		2.37e-05		0.392997	0.186383	0.284816	0.346623	0.136222	0.0646047	0.0987239	0.152803	0.279245	0.540869	0.356073	0.608894	0.0608649	0.175594	0.234272	0.160736	0.116554	0.0605203	0.0553035	0.0952167	0.0853984	0.0413529	0.12021	0.11998	0.153346	0.0835507	0.0507506
3-3:8	EW1_F1P05_C09		CAA54558.1	2.1	glycosyl transferase		5e-06		0.464418	0.285814	0.236336	0.473673	0.219982	0.135382	0.111946	0.647569	0.325281	0.394594	0.456266	0.62875	0.179664	0.272369	0.1737	0.282811	0.214301	0.145188	0.120396	0.151107	0.10962	0.157072	0.166347	0.159853	0.120113	0.047585	0.115678
19-3:8	EW1_F1P05_C09		CAA54558.1	2.1	glycosyl transferase		1.29e-05		0.473279	0.383426	0.322213	0.458141	0.216828	0.175663	0.147619	0.51119	0.397093	0.437385	0.437646	0.519436	0.168711	0.276321	0.255295	0.334112	0.120528	0.205544	0.143125	0.177965	0.217848	0.146654	0.175322	0.193572	0.158242	0.0880748	0.148203
12-11:8	EW1_F1P06_B07		XP_624549.1	2.1	PREDICTED: similar to GA22119-PA		2e-07		0.458845	0.149554	0.563205	0.445012	0.204192	0.0665536	0.250633	0.399845	0.29424	0.621443	0.520469	0.458639	0.136591	0.210298	0.168127	0.243134	0.302311	0.0753048	0.0626195	0.0913522	0.0425466	0.0712426	0.170467	0.131031	0.288759	1.08	0.141978
28-11:8	EW1_F1P06_B07		XP_624549.1	2.1	PREDICTED: similar to GA22119-PA		3e-07		0.450165	0.155979	0.494431	0.516765	0.23263	0.0806047	0.255505	0.399377	0.464343	0.673771	0.537042	0.549191	0.271216	0.19002	0.23731	0.182885	0.304593	0.0632963	0.0994686	0.124791	0.0479069	0.0903974	0.285742	0.102844	0.543918	0.27829	0.2448
15-12:7	EW1_F2P11_D04		CAE58246.1	2.1	Hypothetical protein CBG01347		5.3e-06		0.640403	0.345653	0.666497	0.593358	0.379988	0.205096	0.395472	0.50262	0.507017	0.690483	0.718706	0.581593	0.371525	0.319954	0.422164	0.345855	0.456459	0.18196	0.269305	0.207091	0.196621	0.181877	0.336879	0.396981	0.464036	0.451033	0.345599
31-12:7	EW1_F2P11_D04		CAE58246.1	2.1	Hypothetical protein CBG01347		4.3e-06		0.557553	0.35885	0.773535	0.888689	0.495491	0.318906	0.687432	0.850515	0.799634	0.957991	0.87958	0.967251	0.518903	0.418419	0.473874	0.467365	0.621101	0.2499	0.40981	0.32699	0.326506	0.301674	0.566013	0.656344	0.719063	0.701642	0.819043
12-16:15	EW2_F1P03_B11		CAE64655.1	2.1	Hypothetical protein CBG09426		4.2e-06		0.314112	0.0995362	0.244111	0.592704	0.186176	0.0589956	0.144686	0.298981	0.361708	0.900903	1.01425	0.740231	0.0912815	0.222446	0.224504	0.205803	0.238412	0.0650175	0.0462142	0.14552	0.0440792	0.0370795	0.0714681	0.246652	0.145404	0.239143	0.103443
28-16:15	EW2_F1P03_B11		CAE64655.1	2.1	Hypothetical protein CBG09426		2.2e-05		0.309086	0.162357	0.338914	0.680942	0.21047	0.110555	0.230781	0.330597	0.368931	1.07493	0.97031	1.15084	0.0927742	0.21354	0.293168	0.384019	0.18517	0.0989249	0.145457	0.14572	0.125703	0.0626603	0.219655	0.38407	0.257927	0.245744	0.122425
11-9:11	EW2_R1P10_C11	Contig419	EAR91690.1	2.2	hypothetical protein TTHERM_00394630		1e-07		0.372465	0.126701	0.374777	1.49075	0.555251	0.188879	0.558698	1.03193	1.04505	1.51978	1.99618	2.25036	0.406337	0.448088	0.798073	0.745212	0.487389	0.268092	0.209326	0.153666	0.168701	0.165241	0.508186	0.504935	0.614837	0.571914	0.603305
27-9:11	EW2_R1P10_C11	Contig419	EAR91690.1	2.2	hypothetical protein TTHERM_00394630		4e-07		0.386359	0.170725	0.492533	1.58304	0.611622	0.270265	0.779701	0.939046	1.36567	1.57742	2.24219	2.19183	0.320945	0.561875	0.78773	0.871257	0.691545	0.239751	0.341739	0.29573	0.291906	0.203873	0.793931	0.665444	0.701875	0.879186	0.883903
14-11:12	EW2_R1P08_E04	Contig433	EAS37158.1	2.3	hypothetical protein CIMG_02512 (Methylase involved in ubiquinone/menaquinone biosynthesis)		4.7e-06		2.15644	6.89034	3.13661	0.97521	2.10298	6.71953	3.05885	0.590037	2.47669	0.874725	1.02897	0.670605	2.25	2.06623	3.87834	2.81381	0.810723	6.18828	8.04279	4.86552	5.66412	9.98752	3.38868	4.46783	3.03837	1.75657	3.31407
30-11:12	EW2_R1P08_E04	Contig433	EAS37158.1	2.3	hypothetical protein CIMG_02512 (Methylase involved in ubiquinone/menaquinone biosynthesis)		7.9e-06		2.17242	7.24921	3.45986	1.15554	2.51032	8.37675	3.99801	0.793634	3.36241	0.906185	0.623107	1.36733	2.22066	2.71431	3.5535	4.08833	1.13842	7.16983	9.53039	7.17463	7.31501	11.5012	4.58842	3.20435	4.25569	3.01097	5.42173
7-12:9	EW1_F1P04_C06		ZP_00367874.1	2.4	probable RNA polymerase sigma factor for flagellar operon Cj0061c		8.08e-05		2.24851	2.89054	1.52446	0.380205	0.854893	1.099	0.579607	0.675154	0.389435	0.294415	0.30292	0.338815	1.18955	1.12207	0.805991	0.884778	0.479723	0.948905	1.62507	1.08164	1.06218	0.904912	0.742746	0.571643	0.554603	0.505734	0.549284
23-12:9	EW1_F1P04_C06		ZP_00367874.1	2.4	probable RNA polymerase sigma factor for flagellar operon Cj0061c		8.8e-06		2.48906	3.36806	1.65911	0.409839	1.02011	1.38036	0.679969	0.584382	0.433376	0.455586	0.307031	0.326401	1.38342	1.03389	1.07132	0.962162	0.749276	1.02123	1.65254	1.48164	1.7459	1.14796	0.756125	0.74234	0.619869	0.653808	0.638999
7-1:12	EW2_R1P06_C10	Contig359	AAP68942.2	2.6	Troponin T family member (tnt-2)		3.16e-05		0.699788	0.405513	0.643077	0.268921	0.188187	0.109051	0.172937	0.296278	0.270467	0.191017	0.273193	0.336331	0.207179	0.130925	0.218415	0.137787	0.289131	0.0993908	0.127848	0.100937	0.0994785	0.120872	0.164309	0.206676	0.138669	0.207026	0.158665
23-1:12	EW2_R1P06_C10	Contig359	AAP68942.2	2.6	Troponin T family member (tnt-2)		8.28e-05		0.689197	0.408412	0.659587	0.326279	0.22487	0.133256	0.215209	0.305276	0.382628	0.214747	0.369312	0.399169	0.2397	0.178407	0.219254	0.197753	0.310107	0.13639	0.163144	0.104437	0.127799	0.141482	0.191595	0.201704	0.173722	0.258008	0.266513
15-13:7	EW1_F2P11_D08		CAE66033.1	2.7	Hypothetical protein CBG11229		3.71e-05		0.463595	0.200968	0.429899	0.315088	0.146073	0.0633225	0.135456	0.186129	0.175256	0.449873	0.456949	0.463141	0.106406	0.103951	0.185251	0.166578	0.194839	0.0316162	0.0798343	0.0674744	0.0882419	0.0677448	0.078961	0.129041	0.179153	0.31127	0.0802582
31-13:7	EW1_F2P11_D08		CAE66033.1	2.7	Hypothetical protein CBG11229		7e-05		0.325941	0.111915	0.40759	0.677902	0.220956	0.0758677	0.276306	0.200475	0.345927	1.46143	1.1273	1.25306	0.164855	0.102186	0.314803	0.29319	0.338726	0.0983251	0.0772707	0.0928965	0.106241	0.0335209	0.221636	0.39048	0.323299	0.37339	0.154152
3-5:15	EW2_F1P02_C01		XP_509666.1	2.7	PREDICTED: hypothetical protein XP_509666		1.1e-06		0.248281	0.0713201	0.496125	0.635027	0.157665	0.0452902	0.315053	0.27645	0.401937	0.88774	0.956804	1.09415	0.111867	0.125059	0.151304	0.117229	0.392624	0.0409377	0.0429711	0.0743341	0.0214117	0.0680585	0.0708189	0.347395	0.475546	1.20939	0.219374
19-5:15	EW2_F1P02_C01		XP_509666.1	2.7	PREDICTED: hypothetical protein XP_509666		7.7e-06		0.441135	0.104658	0.614819	0.300032	0.132355	0.0314008	0.184465	0.180706	0.528007	0.237154	0.329123	0.326465	0.195329	0.0836483	0.160105	0.0763397	0.203383	0.0340131	0.06077	0.0430846	0.00956377	0.035844	0.0592676	0.113131	0.498977	0.500592	0.127529
6-8:5	EW1_F2P16_E06	Contig321	NP_524644.1	2.8	almondex CG12127-PA		0.0001064		0.799906	0.403183	0.658075	0.50969	0.407704	0.205499	0.335415	0.573524	0.454994	0.653063	0.446768	0.451792	0.60383	0.301072	0.335793	0.491797	0.375219	0.23515	0.305338	0.145231	0.18256	0.19251	0.419804	0.404511	0.323154	0.369386	0.209432
22-8:5	EW1_F2P16_E06	Contig321	NP_524644.1	2.8	almondex CG12127-PA		5.88e-05		0.739284	0.474915	0.850456	0.632015	0.467238	0.300153	0.5375	0.607635	0.560993	0.708309	0.719483	0.580485	0.58206	0.297691	0.485126	0.529834	0.499994	0.264316	0.318278	0.33074	0.276913	0.316195	0.476961	0.516825	0.499306	0.644868	0.565236
4-11:15	EW2_F1P03_A01		XP_820321.1	2.8	nuclear pore complex protein (NUP155)		3.55e-05		0.519203	0.283285	0.659768	0.278111	0.144396	0.0787847	0.183489	0.178856	0.172761	0.351623	0.348319	0.439632	0.12612	0.13497	0.15266	0.110415	0.21878	0.0626889	0.098899	0.0797224	0.0685305	0.0896109	0.180714	0.163368	0.161014	0.220069	0.198823
20-11:15	EW2_F1P03_A01		XP_820321.1	2.8	nuclear pore complex protein (NUP155)		2.41e-05		0.438946	0.235888	0.565988	0.393053	0.172529	0.0927166	0.222463	0.361308	0.279651	0.494946	0.395656	0.474119	0.169105	0.149012	0.218705	0.181439	0.152879	0.116925	0.110933	0.107813	0.12486	0.03924	0.173936	0.22117	0.190413	0.344174	0.216122
7-2:14	EW2_R1P01_C06		ABA74948.1	2.8	conserved hypothetical protein		1.5e-06		0.25529	0.140849	0.113544	0.896053	0.228753	0.126209	0.101741	1.11447	0.778731	0.554123	0.853937	1.40663	0.0880033	0.300181	0.276573	0.487915	0.175713	0.127616	0.0686232	0.213984	0.166174	0.10283	0.167201	0.199705	0.120704	0.028124	0.0961748
23-2:14	EW2_R1P01_C06		ABA74948.1	2.8	conserved hypothetical protein		8.18e-05		0.318184	0.242334	0.164391	0.75894	0.241483	0.183917	0.124763	0.813735	0.724284	0.534126	0.822778	0.972119	0.111987	0.278235	0.414734	0.553568	0.114791	0.260248	0.133541	0.28656	0.273221	0.077335	0.233832	0.276504	0.136664	0.0231376	0.14786
9-3:6	EW1_F2P12_H07	Contig336	AAF19604.1	2.9	pyruvate kinase		2e-06		0.429649	0.121488	0.402147	0.499719	0.214704	0.0607099	0.200961	0.260497	0.290026	0.626128	0.802054	0.82134	0.201184	0.150368	0.217211	0.240981	0.288126	0.0449515	0.0917496	0.0440561	0.061496	0.073807	0.15224	0.287158	0.112921	0.492359	0.13485
25-3:6	EW1_F2P12_H07	Contig336	AAF19604.1	2.9	pyruvate kinase		3.5e-06		0.396478	0.176992	0.39374	0.553455	0.219433	0.0979573	0.217917	0.318613	0.313177	0.693395	0.886665	0.846484	0.116018	0.163292	0.309681	0.30308	0.286121	0.108056	0.0914823	0.0936942	0.110593	0.0880552	0.0657917	0.394266	0.327427	0.382674	0.151202
6-7:5	EW1_F2P16_E02		ABD12008.1	3.6	Exodeoxyribonuclease V		4e-07		0.504679	0.143478	0.430963	1.09968	0.554985	0.15778	0.473922	1.04021	0.742154	1.51906	1.46635	0.935194	0.68203	0.3614	0.531948	0.441713	0.909091	0.150068	0.211802	0.0863041	0.174256	0.204563	0.41983	0.565228	0.433082	0.59669	0.389867
22-7:5	EW1_F2P16_E02		ABD12008.1	3.6	Exodeoxyribonuclease V		8e-07		0.496667	0.181858	0.546147	1.25084	0.621252	0.227476	0.683144	0.92957	0.942087	1.62139	1.65505	1.30299	0.858389	0.372973	0.679397	0.557145	0.763635	0.226052	0.294862	0.133223	0.243781	0.281364	0.566449	0.630227	0.899806	0.871566	0.53144
3-1:3	EW1_R1P02_C09		CAI05919.1	3.6	putative serine protease, subtilase family		5.8e-06		0.483615	0.243203	0.434034	0.246662	0.119289	0.0599889	0.10706	0.216208	0.156655	0.315397	0.261462	0.326912	0.127833	0.11706	0.124748	0.103003	0.125623	0.078413	0.0529078	0.0720901	0.0685625	0.0378865	0.102857	0.122399	0.128847	0.105918	0.0818606
19-1:3	EW1_R1P02_C09		CAI05919.1	3.6	putative serine protease, subtilase family		1.39e-05		0.567232	0.259005	0.581715	0.258951	0.146885	0.0670695	0.150636	0.218848	0.202531	0.239083	0.345718	0.317823	0.113866	0.12317	0.173131	0.145891	0.193016	0.0779039	0.045147	0.115471	0.06993	0.047786	0.100281	0.153902	0.254213	0.148894	0.13277
6-1:3	EW1_R1P02_E10		EAR89345.1	3.6	ABC transporter family protein		7.59e-05		0.51862	0.255989	0.508741	0.208691	0.108231	0.0534227	0.10617	0.246392	0.139799	0.190911	0.217082	0.277292	0.151461	0.077093	0.0804954	0.103961	0.151989	0.0462845	0.02577	0.0599047	0.0560337	0.108685	0.0853617	0.0676536	0.109147	0.191003	0.112047
22-1:3	EW1_R1P02_E10		EAR89345.1	3.6	ABC transporter family protein		2.11e-05		0.537389	0.310036	0.559525	0.218047	0.117176	0.0676026	0.122003	0.169129	0.199366	0.156722	0.317025	0.294212	0.117283	0.0949533	0.12344	0.108984	0.147446	0.0781423	0.0751121	0.07716	0.0658365	0.0473546	0.0971898	0.103636	0.14709	0.14794	0.123325
14-6:13	EW2_R1P04_F04		XP_577777.1	3.6	PREDICTED: similar to CDNA sequence BC027344		1.2e-06		6.69286	7.89478	3.3228	0.0329763	0.220706	0.260341	0.109574	0.035755	0.0435135	0.0155146	0.030666	0.0526805	0.567985	0.179302	0.117764	0.545053	0.0801111	0.244215	0.430537	0.307321	0.164856	0.224507	0.309239	0.0677042	0.0810407	0.0859401	0.108324
30-6:13	EW2_R1P04_F04		XP_577777.1	3.6	PREDICTED: similar to CDNA sequence BC027344		< 1e-07		2.66891	12.5855	3.5262	0.0419758	0.112029	0.528285	0.148015	0.0383069	0.037005	0.0449927	0.0364657	0.0560311	0.152976	0.109521	0.109178	0.134622	0.0716618	0.356806	0.694298	0.692571	0.75411	0.318028	0.232584	0.0883319	0.14781	0.211491	0.11062
9-12:12	EW2_R1P08_G07		ZP_00522933.1	3.6	Phosphoadenosine phosphosulfate reductase		1.7e-06		4.11252	8.26185	3.02004	0.0507314	0.208634	0.419136	0.153211	0.0334174	0.0990892	0.0584644	0.0513674	0.0337916	0.242283	0.149855	0.10312	0.648062	0.162919	0.520252	0.388413	0.208551	0.453099	0.677426	0.169076	0.0810376	0.271624	0.100399	0.225937
25-12:12	EW2_R1P08_G07		ZP_00522933.1	3.6	Phosphoadenosine phosphosulfate reductase		2.46e-05		3.21485	8.3884	3.50359	0.0520933	0.167472	0.436979	0.182513	0.081624	0.115409	0.0362902	0.0372641	0.0301141	0.158528	0.176658	0.17465	0.165482	0.162761	0.172256	0.770283	0.550138	0.307724	0.709326	0.186495	0.112345	0.238004	0.162709	0.249608
8-11:11	EW2_R1P10_B06		ZP_00135263.2	3.6	COG2911: Uncharacterized protein conserved in bacteria		2.21e-05		0.643355	0.210646	0.463325	0.425644	0.273841	0.0896605	0.197212	0.287749	0.236126	0.670653	0.648571	0.472738	0.209099	0.242555	0.300303	0.323282	0.312743	0.0928728	0.0805582	0.134199	0.107667	0.0536013	0.112834	0.274901	0.294513	0.173007	0.188747
24-11:11	EW2_R1P10_B06		ZP_00135263.2	3.6	COG2911: Uncharacterized protein conserved in bacteria		6.25e-05		0.554674	0.252517	0.635984	0.428821	0.237856	0.108285	0.272723	0.25064	0.288938	0.512186	0.683931	0.571593	0.220184	0.225118	0.350587	0.103122	0.424844	0.088093	0.12599	0.117996	0.172549	0.0658841	0.214017	0.393876	0.290438	0.31592	0.195063
3-14:12	EW2_R1P08_D01		AAX46881.1	3.7	gp7		0.0001109		3.05115	3.64045	1.96817	0.11453	0.349448	0.41694	0.225414	0.046879	0.118942	0.124042	0.165009	0.172662	0.280129	0.29911	0.35692	0.469356	0.371234	0.540185	0.485377	0.38012	0.302873	0.417411	0.200594	0.337728	0.199751	0.32573	0.132028
19-14:12	EW2_R1P08_D01		AAX46881.1	3.7	gp7		4.08e-05		2.0847	3.21892	1.94575	0.166278	0.34664	0.535237	0.323535	0.138735	0.24707	0.114968	0.187386	0.17213	0.366927	0.324263	0.357704	0.373819	0.314578	0.63747	0.790231	0.452219	0.351973	0.547845	0.219762	0.392878	0.319357	0.31154	0.412676
1-8:11	EW2_R1P10_G05		ZP_00951314.1	3.7	hypothetical protein CA2559_13318		4.42e-05		0.466142	0.181582	0.628113	0.296994	0.138442	0.0539288	0.186546	0.139862	0.281513	0.382546	0.295665	0.518873	0.0865512	0.15147	0.191627	0.164571	0.123006	0.0576253	0.0496765	0.034041	0.127169	0.0368092	0.11042	0.114021	0.119303	0.677321	0.222052
17-8:11	EW2_R1P10_G05		ZP_00951314.1	3.7	hypothetical protein CA2559_13318		7.33e-05		0.469646	0.314335	0.656036	0.245427	0.115264	0.0771462	0.161009	0.11674	0.26009	0.302225	0.296216	0.327591	0.0733613	0.0694163	0.151014	0.180262	0.146765	0.100186	0.083054	0.072846	0.0610381	0.0738584	0.146188	0.163359	0.176011	0.268903	0.095733
13-11:8	EW1_F1P06_H08	Contig254	DAA02945.1	4.4	TPA_inf: HDC09857		3.6e-06		0.283416	0.156302	0.251846	0.492465	0.139572	0.0769733	0.124025	0.408014	0.247566	0.579186	0.618404	0.800607	0.0733058	0.101017	0.1668	0.198902	0.215588	0.073995	0.0520062	0.0571322	0.12467	0.098582	0.0863065	0.164385	0.11421	0.142074	0.127476
29-11:8	EW1_F1P06_H08	Contig254	DAA02945.1	4.4	TPA_inf: HDC09857		1.4e-06		0.215352	0.121088	0.164935	1.28278	0.27625	0.155329	0.211575	0.824423	0.709349	1.35879	1.83492	2.38221	0.14593	0.381005	0.325568	0.501385	0.177264	0.135717	0.22279	0.199783	0.155473	0.0962762	0.209022	0.347454	0.252331	0.133046	0.173886
7-12:10	EW1_F1P01_D02		ABD68150.1	4.6	Radical SAM		2e-07		2.05222	6.57007	0.974007	0.141041	0.289448	0.926652	0.137375	0.150361	0.108695	0.182457	0.11838	0.158106	0.270221	0.423504	0.329546	0.616288	0.0874129	1.21491	0.826914	1.42568	0.57499	0.829654	0.121506	0.206416	0.160663	0.0718853	0.168906
23-12:10	EW1_F1P01_D02		ABD68150.1	4.6	Radical SAM		1.3e-06		2.57572	8.08856	1.25462	0.151128	0.389263	1.22241	0.189609	0.160003	0.155048	0.159994	0.11766	0.16881	0.418091	0.644373	0.383081	0.640178	0.135275	2.15735	1.25661	1.94377	0.503737	1.02828	0.304571	0.240881	0.167149	0.155812	0.128262
6-11:10	EW1_F1P01_E10		EAR97824.1	4.6	hypothetical protein TTHERM_00277090		2e-06		3.1222	5.55468	2.2383	0.136378	0.425799	0.757535	0.305254	0.188646	0.210589	0.135266	0.123227	0.0712426	0.87848	0.339296	0.462481	0.427248	0.237649	0.899015	0.931445	0.519304	0.71073	0.807167	0.458861	0.357824	0.35238	0.196187	0.233494
22-11:10	EW1_F1P01_E10		EAR97824.1	4.6	hypothetical protein TTHERM_00277090		2.6e-06		2.17933	5.79734	2.79921	0.159521	0.34765	0.9248	0.446534	0.259311	0.280838	0.0991404	0.112385	0.127309	0.501925	0.496424	0.327108	0.30278	0.205779	0.740147	1.17526	0.906002	1.03635	0.82823	0.596443	0.391951	0.474229	0.292569	0.547337
1-8:8	EW1_F1P06_G05		BAC24282.1	4.7	pykA		6.1e-06		0.491156	0.0952037	0.568098	0.24058	0.118163	0.0229041	0.136673	0.0774578	0.309764	0.343079	0.294396	0.332566	0.0892327	0.0901914	0.205211	0.150801	0.0924925	0.0312233	0.0289833	0.0169454	0.0179463		0.259617	0.142121	0.102466	0.116049	0.108693
17-8:8	EW1_F1P06_G05		BAC24282.1	4.7	pykA		2.62e-05		0.440801	0.108395	0.696775	0.212753	0.0937818	0.0230615	0.148241	0.0924546	0.308083	0.24464	0.282903	0.221116	0.0582826	0.154474	0.0838257	0.0903373	0.106403	0.00981827		0.0281078	0.0525207	0.0195145	0.121296	0.259895	0.189054	0.0871678	0.137802
1-5:5	EW1_F2P15_H05		AAF95528.1	4.7	RNA-directed DNA polymerase		1.15e-05		0.56	0.0752265	0.676674	0.707486	0.396192	0.0532217	0.478737	0.380089	0.278728	1.09934	1.22492	1.24246	0.258501	1.28103	0.412392	0.250115	0.285796	0.0366121	0.154269	0.0360851	0.0299983	0.0698415	0.0728434	1.51726	0.191974	1.93904	0.611234
17-5:5	EW1_F2P15_H05		AAF95528.1	4.7	RNA-directed DNA polymerase		2.3e-06		0.664092	0.076454	0.511554	0.56957	0.378247	0.0435459	0.291366	0.25846	0.322398	0.70151	0.980501	1.04584	0.172655	0.355556	0.419695	0.901455	0.333357	0.0442337	0.0576278		0.0297667	0.0473884	0.234403	0.282692	0.383167	0.41883	0.197466
8-4:6	EW1_F2P12_B10	Contig443	XP_519144.2	5.1	PREDICTED: LIM domain kinase 1 isoform 3		1.18e-05		0.498012	0.211355	0.60612	0.272084	0.135501	0.0575065	0.164916	0.152601	0.200388	0.378814	0.384279	0.334978	0.0905297	0.109528	0.171157	0.141921	0.189652	0.0405434	0.0654738	0.096408	0.051779	0.0474603	0.528475	0.193626	0.172368	0.0777909	0.0889076
24-4:6	EW1_F2P12_B10	Contig443	XP_519144.2	5.1	PREDICTED: LIM domain kinase 1 isoform 3		5.22e-05		0.463927	0.217645	0.531558	0.307164	0.142502	0.0668528	0.163276	0.108508	0.314714	0.461922	0.44443	0.390035	0.092671	0.115504	0.182214	0.134216	0.224478	0.0836473	0.0660971	0.0772592	0.0479773	0.0651596	0.159105	0.177431	0.189275	0.23452	0.0926015
16-7:2	EW1_R1P06_A04		EAS05065.1	5.6	hypothetical protein TTHERM_01299710		1.07e-05		0.572342	0.204753	0.961849	0.205985	0.117894	0.042176	0.198126	0.15504	0.141049	0.247554	0.289261	0.236811	0.047561	0.109604	0.139922	0.0842521	0.370607	0.0842378	0.0391507	0.0481383	0.0314454	0.0267321	0.104448	0.178004	0.195971	0.456734	0.183452
32-7:2	EW1_R1P06_A04		EAS05065.1	5.6	hypothetical protein TTHERM_01299710		9.9e-06		0.414875	0.1126	0.660674	0.271525	0.112649	0.0305736	0.17939	0.102944	0.290333	0.38433	0.335778	0.382645	0.0871121	0.0922227	0.14479	0.187759	0.0830573	0.0354781	0.0454664	0.0473301	0.0306112	0.0114305	0.532354	0.193422	0.220511	0.102747	0.0796308
14-10:7	EW1_F2P11_E08	Contig215	XP_385580.1	5.9	hypothetical protein FG05404.1		1.24e-05		0.835413	0.130703	0.572528	0.231042	0.193015	0.0301977	0.132278	0.177403	0.132449	0.281016	0.349203	0.285517	0.112376	0.320732	0.345495	0.0803256	0.267822	0.0136433	0.0479288		0.0292658	0.0434533	0.169993	0.0705825	0.214586	0.265853	0.0591651
30-10:7	EW1_F2P11_E08	Contig215	XP_385580.1	5.9	hypothetical protein FG05404.1		2.1e-06		0.515087	0.138183	0.539525	0.344549	0.177473	0.0476109	0.185893	0.20668	0.272476	0.488439	0.362607	0.486839	0.182169	0.110562	0.177518	0.131971	0.373129	0.0823613	0.0414401	0.0694905	0.0392595	0.0262734	0.172122	0.159586	0.198732	0.388034	0.104797
5-4:9	EW1_F1P02_H10	Contig374	CAD60782.1	6	unnamed protein product		6.09e-05		1.97686	2.57387	0.748695	0.601327	1.18874	1.54774	0.45021	0.553836	0.608904	0.601758	0.774326	0.500353	0.645902	2.55077	1.62594	1.91426	0.462904	2.01902	1.348	1.48568	1.0794	2.03491	0.732334	0.456033	0.523192	0.196129	0.53972
21-4:9	EW1_F1P02_H10	Contig374	CAD60782.1	6	unnamed protein product		9.29e-05		1.71356	3.51267	0.968943	0.577658	0.98985	2.02912	0.559718	0.539395	0.794814	0.612789	0.862434	0.283887	0.213225	3.34075	1.31086	2.16501	0.470054	2.57003	1.66928	2.62132	1.3014	2.35041	0.953063	0.685351	0.516523	0.301504	0.540045
9-7:11	EW2_R1P10_G03	Contig329	XP_852126.1	6.1	PREDICTED: similar to midline 1		5.53e-05		0.53204	0.208005	0.480152	0.415953	0.221303	0.0865203	0.19972	0.246666	0.209891	0.615006	0.635514	0.615336	0.1065	0.172074	0.390236	0.187754	0.395328	0.0716029	0.124976	0.0498709	0.108607	0.10003	0.111774	0.255546	0.290142	0.239217	0.160287
25-7:11	EW2_R1P10_G03	Contig329	XP_852126.1	6.1	PREDICTED: similar to midline 1		3.73e-05		0.533882	0.185244	0.494796	0.596683	0.318558	0.110532	0.295237	0.266674	0.469052	0.732365	1.01583	0.812772	0.146836	0.309197	0.437222	0.354788	0.465809	0.0560411	0.141963	0.124196	0.176643	0.094528	0.118735	0.446704	0.306433	0.633108	0.217992
11-16:10	EW1_F1P02_C07	Contig60	AAU90115.1	6.1	putative polyprotein		8.4e-05		0.815546	0.30013	0.861213	0.121778	0.0993159	0.0365493	0.104877	0.112752	0.149912	0.116734	0.136975	0.0990945	0.0508613	0.12413	0.125159	0.0704419	0.173594	0.0484338	0.0254529	0.0696765	0.0344985	0.0220102	0.082881	0.124944	0.0886628	0.111101	0.124387
27-16:10	EW1_F1P02_C07	Contig60	AAU90115.1	6.1	putative polyprotein		2.28e-05		0.486703	0.230262	0.545626	0.191321	0.0931164	0.0440539	0.10439	0.169939	0.322911	0.140684	0.230104	0.1443	0.0431108	0.0852925	0.133176	0.107604	0.132855	0.0234438	0.0496436	0.0559814	0.0374006	0.0680941	0.152447	0.0920517	0.0910151	0.0924793	0.10495
9-3:5	EW1_F2P15_G11	Contig171	XP_784458.1	6.2	PREDICTED: similar to predicted CDS, reverse transcriptase like		2.74e-05		0.628514	0.179389	0.611404	0.285968	0.179735	0.0512996	0.174842	0.247626	0.265116	0.246714	0.332563	0.355049	0.477598	0.114193	0.149477	0.0856605	0.268598	0.099365	0.0882449	0.0228871	0.0291173	0.0607999	0.0931701	0.139694	0.219167	0.315173	0.18174
25-3:5	EW1_F2P15_G11	Contig171	XP_784458.1	6.2	PREDICTED: similar to predicted CDS, reverse transcriptase like		1e-07		0.421818	0.159123	0.486862	0.366197	0.154469	0.0582703	0.178287	0.326189	0.394321	0.302384	0.448223	0.377747	0.186372	0.10722	0.170258	0.105935	0.244006	0.0506781	0.0483469	0.0454464	0.0652325	0.0924873	0.226232	0.151368	0.147632	0.244529	0.145715
9-5:9	EW1_F1P03_G03		CAI08599.1	6.2	DNA-dependent RNA polymerase sigma subunits (Sigma70/32)		1.8e-06		3.3299	9.65078	2.82553	0.182454	0.607554	1.76082	0.51553	0.301158	0.321463	0.21674	0.102705	0.0938236	0.627187	1.07713	0.602169	0.530423	0.383635	2.75166	1.67792	0.996843	1.81909	2.02178	0.863592	0.409799	0.383216	0.240242	1.11763
25-5:9	EW1_F1P03_G03		CAI08599.1	6.2	DNA-dependent RNA polymerase sigma subunits (Sigma70/32)		3e-07		3.0638	10.5552	3.49778	0.23099	0.707705	2.43814	0.807951	0.363369	0.457492	0.222806	0.129531	0.137066	0.598963	1.40069	0.80268	0.506649	0.52032	2.23087	2.20922	2.60189	3.01661	2.22726	1.04335	0.714698	0.734116	0.520301	1.20879
11-14:7	EW1_F2P11_D11	Contig218	XP_651527.1	6.3	BspA-like leucine rich repeat protein		3.27e-05		0.881809	0.400858	0.630451	0.301671	0.266016	0.120927	0.190189	0.257969	0.22329	0.340481	0.38607	0.329966	0.236946	0.236476	0.326179	0.25893	0.28149	0.130352	0.123752	0.128347	0.127763	0.0977591	0.165123	0.209354	0.218599	0.196574	0.167516
27-14:7	EW1_F2P11_D11	Contig218	XP_651527.1	6.3	BspA-like leucine rich repeat protein		0.0001151		0.63495	0.326574	0.653234	0.509173	0.323299	0.166283	0.332609	0.316041	0.343436	0.522839	0.823198	0.732598	0.195958	0.247521	0.442154	0.397405	0.414423	0.136026	0.179453	0.19753	0.195058	0.135165	0.23348	0.407828	0.352872	0.450868	0.268706
4-9:11	EW2_R1P10_A09	Contig240	AAL65133.2	6.7	ovarian cancer related tumor marker CA125		4e-07		0.352521	0.15377	0.360868	1.02204	0.360291	0.157159	0.368821	0.781783	0.656212	1.17042	1.20973	1.53525	0.286442	0.228875	0.593945	0.385582	0.40436	0.119847	0.146347	0.245881	0.141515	0.157093	0.345031	0.443532	0.490136	0.272944	0.333355
20-9:11	EW2_R1P10_A09	Contig240	AAL65133.2	6.7	ovarian cancer related tumor marker CA125		< 1e-07		0.316813	0.150207	0.403541	1.26977	0.402281	0.190729	0.512406	1.00673	1.19487	1.40249	1.34892	1.45048	0.290302	0.422424	0.470409	0.371755	0.491264	0.188522	0.170929	0.15741	0.195495	0.254528	0.521821	0.774316	0.48305	0.32905	0.550018
4-3:5	EW1_F2P15_A09	Contig215	XP_385580.1	7.3	hypothetical protein FG05404.1 (Lung seven transmembrane receptor)		1.8e-05		0.876323	0.071908	0.944698	0.19902	0.174406	0.0143112	0.188014	0.127104	0.1212	0.33961	0.253699	0.23525	0.423249	0.081556	0.131758	0.0758422	0.467812	0.00446658	0.0288596	0.0279882	0.0290885	0.00572021	0.145871	0.174981	0.24217	0.254632	0.149266
20-3:5	EW1_F2P15_A09	Contig215	XP_385580.1	7.3	hypothetical protein FG05404.1 (Lung seven transmembrane receptor)		0.0001173		0.855219	0.237664	1.28688	0.206549	0.176645	0.0490892	0.265804	0.126706	0.139456	0.426183	0.2468	0.202274	0.265825	0.0510985	0.153705	0.106694	0.7721	0.0377201	0.0766912	0.0293718	0.042104	0.0796815	0.376747	0.132129	0.383306	0.521735	0.133279
13-6:9	EW1_F1P03_G08	Contig441	AAO54007.1	7.3	glycine/betaine/L-proline ABC transporter, permease protein	0.0001108	1e-07		3.73099	7.39379	2.56147	0.128059	0.477785	0.946838	0.328018	0.179754	0.118138	0.186616	0.0835306	0.104035	0.872185	0.503481	0.4292	0.50997	0.25904	0.84659	0.998413	0.774152	1.25683	0.925321	0.28559	0.289575	0.266386	0.411816	0.418571
29-6:9	EW1_F1P03_G08	Contig441	AAO54007.1	7.3	glycine/betaine/L-proline ABC transporter, permease protein	7.26e-05	5e-07		3.01181	7.365	3.17046	0.162142	0.488341	1.19418	0.514064	0.130069	0.268812	0.152788	0.142279	0.147443	0.351836	0.779882	0.512493	0.457372	0.431808	0.709227	1.58995	2.02319	0.960297	1.10849	0.558842	0.462431	0.451666	0.5013	0.61353
11-15:7	EW1_F2P12_C03		EDM80267.1	7.4	putative lipoprotein		3e-07		0.391021	0.125129	0.403634	0.612216	0.239389	0.0766059	0.247111	0.313725	0.440707	0.767177	0.894817	0.906134	0.209584	0.137521	0.437198	0.19032	0.327819	0.0837603	0.071162	0.0757102	0.0910447	0.0642119	0.194919	0.245827	0.324757	0.307402	0.192626
27-15:7	EW1_F2P12_C03		EDM80267.1	7.4	putative lipoprotein		5.16e-05		0.320362	0.12995	0.537173	0.702732	0.225129	0.0913197	0.377489	0.309439	0.295045	1.07711	1.30849	1.33185	0.161188	0.122953	0.393717	0.271729	0.27275	0.0497428	0.110511	0.0982266	0.164656	0.07143	0.263814	0.502487	0.380937	0.464142	0.327035
5-16:9	EW1_F1P04_H10	Contig414	XP_952728.1	7.6	hypothetical protein TA17240		2.69e-05		1.42538	3.51537	1.00934	0.112718	0.160666	0.396247	0.113771	0.121735	0.0727385	0.0964054	0.136416	0.156253	0.174204	0.17357	0.326226	0.0858773	0.126384	0.557495	0.459347	0.273196	0.284475	0.490829	0.114427	0.188936	0.0951119	0.0873274	0.106155
21-16:9	EW1_F1P04_H10	Contig414	XP_952728.1	7.6	hypothetical protein TA17240		7.2e-06		1.47402	4.77165	1.39624	0.124113	0.182945	0.592221	0.173291	0.120074	0.0614473	0.136554	0.176607	0.165506	0.201222	0.29069	0.299841	0.140053	0.0834274	0.603832	0.818178	0.735335	0.471202	0.425563	0.173532	0.202244	0.145154	0.214164	0.143236
12-13:8	EW1_F1P07_A03	Contig414	XP_952728.1	7.6	hypothetical protein TA17240		7.4e-06		0.654446	0.210411	0.644579	0.274048	0.17935	0.0576629	0.176646	0.167202	0.209583	0.384554	0.384601	0.298242	0.155599	0.135215	0.230988	0.145649	0.262164	0.078317	0.0689835	0.0748521	0.038933	0.0404909	0.113271	0.215755	0.164338	0.233598	0.183328
28-13:8	EW1_F1P07_A03	Contig414	XP_952728.1	7.6	hypothetical protein TA17240		5.78e-05		0.573829	0.220472	0.891755	0.344279	0.197557	0.0759039	0.307012	0.178889	0.429488	0.449372	0.413718	0.338616	0.10957	0.120539	0.29054	0.222739	0.352081	0.0587232	0.169199	0.043774	0.0659869	0.0877888	0.252166	0.490305	0.326592	0.382402	0.176645
1-12:7	EW1_F2P11_H01	Contig225	YP_393296.1	7.9	Cell cycle protein		3.9e-06		0.458919	0.125236	0.249278	1.06086	0.486849	0.132858	0.26445	0.565342	0.484726	1.88342	1.6654	1.56322	0.421067	0.346841	0.507463	0.634156	0.581956	0.112829	0.168063	0.146088	0.105402	0.141771	0.254393	0.410683	0.34538	0.401533	0.0892661
17-12:7	EW1_F2P11_H01	Contig225	YP_393296.1	7.9	Cell cycle protein		3.9e-06		0.416835	0.149977	0.33783	1.03303	0.430602	0.154931	0.348988	0.515599	0.561187	1.57991	1.68681	1.52561	0.423089	0.327844	0.50335	0.655124	0.32366	0.135031	0.161656	0.161088	0.17609	0.144166	0.217285	0.417772	0.51422	0.523705	0.211762
9-15:11	EW2_R1P11_G11		AAZ61789.1	7.9	Protein of unknown function DUF182		1e-06		0.505583	0.215008	0.423766	0.401337	0.202909	0.0862905	0.170073	0.265998	0.342538	0.4051	0.562082	0.501875	0.114485	0.272976	0.233998	0.308868	0.152282	0.06066	0.0839059	0.094403	0.11088	0.0898011	0.080465	0.21685	0.181844	0.210938	0.212595
25-15:11	EW2_R1P11_G11		AAZ61789.1	7.9	Protein of unknown function DUF182		3.08e-05		0.561103	0.275028	0.47073	0.481648	0.270254	0.132466	0.226726	0.311961	0.383742	0.465972	0.651396	0.713351	0.203252	0.35007	0.356094	0.298291	0.19075	0.10137	0.0958367	0.203207	0.165303	0.124988	0.177355	0.395066	0.214326	0.286699	0.139154
13-10:2	EW1_R1P06_H04		YP_238727.1	8.2	ORF031		7.86e-05		0.468865	0.233551	0.400654	0.577206	0.270632	0.134807	0.23126	0.402068	0.422595	0.45108	1.02568	0.81502	0.224813	0.211347	0.297293	0.348412	0.294985	0.183605	0.162291	0.0599141	0.138673	0.179829	0.182943	0.269811	0.203887	0.190984	0.344145
29-10:2	EW1_R1P06_H04		YP_238727.1	8.2	ORF031		1e-06		0.43475	0.219249	0.40811	1.06113	0.461325	0.232651	0.433057	0.879425	1.07236	0.697779	1.53702	1.33015	0.432375	0.491353	0.489753	0.494122	0.406416	0.286985	0.272327	0.207614	0.221543	0.189611	0.323746	0.45331	0.460299	0.396687	0.568381
9-15:9	EW1_F1P04_H07		AAS92551.1	8.7	SirZ		7e-07		4.27875	5.51419	2.83861	0.0382756	0.163772	0.211059	0.10865	0.0626198	0.0480617	0.0326598	0.0384969	0.0217101	0.160648	0.21915	0.122422	0.163952	0.166726	0.209782	0.251334	0.181867	0.223746	0.195205	0.150125	0.105492	0.100606	0.110334	0.0861266
25-15:9	EW1_F1P04_H07		AAS92551.1	8.7	SirZ		0.0001058		4.44497	6.5849	3.35215	0.0410655	0.182535	0.270412	0.137658	0.0911519	0.0885056	0.024577	0.0126056	0.046726	0.179347	0.336279	0.204041	0.132986	0.123827	0.245129	0.421963	0.252391	0.276868	0.20004	0.198699	0.0931796	0.107448	0.198987	0.124871
13-1:12	EW2_R1P06_G12	Contig385	AAZ97369.1	9.4	RND efflux system outer membrane lipoprotein NodT		1.79e-05		0.615373	0.187292	0.533602	2.71478	1.6706	0.508458	1.44861	2.00733	2.73185	3.03261	3.98274	2.22639	1.73115	1.29546	1.32715	1.5016	2.91161	0.520649	0.652019	0.191891	0.666091	0.783217	1.47588	0.982261	1.74404	1.30333	1.93586
29-1:12	EW2_R1P06_G12	Contig385	AAZ97369.1	9.4	RND efflux system outer membrane lipoprotein NodT		8.6e-06		0.629837	0.20208	0.622564	3.53758	2.2281	0.714873	2.20237	2.52953	4.37345	3.81043	3.24731	4.04732	1.60366	2.72727	2.20885	1.88939	3.00842	0.376162	1.24143	0.49553	0.875277	0.921792	2.34987	1.0874	2.76781	2.96818	2.46827
7-3:14	EW2_R1P01_C10		NP_905524.1	9.5	hypothetical protein PG1359		0.0001136		0.544368	0.214383	0.310025	0.414037	0.225389	0.0887627	0.128362	0.515558	0.218274	0.375124	0.513452	0.561364	0.116593	0.267061	0.295272	0.472157	0.133989	0.100146	0.0712304	0.208054	0.0397738	0.0933424	0.184183	0.134843	0.12258	0.102842	0.111305
23-3:14	EW2_R1P01_C10		NP_905524.1	9.5	hypothetical protein PG1359		1.1e-06		0.582243	0.270462	0.286272	0.46634	0.271523	0.126128	0.1335	0.501255	0.395591	0.386074	0.591249	0.48727	0.120235	0.353438	0.403866	0.44271	0.194239	0.117374	0.16569	0.148315	0.100754	0.109834	0.13921	0.128554	0.147394	0.144679	0.111114
12-12:8	EW1_F1P06_B11	Contig365	ABQ36623.1	9.6	putative enoyl-CoA hydratase (fatty acid oxidation)		1.64e-05		0.515428	0.161431	0.632524	0.531516	0.273958	0.0858031	0.336196	0.355387	0.430743	0.842116	0.698951	0.470806	0.236354	0.13237	0.345933	0.262131	0.543948	0.128259	0.127086	0.122628	0.0333906	0.0696809	0.234328	0.370598	0.394564	0.579552	0.216284
28-12:8	EW1_F1P06_B11	Contig365	ABQ36623.1	9.6	putative enoyl-CoA hydratase (fatty acid oxidation)		4.5e-05		0.548525	0.191496	0.938687	0.619011	0.339543	0.118538	0.581058	0.31892	0.617831	1.03929	0.705009	0.629519	0.189823	0.171897	0.4785	0.365962	0.789843	0.118571	0.286932	0.0650524	0.101393	0.104294	0.434836	0.695036	0.665326	0.861362	0.382422
2-15:13	EW2_R1P06_E01	Contig10	**No hits**				3e-07		0.298482	0.148007	0.245842	0.68219	0.203622	0.100969	0.167711	0.793804	0.495892	0.662013	0.523389	1.08326	0.171597	0.219461	0.162067	0.273934	0.209369	0.112608	0.0822156	0.13167	0.0647058	0.133039	0.155291	0.30661	0.161033	0.068736	0.251754
18-15:13	EW2_R1P06_E01	Contig10	**No hits**				2.2e-06		0.297089	0.202975	0.185383	0.611299	0.18161	0.124078	0.113325	0.73983	0.493632	0.550476	0.625711	0.678612	0.0895471	0.216313	0.22825	0.384189	0.116309	0.101384	0.065894	0.177472	0.159326	0.155686	0.149946	0.189335	0.0733261	0.0697911	0.128646
9-8:9	EW1_F1P03_H03	Contig109	**No hits**				2.94e-05		4.20602	5.23109	3.10477	0.0556331	0.233994	0.291022	0.172728	0.129639	0.0479717	0.0439166	0.0350737		0.282244	0.276378	0.258524	0.123447	0.28178	0.375083	0.339516	0.214404	0.279166	0.273869	0.158459	0.162454	0.167159	0.211041	0.169303
25-8:9	EW1_F1P03_H03	Contig109	**No hits**				3.7e-06		4.33121	8.8924	5.88741	0.0461378	0.199832	0.410276	0.271632	0.0358521	0.0978429	0.0957979	0.0287141	0.0216666	0.163178	0.351605	0.130876	0.580919	0.0730527	0.374361	0.487579	0.436826	0.448884	0.324789	0.366119	0.248741	0.0882043	0.685023	0.268745
13-8:15	EW2_F1P02_H04	Contig147	**No hits**				7.16e-05		2.84124	3.2706	2.23339	0.314784	0.894376	1.02953	0.703034	0.222987	0.261696	0.239939	0.456041	0.484041	1.56128	0.397372	0.697887	1.09581	1.20615	0.865336	1.63158	0.873141	0.793413	1.18257	0.621215	0.47287	0.67833	1.65611	0.520436
29-8:15	EW2_F1P02_H04	Contig147	**No hits**				0.0001014		2.87953	3.80453	2.69125	0.511541	1.473	1.94617	1.37668	0.321146	0.989478	0.530781	0.401905	0.51672	1.81379	0.757023	1.8036	1.51172	1.85226	2.1999	3.73409	1.74301	1.3115	1.48679	0.750152	1.2312	1.31364	3.01085	1.35371
11-10:11	EW2_R1P10_D03	Contig153	**No hits**				1.77e-05		0.554074	0.102998	0.670054	0.231004	0.127993	0.0237929	0.154785	0.177862	0.162649	0.208497	0.354421	0.307712	0.0449605	0.127552	0.115858	0.138577	0.373081	0.0528225	0.0279684	0.0080994	0.0267824		0.123627	0.147955	0.110194	0.190606	0.231263
27-10:11	EW2_R1P10_D03	Contig153	**No hits**				5e-07		0.43763	0.0940188	0.432467	0.301516	0.131952	0.0283482	0.130396	0.186561	0.290135	0.24451	0.390752	0.481875	0.144947	0.141164	0.0641311	0.0684534	0.445337	0.0239418	0.053107	0.0280795	0.0136568	0.0375476	0.267568	0.167548	0.107958	0.109307	0.071259
9-1:5	EW1_F2P15_G03	Contig172	**No hits**				< 1e-07		0.429616	0.123956	0.507113	0.674502	0.289777	0.0836088	0.342049	0.44928	0.612047	0.631158	0.854958	0.940875	0.422169	0.241869	0.248504	0.173735	0.463485	0.0992066	0.073865	0.0820895	0.082066	0.0827616	0.441037	0.147317	0.293402	0.483524	0.507964
25-1:5	EW1_F2P15_G03	Contig172	**No hits**				1.1e-06		0.364446	0.11919	0.493086	0.68556	0.24985	0.0817121	0.33804	0.415694	0.671727	0.634451	0.960098	0.890324	0.31831	0.320312	0.145243	0.140349	0.468453	0.0840563	0.0873561	0.0646633	0.17449	0.0439685	0.45089	0.179	0.363704	0.330089	0.45555
8-5:11	EW2_R1P09_B06	Contig271	**No hits**				0.0001115		2.22542	2.65544	1.43861	0.270245	0.601409	0.717619	0.388777	0.257545	0.308035	0.300758	0.248507	0.243096	0.753048	0.675895	0.570048	0.697035	0.389028	0.988998	1.0241	0.741078	0.433981	0.584244	0.217697	0.643666	0.328974	0.65621	0.293619
24-5:11	EW2_R1P09_B06	Contig271	**No hits**				5.8e-06		2.31423	3.21814	1.81588	0.290013	0.671156	0.933304	0.526628	0.200358	0.290117	0.333434	0.397299	0.26643	0.45813	0.624514	0.75195	1.09286	0.579206	0.84532	1.1543	0.816344	0.838628	1.06007	0.381609	0.962707	0.436059	0.768918	0.328839
16-6:2	EW1_R1P05_B12	Contig272	**No hits**				3.6e-06		0.639365	0.298734	0.739512	0.471981	0.301768	0.140997	0.349035	0.369354	0.410509	0.586868	0.548371	0.48	0.294285	0.290928	0.309988	0.233396	0.403993	0.124183	0.16653	0.188906	0.111211	0.128263	0.356996	0.359471	0.432502	0.313554	0.297659
32-6:2	EW1_R1P05_B12	Contig272	**No hits**				2.73e-05		0.550302	0.325784	0.967142	0.540577	0.29748	0.176111	0.522814	0.377623	0.52117	0.646874	0.645208	0.561991	0.21886	0.241568	0.377687	0.301933	0.386406	0.117636	0.258803	0.160903	0.21227	0.162919	0.485127	0.513247	0.561412	0.623638	0.448064
7-14:8	EW1_F1P07_C06	Contig303	**No hits**				2.63e-05		0.813468	0.419114	0.693362	1.59266	1.29558	0.667505	1.10429	1.96103	1.4881	1.35985	1.70896	1.51104	1.54994	1.15898	1.44292	1.01478	1.38775	0.640235	0.855523	0.575845	0.652417	0.643978	0.936431	1.18513	1.49219	1.18607	0.836057
23-14:8	EW1_F1P07_C06	Contig303	**No hits**				0.0001113		0.75954	0.487801	0.805836	1.84962	1.40486	0.902248	1.49049	1.86001	1.88043	1.63943	2.23619	1.68826	1.56257	1.14482	1.58821	1.10874	1.73722	0.747794	1.02552	0.880148	1.00548	0.880999	1.17477	1.50049	1.95309	1.7307	1.23458
7-11:7	EW1_F2P11_C10	Contig327	**No hits**				4.8e-06		0.427939	0.108368	0.308504	0.607286	0.259882	0.0658102	0.18735	0.316489	0.251301	1.03071	1.17282	0.859109	0.178163	0.185952	0.345038	0.328057	0.316113	0.0787224	0.0661052	0.0886214	0.0539123	0.0496485	0.133994	0.278981	0.345978	0.25429	0.0701826
23-11:7	EW1_F2P11_C10	Contig327	**No hits**				1.46e-05		0.397416	0.127683	0.358614	0.628966	0.249961	0.0803084	0.225556	0.266689	0.320476	0.851881	1.03038	1.31208	0.152932	0.151168	0.332592	0.3395	0.373811	0.0654335	0.0555534	0.110065	0.110008	0.0758965	0.127503	0.237776	0.345079	0.37123	0.150323
7-3:11	EW2_R1P09_C10	Contig338	**No hits**				9.9e-06		0.451756	0.197912	0.32425	0.214944	0.0971021	0.0425399	0.0696955	0.154085	0.122671	0.280199	0.247829	0.349546	0.040258	0.12139	0.0975526	0.121445	0.149104	0.0495092	0.0492737	0.0599942	0.0389554	0.0244346	0.0907628	0.0904442	0.0543464	0.0837627	0.044006
23-3:11	EW2_R1P09_C10	Contig338	**No hits**				1.2e-06		0.276322	0.131723	0.263997	0.261665	0.0723038	0.0344674	0.0690787	0.184656	0.339443	0.234546	0.270473	0.308492	0.0296387	0.0737762	0.0689808	0.117054	0.111922		0.0577446	0.0191868	0.033645	0.0378615	0.213429	0.188723	0.0444245	0.0235944	0.0372572
1-12:8	EW1_F1P06_H09	Contig342	**No hits**				3.9e-06		0.489458	0.156713	0.438448	0.661553	0.323802	0.103674	0.290057	0.49827	0.330573	1.007	0.795091	0.960824	0.313706	0.245366	0.331435	0.378514	0.368623	0.105438	0.155684	0.0628528	0.0915197	0.126843	0.270021	0.322287	0.2993	0.402072	0.196048
17-12:8	EW1_F1P06_H09	Contig342	**No hits**				4.4e-06		0.568677	0.290581	0.571356	0.53447	0.303941	0.155307	0.305373	0.43201	0.348143	0.705436	0.677196	0.607008	0.290755	0.255428	0.382548	0.307915	0.296507	0.154899	0.177359	0.139469	0.148093	0.159235	0.205547	0.300918	0.432603	0.429659	0.230983
4-4:9	EW1_F1P02_B09	Contig361	**No hits**				3.3e-06		0.376161	0.20023	0.218367	0.470956	0.177155	0.0942998	0.102841	0.435219	0.308257	0.497899	0.525078	0.660566	0.141832	0.229211	0.179106	0.272431	0.11	0.0908301	0.074605	0.174716	0.0644408	0.0977377	0.182649	0.1228	0.114171	0.0923088	0.0486655
20-4:9	EW1_F1P02_B09	Contig361	**No hits**				9.27e-05		0.384229	0.249667	0.307959	0.491589	0.188883	0.122733	0.151389	0.617269	0.252223	0.50462	0.501921	0.728031	0.117125	0.128955	0.280682	0.302243	0.187631	0.146369	0.088137	0.230798	0.0710571	0.131633	0.149665	0.187991	0.23498	0.168013	0.0715884
10-2:4	EW1_F1P09_F11	Contig441	**No hits**				5e-07		0.567221	0.27702	0.595852	0.228968	0.129876	0.0634289	0.136431	0.255778	0.19909	0.208418	0.253058	0.234321	0.137247	0.0916441	0.1596	0.106468	0.172894	0.0743595	0.0544608	0.0500141	0.0685746	0.0739198	0.116065	0.112698	0.116957	0.193157	0.159963
26-2:4	EW1_F1P09_F11	Contig441	**No hits**				6.09e-05		0.695082	0.431743	0.624101	0.228263	0.158661	0.0985508	0.142459	0.167258	0.292486	0.2269	0.232546	0.240071	0.117376	0.125648	0.222203	0.167228	0.183467	0.101746	0.102436	0.108029	0.105691	0.0781177	0.130644	0.119482	0.1488	0.153296	0.164786
7-15:9	EW1_F1P04_D06	Contig445	**No hits**				3.23e-05		2.52955	3.32705	1.55359	0.184407	0.466468	0.613531	0.286493	0.250247	0.199528	0.186074	0.131294	0.174819	0.531066	0.791943	0.383084	0.465931	0.294206	0.840517	0.799479	0.746956	0.388363	0.445961	0.374989	0.531277	0.309727	0.150926	0.207245
23-15:9	EW1_F1P04_D06	Contig445	**No hits**				2.4e-06		2.45931	4.50472	2.35249	0.173717	0.427225	0.782548	0.408669	0.216288	0.251894	0.189136	0.121564	0.126296	0.3837	0.665506	0.41176	0.46286	0.292448	0.934984	0.895712	0.985481	0.602239	0.590425	0.584085	0.615446	0.415797	0.248216	0.307243
3-16:4	EW1_R1P02_C05	Contig445	**No hits**				3.83e-05		0.650442	0.342471	0.682207	2.43367	1.58296	0.833461	1.66027	3.04964	1.54828	2.84007	2.65664	2.39634	1.48267	1.61679	1.78283	1.52118	1.52884	0.645516	1.25339	0.803103	0.73987	0.836578	1.52113	2.17149	1.91059	1.77891	1.12368
19-16:4	EW1_R1P02_C05	Contig445	**No hits**				2.81e-05		0.739592	0.406776	0.722425	2.62089	1.93839	1.06612	1.8934	2.36933	2.39351	2.82705	2.98256	2.58619	1.69909	2.18887	2.20904	1.73056	1.92475	0.832414	1.34168	1.29113	1.04606	0.913075	1.4269	2.18933	2.42122	1.98267	1.62262
3-15:16	EW2_F1P01_C01	Contig447	**No hits**				4.61e-05		0.754192	0.306007	0.566215	0.224799	0.169542	0.0687901	0.127285	0.266485	0.20001	0.21372	0.237994	0.211759	0.194261	0.141036	0.169148	0.170379	0.177414	0.119518	0.0726659	0.0851653	0.0530224	0.0392774	0.137249	0.108503	0.0976721	0.126525	0.181545
19-15:16	EW2_F1P01_C01	Contig447	**No hits**				3.69e-05		0.677359	0.350545	0.669735	0.246071	0.166678	0.0862589	0.164802	0.247157	0.293444	0.167038	0.321081	0.231939	0.247109	0.0778805	0.252961	0.146051	0.180934	0.0661719	0.10239	0.0952147	0.11017	0.0671924	0.113774	0.14078	0.174109	0.266823	0.163377
8-6:2	EW1_R1P05_B10	Contig56	**No hits**				3.49e-05		0.428049	0.182248	0.534267	0.231058	0.0989043	0.04211	0.123447	0.211288	0.227318	0.163491	0.355994	0.235593	0.0696732	0.103024	0.0801916	0.184352	0.0891864	0.0208528	0.0846511		0.0497296	0.0358202	0.0522412	0.171299	0.2162	0.219378	0.0675437
24-6:2	EW1_R1P05_B10	Contig56	**No hits**				4.33e-05		0.435675	0.151988	0.3458	0.210976	0.0919169	0.0320658	0.0729553	0.13113	0.271374	0.138538	0.283964	0.298577	0.0432549	0.111877	0.093269	0.140249	0.103649	0.0156082	0.0588611	0.0284879	0.0722658	0.0179239	0.00454921	0.152344	0.158676	0.306749	0.0612671
1-9:11	EW2_R1P10_G09	Contig63	**No hits**			3.13e-05	5e-07		0.413545	0.2263	0.430947	0.627636	0.259556	0.142034	0.270478	0.613841	0.631362	0.57569	0.613966	0.711005	0.233741	0.363355	0.290838	0.219115	0.217652	0.140726	0.163117	0.111096	0.104221	0.217491	0.274116	0.189705	0.335467	0.260943	0.318019
17-9:11	EW2_R1P10_G09	Contig63	**No hits**			6.29e-05	2.9e-06		0.466167	0.266027	0.485453	0.606299	0.282637	0.161292	0.29433	0.532104	0.659004	0.507602	0.642879	0.715976	0.236593	0.288253	0.335703	0.292845	0.269012	0.122928	0.182247	0.111095	0.199106	0.220282	0.216836	0.28768	0.416297	0.280564	0.303176
7-16:5	EW1_F1P09_D02		**No hits**					0.0001977	0.549393	0.433079	0.442922	0.477776	0.262487	0.206915	0.211617	0.666564	0.344753	0.439428	0.461248	0.534503	0.243627	0.364495	0.259202	0.295782	0.183026	0.22323	0.187599	0.263369	0.178158	0.193021	0.22921	0.221764	0.224024	0.226698	0.164395
23-16:5	EW1_F1P09_D02		**No hits**					6.27e-05	0.544936	0.521683	0.474462	0.501383	0.273222	0.261563	0.237887	0.655387	0.42424	0.416375	0.542896	0.504125	0.273748	0.31813	0.273348	0.330835	0.193327	0.218368	0.211715	0.361891	0.273419	0.267631	0.277895	0.249957	0.224181	0.205413	0.238168
13-15:2	EW1_R1P07_G12		**No hits**					0.0002191	0.725854	0.548997	0.5873	0.137252	0.0996247	0.0753508	0.0806079	0.131121	0.115543	0.136597	0.176432	0.1334	0.120883	0.113317	0.128161	0.0877636	0.0636946	0.10994	0.0448426	0.0631703	0.0844463	0.0923629	0.081372	0.0840505	0.0769982	0.0697087	0.0927055
29-15:2	EW1_R1P07_G12		**No hits**					0.0001413	0.666266	0.459489	0.562831	0.276292	0.184084	0.126953	0.155505	0.293106	0.309319	0.22058	0.281886	0.285606	0.183597	0.243064	0.237029	0.155299	0.128682	0.16796	0.0990536	0.145979	0.110607	0.122761	0.147452	0.162105	0.127055	0.162931	0.183773
5-5:9	EW1_F1P03_G02		**No hits**			2.3e-06	1.1e-06		5.49771	9.55624	2.64051	0.189259	1.04049	1.80861	0.499741	0.23977	0.262546	0.125323	0.198315	0.155203	1.3829	1.18117	1.4207	0.668538	0.786076	2.54275	3.47488	1.95958	0.787331	1.41957	0.443575	0.150319	0.752091	0.547121	1.13603
21-5:9	EW1_F1P03_G02		**No hits**			6.5e-06	1e-07		7.06883	14.7659	3.20187	0.207464	1.46652	3.06339	0.66427	0.172796	0.28505	0.170025	0.235108	0.195198	3.27418	1.76143	1.7116	0.896764	0.766298	5.53202	4.75852	3.74213	1.53649	1.7824	0.383554	0.428042	0.857293	0.594808	1.54492
5-6:9	EW1_F1P03_G06		**No hits**			7.5e-06	1e-06		5.06798	7.33287	2.57681	0.0657847	0.333396	0.482391	0.169515	0.077118	0.0788168	0.0623987	0.0631159	0.0514679	0.658238	0.324574	0.416393	0.217107	0.213268	1.01648	0.622375	0.44137	0.2769	0.337846	0.163239	0.106415	0.169029	0.175637	0.271412
21-6:9	EW1_F1P03_G06		**No hits**			6.96e-05	4.2e-06		4.0037	6.65223	2.49293	0.0967387	0.387313	0.643528	0.241163	0.109671	0.1449	0.071911	0.0926417	0.0800283	0.729947	0.399978	0.466484	0.329463	0.194239	1.15896	0.629097	1.06528	0.348647	0.407571	0.213127	0.0916095	0.241958	0.390072	0.442678
3-3:4	EW1_F1P10_C01		**No hits**			0.000219	3e-07		0.421346	0.195132	0.338482	0.374482	0.157786	0.0730734	0.126755	0.451525	0.255595	0.316922	0.414168	0.486172	0.14529	0.153936	0.146512	0.130254	0.229143	0.0754998	0.0667934	0.0708217	0.0582873	0.100087	0.143449	0.177034	0.141988	0.0934637	0.0970918
19-3:4	EW1_F1P10_C01		**No hits**			7.47e-05	3e-07		0.452072	0.254656	0.542126	0.382059	0.172718	0.0972935	0.207124	0.368361	0.332451	0.3206	0.446911	0.463943	0.163766	0.185876	0.217046	0.145969	0.159379	0.0805231	0.0984721	0.103397	0.120686	0.0881092	0.136677	0.220513	0.216814	0.28212	0.206778
3-4:4	EW1_F1P10_C05		**No hits**			0.0003007	2e-07		0.407635	0.159827	0.467956	0.394998	0.161015	0.0631313	0.184842	0.413247	0.311776	0.348091	0.449439	0.47704	0.13467	0.16214	0.140861	0.121253	0.290192	0.0555322	0.0829445	0.0477364	0.0459018	0.0993605	0.180701	0.226724	0.178704	0.198272	0.148644
19-4:4	EW1_F1P10_C05		**No hits**			0.0001347	2e-07		0.410114	0.225065	0.650176	0.380661	0.156114	0.0856733	0.247497	0.365031	0.372406	0.322909	0.46477	0.391764	0.135531	0.183647	0.141267	0.109764	0.240264	0.0831001	0.0613161	0.0876996	0.0873409	0.118259	0.402079	0.164446	0.235907	0.374573	0.158941
10-6:13	EW2_R1P04_F03		**No hits**			6.84e-05	7.97e-05		4.40305	4.74909	2.137	0.0430949	0.189749	0.204662	0.0920938	0.0377649	0.0346517	0.0385333	0.0597386	0.0493433	0.289532	0.376587	0.13778	0.174669	0.0937424	0.196186	0.224771	0.581666	0.110512	0.126675	0.223878	0.090741	0.0815726	0.0695898	0.0574441
26-6:13	EW2_R1P04_F03		**No hits**			0.0002788	< 1e-07		3.00891	6.0909	2.9395	0.0481383	0.144844	0.293206	0.141502	0.050928	0.0482343	0.0516708	0.0481272	0.0423162	0.26941	0.208336	0.126659	0.120888	0.0741822	0.260601	0.311211	0.399263	0.321391	0.208227	0.138736	0.101801	0.130775	0.236133	0.130076
10-4:12	EW2_R1P06_F11		**No hits**			0.0001431	6.02e-05		2.74329	6.03156	2.44977	0.0599905	0.164571	0.361836	0.146963	0.0731083	0.0624254	0.0436463	0.0727436	0.0536216	0.153061	0.152853	0.135475	0.298492	0.127597	0.979027	0.521688	0.153908	0.42064	0.187577	0.127652	0.148796	0.137868	0.166771	0.156975
26-4:12	EW2_R1P06_F11		**No hits**			0.0003044	7e-07		2.75571	7.42899	2.79444	0.0806399	0.22222	0.599073	0.225343	0.126528	0.107793	0.0599628	0.0704402	0.0591928	0.291735	0.172665	0.219405	0.311211	0.157553	0.960776	0.540913	0.323575	0.68605	0.668834	0.396198	0.131831	0.129296	0.188033	0.457584
9-15:12	EW2_R1P08_H07		**No hits**			4.3e-06	< 1e-07		6.75788	16.5419	8.01887	0.0348973	0.235832	0.577268	0.279837	0.0284738	0.0657871	0.035698	0.037893	0.0204254	0.288259	0.232152	0.318407	0.281116	0.121784	0.705931	0.594863	0.380096	0.534703	0.751109	0.361238	0.234728	0.405168	0.317267	0.157437
25-15:12	EW2_R1P08_H07		**No hits**			0.0001535	2e-07		5.44665	20.8509	11.3754	0.0386387	0.210451	0.805651	0.439529	0.0311887	0.0966665	0.0380505	0.0146439	0.0512652	0.198196	0.150759	0.273056	0.344723	0.146777	0.531762	0.986982	1.2424	0.740375	0.703063	0.31952	0.359423	0.223041	2.07905	0.308024
11-6:9	EW1_F1P03_C07		**No hits**			0.0002074			8.24659	7.02903	5.27356	0.0196677	0.162192	0.138245	0.103719	0.0163438		0.00995361	0.0283123	0.032487	0.520009	0.174583	0.109424	0.067701	0.166888	0.373511	0.200081	0.0699064	0.152692	0.0633003	0.197304	0.0723905	0.0503571	0.14794	0.112805
27-6:9	EW1_F1P03_C07		**No hits**			0.0002188			3.57109	6.08572	3.80538	0.0427081	0.152515	0.25991	0.162521	0.0343141	0.0351614	0.0476908	0.064801	0.0381063	0.337017	0.113599	0.0904923	0.121024	0.196811	0.182482	0.49718	0.298885	0.218909	0.199807	0.185304	0.112375	0.130519	0.290957	0.143379
6-15:8	EW1_F1P07_E10		**No hits**			0.0002215			2.0344	2.17821	1.22811	0.272921	0.555231	0.59448	0.335177	0.319373	0.211059	0.261699	0.284077	0.302168	0.748761	0.502081	0.509903	0.552083	0.498609	0.708156	0.733056	0.452532	0.501125	0.6307	0.302726	0.480775	0.344551	0.373448	0.22589
22-15:8	EW1_F1P07_E10		**No hits**			8.68e-05			2.13082	2.78755	1.7425	0.307879	0.656035	0.858226	0.536479	0.278881	0.389499	0.274056	0.331641	0.280198	0.77542	0.623497	0.752075	0.555479	0.601635	0.847589	0.953961	0.93288	0.832742	0.741237	0.43962	0.714137	0.525376	0.666295	0.404359
3-13:13	EW2_R1P05_D05		**No hits**			0.0002896			2.21928	1.78555	1.17727	0.122584	0.272048	0.218881	0.144314	0.114596	0.159331	0.110347	0.140793	0.0975804	0.407966	0.218281	0.238775	0.291261	0.240613	0.283772	0.350975	0.234614	0.0608323	0.35343	0.183953	0.246312	0.14115	0.0781194	0.125289
19-13:13	EW2_R1P05_D05		**No hits**			0.0002377			2.37648	2.8583	1.75739	0.114569	0.272272	0.327474	0.201343	0.117662	0.142341	0.0872275	0.148932	0.0907269	0.387046	0.192818	0.272652	0.285776	0.257316	0.365631	0.528792	0.369677	0.134888	0.390627	0.158923	0.236921	0.172503	0.208558	0.244269
4-10:10	EW1_F1P01_A05		**No hits**				1.54e-05		0.655384	0.283293	0.472848	1.00849	0.660945	0.285697	0.47686	1.05758	0.750114	0.720379	1.45871	1.25135	0.964308	0.515374	0.591797	0.756057	0.567233	0.273727	0.40045	0.35342	0.225404	0.217976	0.448186	0.385666	0.651875	0.780272	0.280463
20-10:10	EW1_F1P01_A05		**No hits**				1.37e-05		0.752271	0.376467	0.425226	0.936595	0.704573	0.352597	0.398264	0.916819	0.666953	1.08393	0.959605	1.13315	0.616483	0.561325	1.01355	0.608424	0.813659	0.357201	0.408013	0.337077	0.297662	0.372693	0.131286	0.63725	0.388906	0.589494	0.522403
15-14:10	EW1_F1P01_D12		**No hits**				2.35e-05		0.424706	0.194384	0.476795	0.202019	0.0857986	0.0392692	0.0963217	0.132535	0.282854	0.199529	0.223071	0.20166	0.0914485	0.177223	0.0437367	0.111776	0.0586828	0.0696234	0.0699963	0.0292913	0.0340934	0.0191875	0.10389	0.0779233	0.16807	0.0481155	0.126649
31-14:10	EW1_F1P01_D12		**No hits**				1.89e-05		0.43719	0.284956	0.412485	0.337834	0.147698	0.0962677	0.139351	0.246029	0.293021	0.37951	0.384333	0.418503	0.116816	0.11226	0.180088	0.192062	0.154958	0.0788166	0.129716	0.12462	0.115205	0.0563293	0.0835871	0.190876	0.22704	0.128949	0.112498
9-14:10	EW1_F1P01_H11		**No hits**				< 1e-07		3.6146	8.44564	1.86307	0.835186	3.01886	7.05368	1.55601	0.892855	1.23671	0.586744	0.913351	0.686724	3.45059	3.69079	3.37679	2.19486	2.65639	4.89285	8.82829	7.57197	7.82368	6.82371	1.77966	1.04931	1.37832	1.4892	2.37966
25-14:10	EW1_F1P01_H11		**No hits**				2e-07		2.9322	8.37972	2.31267	1.17797	3.45406	9.8711	2.72426	1.29631	2.296	0.601771	1.00814	1.25616	3.36482	5.63168	3.75851	2.42247	2.84954	9.33099	9.77842	12.3235	9.68601	8.60509	2.34494	2.83321	2.2561	2.82874	3.53902
5-8:9	EW1_F1P03_H02		**No hits**				< 1e-07		5.76771	10.5481	4.57552	0.04188	0.241552	0.441753	0.191623	0.0382507	0.0628168	0.0510885	0.0250386	0.0419164	0.278422	0.259977	0.399094	0.315909	0.0901102	0.641289	0.542724	0.307364	0.442553	0.355343	0.169483	0.124336	0.0759621	0.186462	0.865615
21-8:9	EW1_F1P03_H02		**No hits**				1e-07		4.7186	9.7978	4.29206	0.0566291	0.26721	0.55484	0.243056	0.0690243	0.105703	0.0372019	0.0465036	0.0461377	1.25199	0.273288	0.168356	0.225245	0.104992	0.687511	0.674332	0.443523	0.552043	0.463229	0.196781	0.207383	0.140636	0.504941	0.292708
14-12:9	EW1_F1P04_E08		**No hits**				8.9e-06		2.49245	4.81608	2.10282	0.168745	0.420588	0.812688	0.354839	0.222073	0.302775	0.153689	0.169435	0.0781432	0.346714	0.477635	0.495347	0.373614	0.429423	0.897466	0.93356	0.647548	0.776801	0.841157	0.408929	0.318529	0.35776	0.229655	0.525646
30-12:9	EW1_F1P04_E08		**No hits**				2.66e-05		2.50546	5.57699	2.49245	0.221295	0.554446	1.23416	0.551567	0.31792	0.50183	0.2357	0.0921884	0.153091	0.740861	0.552329	0.54666	0.47585	0.492236	1.49105	1.31626	1.40487	1.02259	1.01553	0.766194	0.319815	0.566705	0.482737	0.761529
2-3:8	EW1_F1P05_E09		**No hits**				1.6e-06		0.579429	0.165852	0.371435	1.32806	0.769514	0.220261	0.493287	1.05027	0.806455	1.78839	1.72768	1.5786	0.640186	0.575396	0.779555	0.944761	0.994585	0.264825	0.345004	0.152503	0.151948	0.244867	0.506026	0.52073	0.464472	0.647131	0.368773
18-3:8	EW1_F1P05_E09		**No hits**				1.21e-05		0.736372	0.294118	0.517748	1.07166	0.789138	0.315193	0.554848	0.846624	0.719269	1.23003	1.50649	1.25261	0.925102	0.505621	0.862013	0.885326	0.857303	0.354973	0.406912	0.269746	0.236164	0.33808	0.497579	0.502249	0.485017	0.766967	0.565661
10-5:8	EW1_F1P05_F07		**No hits**				2.1e-05		0.799226	0.364317	0.653658	0.544779	0.435401	0.198472	0.356099	0.471583	0.56522	0.496018	0.699039	0.51919	0.440653	0.322047	0.553134	0.283226	0.703833	0.205203	0.250247	0.134142	0.190848	0.234256	0.341171	0.314009	0.391264	0.335385	0.407313
26-5:8	EW1_F1P05_F07		**No hits**				0.000124		0.884707	0.438791	0.815743	0.560783	0.496128	0.246067	0.457455	0.446139	0.763543	0.490391	0.568426	0.584053	0.45778	0.396669	0.56806	0.35297	0.82557	0.281549	0.257185	0.191559	0.301272	0.215875	0.471899	0.266854	0.488389	0.586694	0.555187
3-9:8	EW1_F1P06_C09		**No hits**				1.2e-06		0.463725	0.114829	0.826659	0.188678	0.0874946	0.0216657	0.155972	0.188097	0.142695	0.178854	0.23031	0.216272	0.137457	0.0461065	0.133699	0.0749008	0.0807906	0.0219603	0.0100118		0.030706	0.0326375	0.114344	0.113554	0.2306	0.261358	0.117958
19-9:8	EW1_F1P06_C09		**No hits**				2.33e-05		0.5181	0.18745	0.521938	0.188625	0.0977264	0.0353577	0.0984505	0.165714	0.169375	0.131576	0.238184	0.271454	0.0579597	0.0644349	0.156243	0.096996	0.157492	0.0136138	0.0343313	0.0461895	0.0413365	0.0619268	0.0963097	0.0990847	0.0796231	0.142619	0.0853484
7-9:8	EW1_F1P06_C10		**No hits**				5e-07		0.548299	0.148308	0.522425	0.238232	0.130622	0.0353316	0.124458	0.252428	0.150526	0.221718	0.247492	0.368035	0.143148	0.120371	0.0767179	0.127128	0.226277	0.021813	0.0508431	0.0349075	0.0299519	0.0474822	0.123056	0.0996213	0.130024	0.202724	0.0924138
23-9:8	EW1_F1P06_C10		**No hits**				9.1e-06		0.52335	0.222716	0.572469	0.23484	0.122903	0.0523025	0.134438	0.23005	0.197912	0.171245	0.300672	0.304685	0.0952179	0.138348	0.105719	0.101843	0.197716	0.052633	0.107788	0.0367123	0.0439525	0.0427553	0.141085	0.116316	0.135112	0.156511	0.126548
3-2:7	EW1_F1P07_D09		**No hits**				4.88e-05		0.682114	0.209453	0.583219	0.165568	0.112936	0.0346786	0.0965623	0.174471	0.11028	0.172602	0.157962	0.237173	0.0903907	0.165371	0.0608935	0.0911679	0.221397	0.0290751	0.0342436	0.0906803	0.01802	0.0308277	0.112686	0.0829607	0.0714751	0.1168	0.107572
19-2:7	EW1_F1P07_D09		**No hits**				1.84e-05		0.739884	0.292646	0.5215	0.148862	0.11014	0.0435638	0.0776314	0.122971	0.265612	0.09472	0.158055	0.14949	0.0752102	0.142675	0.081127	0.0892178	0.208684	0.0389362	0.0424746	0.0509532	0.0498517	0.0373502	0.219832	0.0595765	0.0967332	0.050739	0.0438634
2-2:7	EW1_F1P07_F09		**No hits**				3.02e-05		0.581079	0.22886	0.429791	0.653721	0.379864	0.14961	0.280964	0.489997	0.369371	0.815748	0.830557	0.9736	0.348045	0.359435	0.426118	0.405764	0.365661	0.201393	0.194609	0.20124	0.101893	0.0932704	0.378855	0.374451	0.259019	0.372607	0.127879
18-2:7	EW1_F1P07_F09		**No hits**				7.1e-06		0.551739	0.251774	0.461452	0.597468	0.329647	0.150427	0.275703	0.405691	0.497423	0.553675	0.938659	0.725922	0.335656	0.223964	0.472958	0.408244	0.268181	0.17627	0.205993	0.113131	0.160868	0.11656	0.269925	0.322864	0.253619	0.359088	0.200706
13-2:4	EW1_F1P09_H12		**No hits**				1.45e-05		0.543169	0.237037	0.612925	0.326631	0.177416	0.0774236	0.2002	0.283855	0.250887	0.304283	0.415647	0.412769	0.23249	0.100217	0.217001	0.142817	0.24343	0.100295	0.0770114	0.0365299	0.111232	0.0886446	0.11451	0.175811	0.184939	0.383284	0.225364
29-2:4	EW1_F1P09_H12		**No hits**				2.89e-05		0.579225	0.325849	0.662296	0.361673	0.20949	0.117851	0.239535	0.306168	0.402063	0.253997	0.399696	0.495186	0.170282	0.211407	0.22401	0.192862	0.259428	0.0842537	0.16825	0.108117	0.141373	0.104919	0.190378	0.206627	0.248401	0.322276	0.250412
13-8:4	EW1_F1P10_H12		**No hits**				2.26e-05		0.66214	0.329065	0.525227	0.44612	0.295394	0.146802	0.234314	0.433293	0.393492	0.319889	0.57072	0.567698	0.321322	0.231048	0.310696	0.246218	0.396011	0.173024	0.156501	0.0938443	0.160358	0.167318	0.208505	0.21945	0.228801	0.228567	0.295167
29-8:4	EW1_F1P10_H12		**No hits**				3.18e-05		0.629848	0.372837	0.682303	0.517332	0.325841	0.19288	0.352977	0.576293	0.611046	0.345714	0.503549	0.604463	0.300421	0.326735	0.319266	0.285718	0.410213	0.14585	0.232072	0.205744	0.215206	0.178128	0.212118	0.434703	0.348207	0.43536	0.391991
1-15:17	EW1_F1P18_B04		**No hits**				9.1e-06		0.53544	0.249509	0.553251	0.237932	0.127398	0.059366	0.131636	0.314331	0.190717	0.209193	0.238389	0.255064	0.182639	0.102021	0.108815	0.102253	0.161872	0.0767396	0.0933574	0.0655029	0.0357859	0.0439084	0.0645234	0.114072	0.0965377	0.351113	0.158428
17-15:17	EW1_F1P18_B04		**No hits**				7.49e-05		0.692081	0.400712	0.65587	0.244495	0.16921	0.0979719	0.160357	0.300955	0.231838	0.195927	0.23205	0.275414	0.244158	0.162496	0.154787	0.126293	0.178857	0.107357	0.119557	0.100111	0.112555	0.0624103	0.147575	0.121377	0.180842	0.305607	0.107109
10-14:17	EW1_F1P18_D06		**No hits**				7e-07		0.26676	0.194155	0.143162	3.3118	0.883455	0.643003	0.474125	4.35572	2.82094	2.2952	3.63023	3.89146	0.464254	1.47079	1.08416	2.25383	0.322554	0.697524	0.455485	0.995405	0.549425	0.632593	0.749343	0.817845	0.734139	0.101369	0.525326
26-14:17	EW1_F1P18_D06		**No hits**				1.82e-05		0.215105	0.21352	0.134383	3.68584	0.792845	0.787002	0.495316	4.44293	3.99111	2.29142	3.70656	4.51695	0.353985	1.52812	1.23762	2.83813	0.164883	0.500689	0.522641	1.60559	1.02555	0.700675	0.839369	0.82806	0.816708	0.0713048	0.736564
7-16:17	EW1_F1P18_E11		**No hits**				1.78e-05		0.561599	0.292233	0.625085	0.193816	0.108847	0.0566393	0.121151	0.145304	0.179617	0.126709	0.308773	0.26784	0.126843	0.0633563	0.124045	0.0627359	0.244301	0.0665323	0.0585024	0.0600875	0.0487181	0.0511576	0.10582	0.100681	0.0947731	0.210954	0.122533
23-16:17	EW1_F1P18_E11		**No hits**				3.51e-05		0.48399	0.256552	0.652435	0.185763	0.0899071	0.0476578	0.121198	0.152899	0.200362	0.121837	0.235701	0.251437	0.0461389	0.0660595	0.13549	0.0841756	0.168995	0.0329351	0.0731691	0.04378	0.0748709	0.0311239	0.0785881	0.0903438	0.0975445	0.327619	0.115253
7-15:17	EW1_F1P18_F03		**No hits**				5.3e-06		0.517688	0.244315	0.415885	0.2216	0.11472	0.0541403	0.0921603	0.2049	0.177727	0.174567	0.376803	0.22309	0.175995	0.0571203	0.0948204	0.0623383	0.334383	0.0450105	0.0762186	0.0437805	0.0445407	0.0695329	0.0238198	0.0712063	0.0994371	0.647641	0.0608668
23-15:17	EW1_F1P18_F03		**No hits**				8.2e-06		0.420083	0.157142	0.539398	0.267852	0.11252	0.0420909	0.144479	0.226845	0.218103	0.202884	0.544375	0.252312	0.103827	0.0921275	0.114318	0.0738034	0.223489	0.0680491	0.0640254	0.022064	0.0484907	0.0283414	0.0959672	0.0978402	0.121687	0.346217	0.159142
12-11:7	EW1_F2P11_A11		**No hits**				1e-07		0.220692	0.0413333	0.176038	1.38985	0.306729	0.057447	0.244667	0.399084	1.61915	1.88468	2.04467	2.0827	0.167134	0.280185	0.397188	0.283849	0.514258	0.0759246	0.0460642	0.0796707	0.0459757	0.0488387	0.158131	0.275802	0.229085	0.659955	0.132969
28-11:7	EW1_F2P11_A11		**No hits**				5e-06		0.268731	0.0632752	0.240691	1.15217	0.309624	0.0729038	0.277317	0.362765	0.477082	2.09909	2.34932	2.37898	0.30805	0.133211	0.48075	0.341409	0.422487	0.0553967	0.0684735	0.0623809	0.105235	0.0827047	0.187682	0.378385	0.391413	0.371946	0.158639
16-12:7	EW1_F2P11_B04		**No hits**				7.55e-05		0.775134	0.348828	0.644306	0.181131	0.140401	0.0631835	0.116704	0.145584	0.180728	0.238062	0.21758	0.143058	0.12639	0.139336	0.134512	0.126429	0.182164	0.0485679	0.0671584	0.107454	0.0483232	0.0594555	0.0640729	0.187486	0.135208	0.135659	0.0982486
32-12:7	EW1_F2P11_B04		**No hits**				0.0001215		0.658362	0.440429	0.773002	0.25218	0.166026	0.111067	0.194936	0.209432	0.215457	0.321525	0.248298	0.283113	0.210855	0.0986197	0.180478	0.199914	0.168138	0.080695	0.109046	0.135378	0.13005	0.109099	0.160083	0.22984	0.179909	0.266492	0.159568
15-9:7	EW1_F2P11_C04		**No hits**				2e-07		0.49259	0.175035	0.455852	1.40011	0.689681	0.245069	0.638244	0.986367	0.938576	1.94427	1.87347	1.59552	0.536742	0.459901	0.881435	0.699683	1.02499	0.24211	0.233879	0.233522	0.250924	0.266419	0.557707	0.68601	0.683408	0.691553	0.585723
31-9:7	EW1_F2P11_C04		**No hits**				2.14e-05		0.482557	0.256222	0.59497	1.81041	0.873625	0.463868	1.07714	0.979871	1.40382	2.61323	2.4633	2.1964	0.551968	0.601143	1.14143	1.05799	1.27001	0.449372	0.529837	0.492349	0.586567	0.312343	0.749842	1.34371	1.27734	1.36248	0.826886
3-10:7	EW1_F2P11_C05		**No hits**				1.1e-06		0.390527	0.0845492	0.299064	0.488758	0.190873	0.0413241	0.14617	0.235703	0.262535	0.761126	0.766668	0.772421	0.13594	0.139221	0.237078	0.220364	0.256239	0.0287562	0.0517768	0.0681589	0.0415501	0.0285796	0.131624	0.221729	0.196127	0.160615	0.0725792
19-10:7	EW1_F2P11_C05		**No hits**				3.3e-06		0.468539	0.18724	0.51046	0.344566	0.161443	0.0645166	0.175887	0.178153	0.305844	0.380602	0.532319	0.439976	0.0824226	0.130544	0.245754	0.214719	0.193158	0.0482315	0.0539961	0.0650631	0.099659	0.0661931	0.116379	0.200848	0.234424	0.244878	0.125452
15-10:7	EW1_F2P11_C08		**No hits**				2.16e-05		0.51843	0.195903	0.692427	0.192494	0.0997944	0.0377101	0.133288	0.0909109	0.144472	0.299181	0.214848	0.313051	0.080892	0.0480066	0.205399	0.127937	0.0969901	0.0244252	0.0422488	0.0523709	0.0485713	0.0290514	0.139366	0.108443	0.122251	0.211401	0.107704
31-10:7	EW1_F2P11_C08		**No hits**				6.7e-06		0.381432	0.136341	0.427197	0.619871	0.236439	0.084514	0.264807	0.219069	0.486705	0.891607	0.923814	1.04208	0.155998	0.280195	0.212907	0.262826	0.302105	0.0699436	0.112641	0.0664572	0.0886381	0.0929043	0.176936	0.244886	0.253496	0.454305	0.260944
11-11:7	EW1_F2P11_C11		**No hits**				4e-07		0.266478	0.0757042	0.277346	0.761206	0.202844	0.0576265	0.211118	0.45334	0.35176	1.12555	1.2597	1.13034	0.086963	0.203206	0.268298	0.193488	0.374344	0.0376404	0.0436588	0.0764127	0.0746793	0.0677673	0.162793	0.249025	0.304835	0.260597	0.130229
27-11:7	EW1_F2P11_C11		**No hits**				9e-07		0.274421	0.0741283	0.339955	1.04686	0.28728	0.0776018	0.355884	0.561525	0.538258	1.4178	1.75808	1.6689	0.147189	0.178661	0.429319	0.325657	0.53221	0.033623	0.0990685	0.0866489	0.10176	0.0958181	0.201891	0.505117	0.434452	0.575325	0.223965
7-13:7	EW1_F2P11_D06		**No hits**				1e-07		0.365032	0.0780598	0.374865	0.601806	0.219679	0.0469769	0.225596	0.308948	0.38865	0.714259	1.01026	0.911069	0.150978	0.168736	0.282111	0.326564	0.217987	0.0424868	0.0440768	0.0720304	0.0521801	0.0325039	0.160492	0.285386	0.357536	0.347129	0.102793
23-13:7	EW1_F2P11_D06		**No hits**				1e-06		0.358144	0.109194	0.360185	0.608234	0.217836	0.0664156	0.219077	0.447787	0.280253	0.602159	1.08163	1.01845	0.118739	0.159325	0.340803	0.249172	0.305328	0.0714927	0.060593	0.0870178	0.0778505	0.0440349	0.160268	0.241046	0.26441	0.327002	0.151079
3-14:7	EW1_F2P11_D09		**No hits**				2.01e-05		0.465928	0.157679	0.328302	1.11865	0.521213	0.176389	0.367257	0.671618	0.471025	1.51286	1.85503	1.97317	0.442658	0.349311	0.546617	0.728073	0.625082	0.184193	0.205791	0.25672	0.115833	0.151483	0.264523	0.426164	0.546859	0.636688	0.170219
19-14:7	EW1_F2P11_D09		**No hits**				5.1e-06		0.446407	0.177053	0.353762	1.20914	0.539771	0.214083	0.427749	0.806889	0.592585	1.64773	1.75199	1.87245	0.417755	0.282809	0.678924	0.868117	0.65801	0.220227	0.22194	0.256134	0.230208	0.156033	0.23588	0.561762	0.540458	0.666735	0.299908
10-12:7	EW1_F2P11_F03		**No hits**				1.22e-05		0.359676	0.128462	0.45481	0.642946	0.231252	0.0825944	0.292418	0.265169	0.298394	1.02667	1.19291	1.13376	0.119992	0.125162	0.325625	0.242958	0.556611	0.0778558	0.0906217	0.0765596	0.076903	0.0925311	0.15006	0.27365	0.255276	1.55062	0.131536
26-12:7	EW1_F2P11_F03		**No hits**				7.1e-06		0.407531	0.118786	0.315222	0.816583	0.332783	0.0969984	0.257405	0.389771	0.425328	1.07562	1.27237	1.60028	0.225242	0.245706	0.434396	0.388287	0.437219	0.0812338	0.102743	0.174892	0.0912299	0.0644803	0.12318	0.384391	0.375243	0.3944	0.161258
14-12:7	EW1_F2P11_F04		**No hits**				5e-07		0.422423	0.132127	0.309683	0.919226	0.388302	0.121455	0.284669	0.535548	0.538124	1.28126	1.5567	1.1418	0.2556	0.286559	0.582695	0.447022	0.462707	0.112811	0.114302	0.137224	0.128216	0.116492	0.203995	0.312697	0.378747	0.323483	0.239199
30-12:7	EW1_F2P11_F04		**No hits**				4.1e-06		0.501351	0.250978	0.449762	1.48888	0.746452	0.373677	0.669644	1.20444	1.27731	1.87565	1.38892	1.82554	0.77382	0.598546	0.852987	0.814029	0.720595	0.360785	0.481045	0.492856	0.389311	0.218792	0.515157	0.62215	0.866765	0.932312	0.519903
1-13:7	EW1_F2P11_H05		**No hits**				2.9e-06		0.448613	0.138842	0.412964	1.03437	0.464034	0.143614	0.427159	0.610253	0.501375	1.61376	1.57712	1.52059	0.376131	0.223579	0.562371	0.573223	0.793659	0.170483	0.190893	0.13264	0.116672	0.121303	0.326224	0.454418	0.388883	0.90284	0.273243
17-13:7	EW1_F2P11_H05		**No hits**				1.43e-05		0.497088	0.242296	0.503806	0.786197	0.390809	0.190493	0.396091	0.458815	0.547612	0.927606	1.16063	1.11042	0.392411	0.151574	0.505206	0.433969	0.699084	0.23978	0.23784	0.154598	0.196517	0.144772	0.326499	0.449007	0.384804	0.518121	0.333556
13-14:7	EW1_F2P11_H12		**No hits**				6e-07		0.8027	0.0570797	0.499626	0.716043	0.574768	0.0408715	0.357754	0.713906	1.28174	0.429329	0.731752	0.654788	0.286866	0.510813	0.927643	0.43282	1.06619	0.0193432	0.04515		0.0361999	0.0882653	0.113757	0.652588	0.205982	0.190984	2.00667
29-14:7	EW1_F2P11_H12		**No hits**				1e-07		0.288489	0.0690765	0.368051	0.804402	0.232061	0.0555653	0.29606	0.292042	0.698911	0.88409	1.38845	1.34422	0.194484	0.22973	0.231714	0.235293	0.27628	0.06173	0.0534421	0.0545282	0.0496032	0.0593616	0.245334	0.59538	0.22381	0.446733	0.155748
12-16:7	EW1_F2P12_A07		**No hits**				2e-07		0.48634	0.0308712	1.34149	0.547759	0.266397	0.01691	0.734813	0.696552	0.369977	0.531474	0.703009	0.512125	0.0864693	1.0789	0.227703	0.23237	0.271804	0.0125819		0.0386217	0.0099506		0.914381	0.635101	0.743467	0.891667	0.556479
28-16:7	EW1_F2P12_A07		**No hits**				1.4e-06		0.47132	0.0559812	0.555812	0.596594	0.281187	0.0333981	0.331594	0.143842	0.506301	0.990037	0.99094	1.0578	0.188458	0.146311	0.202565	1.37899	0.228224	0.0371788	0.0219701	0.0434812	0.0331372	0.0353073	1.37421	0.343762	1.01513	0.173711	0.0481254
11-2:6	EW1_F2P12_D03		**No hits**				8e-07		0.531385	0.192866	0.593073	2.77236	1.47319	0.534694	1.64421	1.66664	2.8262	3.02803	3.96495	2.89603	1.24938	1.19506	1.63305	1.61062	1.76692	0.470266	0.779764	0.425476	0.465841	0.601323	1.21834	2.04808	2.25728	2.19565	0.971678
27-2:6	EW1_F2P12_D03		**No hits**				1.3e-05		0.448161	0.223674	0.748317	3.44299	1.54301	0.770107	2.57645	2.04502	4.00785	3.34602	5.00054	3.52796	0.862167	1.37842	1.94636	1.76399	2.14364	0.418547	1.26868	0.762102	0.773346	0.865512	1.71992	3.06571	3.14872	3.44993	1.98209
15-2:6	EW1_F2P12_D04		**No hits**				3e-07		0.390029	0.11209	0.278312	0.481351	0.187741	0.0539545	0.133966	0.270306	0.281257	0.631706	0.77901	0.690703	0.13963	0.130846	0.218819	0.254425	0.229302	0.0552014	0.0573048	0.064508	0.0402815	0.0556262	0.109314	0.108279	0.222667	0.210134	0.0779101
31-2:6	EW1_F2P12_D04		**No hits**				2.1e-06		0.438809	0.212933	0.499078	0.559203	0.245383	0.119073	0.279086	0.365021	0.391709	0.603917	0.797886	0.793681	0.12707	0.264069	0.242019	0.332798	0.329183	0.0914569	0.122373	0.15002	0.131109	0.108736	0.223576	0.38731	0.323478	0.357961	0.168859
1-3:6	EW1_F2P12_H05		**No hits**				1.31e-05		0.509949	0.137363	0.349645	0.84602	0.431427	0.116212	0.295807	0.462989	0.356105	1.30047	1.47745	1.36817	0.42515	0.318737	0.395252	0.598002	0.466645	0.150418	0.170248	0.0975237	0.0908953	0.0933723	0.281472	0.442669	0.359244	0.345285	0.146541
17-3:6	EW1_F2P12_H05		**No hits**				9.54e-05		0.606819	0.202946	0.440651	0.743435	0.45113	0.150877	0.327595	0.313536	0.416125	1.1251	1.3075	1.18324	0.395645	0.249416	0.548275	0.686465	0.503109	0.147188	0.229611	0.119002	0.171757	0.113183	0.295031	0.356869	0.442365	0.348633	0.232361
8-5:6	EW1_F2P13_A02		**No hits**				1e-07		0.474584	0.0217138	1.53606	0.292367	0.138753	0.00634839	0.449093	0.143629	0.336591	0.308033	0.414989	0.345671	0.124571	0.395594	0.0817469	0.0906974	0.140758	0.00860322			0.00948587	0.0031351	0.482509	0.537136	0.596695	0.627863	0.188137
24-5:6	EW1_F2P13_A02		**No hits**				1e-07		0.830342	0.119259	0.797718	0.358182	0.297414	0.0427163	0.285728	0.276041	0.411886	0.365018	0.440581	0.322425	0.676671	0.256666	0.133437	0.389065	0.258083	0.04032	0.0519215	0.0238456	0.0660743	0.0431181	0.553999	0.217671	0.427324	0.549651	0.0672375
11-15:6	EW1_F2P14_D07		**No hits**				3.51e-05		0.39166	0.178829	0.195098	0.206019	0.0806894	0.0368422	0.0401938	0.349285	0.0899834	0.18207	0.240293	0.269907	0.0434784	0.0553529	0.129244	0.132895	0.0827466	0.0452762	0.0233375	0.0706611	0.0394773	0.0230291	0.0580592	0.0177426	0.042356	0.038646	0.062214
27-15:6	EW1_F2P14_D07		**No hits**				1.38e-05		0.287095	0.225151	0.169077	0.268459	0.0770733	0.0604438	0.0453902	0.341836	0.186975	0.225114	0.240094	0.40365	0.0285367	0.0751357	0.0826822	0.123806	0.123912	0.0752452	0.0344641	0.103812	0.0542977	0.0551928	0.0821364	0.0585196	0.0245366	0.0266323	0.0613409
2-11:6	EW1_F2P14_E01		**No hits**				6.5e-06		0.532112	0.115863	0.643863	0.23253	0.123732	0.0269417	0.149718	0.124212	0.123813	0.319294	0.349165	0.396502	0.0994909	0.0917666	0.111661	0.122375	0.232459	0.0183523	0.0240612	0.0445983	0.0161876	0.0445265	0.18897	0.244308	0.0954443	0.220669	0.0773649
18-11:6	EW1_F2P14_E01		**No hits**				5.34e-05		0.632607	0.219086	0.617852	0.214075	0.135425	0.0469009	0.132267	0.108242	0.240247	0.202061	0.365504	0.234102	0.142785	0.129668	0.0882115	0.165946	0.168072	0.0232891	0.070822	0.0433962	0.0445847	0.0711128	0.103903	0.231404	0.0588758	0.180327	0.158585
2-2:5	EW1_F2P15_E05		**No hits**				4.72e-05		0.475293	0.140946	0.555773	0.716808	0.340694	0.101031	0.398383	0.688791	0.902369	0.710439	0.680727	0.629568	0.186844	0.13312	0.557665	0.581462	0.569115	0.0565365	0.150913	0.0333666	0.135045	0.2738	0.417529	0.662397	0.234263	0.788289	0.196476
18-2:5	EW1_F2P15_E05		**No hits**				2.23e-05		0.544004	0.172892	0.638932	0.672764	0.365986	0.116316	0.42985	0.655644	0.888418	0.525121	0.787216	0.572368	0.389597	0.377848	0.238587	0.546348	0.342197	0.0732904	0.27728		0.111219	0.0809854	0.43804	0.216275	0.660311	0.66774	0.351327
4-7:5	EW1_F2P16_A01		**No hits**				5.3e-06		0.273325	0.0553665	0.253759	1.69857	0.464262	0.0940441	0.431027	0.681891	0.476569	3.13068	3.68285	3.77361	0.283666	0.265962	0.497065	0.90261	0.637204	0.100124	0.0813622	0.131725	0.0828184	0.0827759	0.234618	0.743494	0.765924	0.503642	0.221095
20-7:5	EW1_F2P16_A01		**No hits**				6.4e-06		0.343182	0.0749073	0.315236	1.36078	0.466994	0.101932	0.428966	0.600527	0.442851	2.32088	2.93369	2.57676	0.241919	0.301574	0.624664	0.664451	0.733469	0.129576	0.0868803	0.0854676	0.134874	0.0847968	0.26377	0.832984	0.545722	0.542516	0.223289
3-12:5	EW1_F2P16_D09		**No hits**				2.3e-06		0.4446	0.19377	0.382827	0.303064	0.134742	0.0587248	0.116021	0.314	0.165674	0.319469	0.367262	0.418874	0.165087	0.140333	0.121553	0.105894	0.148939	0.062895	0.0849847	0.0438004	0.0694418	0.0429587	0.113084	0.157884	0.128658	0.0925003	0.0989384
19-12:5	EW1_F2P16_D09		**No hits**				5e-06		0.547584	0.259082	0.475505	0.25669	0.140559	0.0665037	0.122057	0.255584	0.156243	0.246802	0.368399	0.306931	0.103761	0.149324	0.127728	0.159728	0.173566	0.0813356	0.0715434	0.0752996	0.0473406	0.0627121	0.0779205	0.120453	0.177055	0.167364	0.0974049
10-7:5	EW1_F2P16_E03		**No hits**				1.1e-06		0.590994	0.216213	0.61391	0.309711	0.183037	0.0669635	0.190134	0.196243	0.244962	0.348793	0.474061	0.358499	0.218397	0.138565	0.177368	0.155991	0.24537	0.071573	0.0540414	0.0679394	0.0794648	0.0644788	0.165464	0.145282	0.153553	0.367577	0.183139
26-7:5	EW1_F2P16_E03		**No hits**				1.9e-05		0.627662	0.25044	0.699052	0.347252	0.217957	0.0869659	0.242747	0.211778	0.270528	0.392583	0.462615	0.485266	0.20394	0.149973	0.199925	0.235357	0.341779	0.125971	0.0585222	0.069889	0.0818717	0.117926	0.269758	0.328906	0.160713	0.304452	0.19416
1-13:4	EW1_R1P01_H05		**No hits**				2.36e-05		0.630009	0.387627	0.705454	0.214548	0.135167	0.0831646	0.151354	0.236693	0.18183	0.19796	0.231826	0.23016	0.171454	0.113231	0.12911	0.113055	0.159219	0.0811422	0.0971399	0.0616823	0.0742847	0.110151	0.111887	0.130706	0.154058	0.232463	0.151653
17-13:4	EW1_R1P01_H05		**No hits**				8.34e-05		0.729543	0.423785	0.742826	0.233259	0.170173	0.0988519	0.173271	0.221231	0.246884	0.209113	0.264741	0.228378	0.181736	0.15617	0.155899	0.159847	0.201773	0.140648	0.115318	0.0777721	0.0765367	0.0977687	0.115929	0.156882	0.226384	0.177022	0.214285
4-1:3	EW1_R1P02_A09		**No hits**				6.7e-06		0.47841	0.279147	0.52365	0.169526	0.0811029	0.0473227	0.0887722	0.184483	0.122645	0.142875	0.212319	0.204	0.138396	0.0582519	0.0784396	0.108543	0.0511224	0.0448627	0.0598183	0.0658593	0.0397164	0.0338095	0.0946453	0.0852591	0.0893336	0.0991899	0.0771014
20-1:3	EW1_R1P02_A09		**No hits**				1.15e-05		0.606115	0.351761	0.556661	0.187997	0.113948	0.06613	0.104651	0.15073	0.189588	0.170759	0.230301	0.20896	0.136998	0.0710667	0.121683	0.0994981	0.162969	0.0668067	0.0474617	0.0867923	0.0670087	0.0685832	0.0905815	0.114657	0.110349	0.176639	0.0620026
7-16:4	EW1_R1P02_C06		**No hits**				5e-07		0.549585	0.185298	0.5551	0.361828	0.198855	0.0670461	0.200851	0.392667	0.257268	0.367543	0.443749	0.376406	0.207317	0.192818	0.18277	0.187694	0.226751	0.0391364	0.0824676	0.0611001	0.0739744	0.0928709	0.276738	0.137026	0.248253	0.261031	0.133018
23-16:4	EW1_R1P02_C06		**No hits**				4e-07		0.509517	0.205752	0.533251	0.380664	0.193955	0.0783221	0.202989	0.418085	0.341997	0.286545	0.516229	0.377907	0.210605	0.206011	0.177989	0.106447	0.333901	0.0733698	0.0894455	0.0520707	0.0958935	0.0899424	0.153064	0.237447	0.215118	0.243313	0.18117
14-15:4	EW1_R1P02_E04		**No hits**				1.3e-06		0.623648	0.286335	0.575288	0.837619	0.522379	0.239839	0.481872	0.733922	0.630675	0.890733	0.919987	1.08705	0.412284	0.547972	0.47455	0.643181	0.564103	0.242779	0.277093	0.191051	0.252055	0.244975	0.436018	0.503298	0.68557	0.459247	0.376039
30-15:4	EW1_R1P02_E04		**No hits**				8.32e-05		0.70552	0.379022	0.669886	1.0152	0.716241	0.384781	0.680065	0.837724	1.11836	1.16857	0.669765	1.47058	0.651505	0.687557	0.691837	0.911699	0.667135	0.346616	0.434967	0.362232	0.488813	0.315961	0.61191	0.555259	1.00681	0.758536	0.560589
13-15:4	EW1_R1P02_G04		**No hits**				1.29e-05		0.537558	0.283046	0.552642	0.245522	0.131982	0.069494	0.135686	0.220152	0.266929	0.184899	0.315135	0.260558	0.144791	0.083733	0.160615	0.0983066	0.209206	0.0746805	0.0749415	0.0398557	0.0705253	0.103032	0.102951	0.119271	0.163835	0.13043	0.175276
29-15:4	EW1_R1P02_G04		**No hits**				4.5e-06		0.555216	0.290045	0.637125	0.347064	0.192696	0.100664	0.221123	0.32023	0.41586	0.225525	0.396339	0.423038	0.248184	0.15359	0.191826	0.142534	0.254915	0.110693	0.105617	0.079587	0.125865	0.0882617	0.147401	0.206247	0.223664	0.332107	0.234105
2-10:3	EW1_R1P03_F09		**No hits**				7e-07		0.570841	0.209941	0.566919	0.201573	0.115066	0.0423184	0.114276	0.214574	0.189759	0.16001	0.188158	0.271465	0.160045	0.0853717	0.117573	0.0837758	0.149885	0.0353866	0.0653227	0.046849	0.0297881	0.0420728	0.11488	0.0931056	0.0588114	0.381842	0.081134
18-10:3	EW1_R1P03_F09		**No hits**				1.13e-05		0.684106	0.385309	0.58442	0.175372	0.119973	0.0675725	0.102491	0.186867	0.169819	0.137005	0.211231	0.18063	0.106957	0.0876533	0.117489	0.116429	0.193812	0.0548111	0.0635362	0.0720316	0.0773715	0.0725865	0.0693049	0.102009	0.12411	0.12473	0.103335
16-4:2	EW1_R1P05_B04		**No hits**				4.98e-05		0.678351	0.3868	0.870006	0.96499	0.654602	0.373258	0.839547	0.897218	0.963911	0.954227	1.41124	0.718499	0.675966	0.538627	0.790934	0.465694	0.896258	0.420006	0.394353	0.441241	0.275902	0.359314	0.871075	0.906456	0.915962	0.778326	0.74094
32-4:2	EW1_R1P05_B04		**No hits**				2.52e-05		0.591494	0.425958	1.04054	1.18289	0.699674	0.503863	1.23085	1.05637	1.13979	1.21807	1.38362	1.14128	0.55707	0.492371	0.966441	0.665601	0.950355	0.41775	0.588412	0.549969	0.556491	0.431684	1.30608	1.12644	1.20482	1.66402	0.95778
4-8:2	EW1_R1P06_A05		**No hits**				1.1e-05		0.543683	0.224233	0.501657	3.97392	2.16056	0.891085	1.99355	2.95337	2.01179	6.18021	4.6392	5.81769	2.24337	2.01991	2.3844	1.75881	2.47741	0.74077	1.09493	0.968144	0.778727	0.918752	1.55949	1.77984	2.74932	2.95806	1.39487
20-8:2	EW1_R1P06_A05		**No hits**				1.32e-05		0.555768	0.282201	0.609011	4.25374	2.36409	1.20041	2.59057	3.21715	2.57357	6.15158	5.25607	5.20236	2.04119	2.09246	3.1738	1.97093	2.76398	1.07598	1.39088	1.1301	1.01884	1.44653	1.72981	2.97822	3.04781	3.50842	2.118
6-8:2	EW1_R1P06_E06		**No hits**				1.97e-05		0.395813	0.353736	0.21849	1.45214	0.574777	0.513676	0.317279	2.06021	1.14981	1.45785	1.32031	1.41618	0.357557	1.01648	0.617043	1.29913	0.215321	0.724355	0.494461	0.530554	0.420236	0.447856	0.400497	0.695461	0.341317	0.0966147	0.35005
22-8:2	EW1_R1P06_E06		**No hits**				5.61e-05		0.38649	0.443213	0.234122	1.69814	0.656312	0.752635	0.397571	1.98297	1.50602	1.61593	1.53625	1.90471	0.320885	1.24284	0.695103	1.92422	0.228288	0.841063	0.60517	0.941794	0.720017	0.69971	0.458175	0.733879	0.599511	0.0992649	0.496395
2-10:2	EW1_R1P06_F01		**No hits**				9.3e-06		0.599675	0.331372	0.587434	0.752489	0.451249	0.249354	0.442038	0.891644	0.788943	0.742729	0.639253	0.722369	0.571397	0.438502	0.366564	0.399803	0.509536	0.309641	0.247342	0.229577	0.167449	0.327426	0.432982	0.534047	0.383586	0.398339	0.477674
18-10:2	EW1_R1P06_F01		**No hits**				7.1e-05		0.63724	0.446955	0.69393	0.724638	0.461768	0.323881	0.502848	0.815867	0.824544	0.679179	0.738082	0.592494	0.561861	0.440044	0.409513	0.413938	0.500947	0.414336	0.302364	0.262704	0.303284	0.357047	0.430685	0.583538	0.455533	0.50487	0.556231
6-10:2	EW1_R1P06_F02		**No hits**				8.61e-05		0.625369	0.402591	0.608474	0.392795	0.245642	0.158136	0.239006	0.481861	0.43901	0.368937	0.393993	0.304084	0.285285	0.223975	0.237283	0.231126	0.255222	0.210909	0.182244	0.10759	0.139016	0.172015	0.241082	0.279246	0.232297	0.204584	0.243768
22-10:2	EW1_R1P06_F02		**No hits**				5.41e-05		0.5578	0.418541	0.713806	0.444622	0.24801	0.186092	0.317374	0.411453	0.560902	0.407829	0.528834	0.3491	0.220742	0.232244	0.241623	0.315483	0.240106	0.236206	0.187956	0.152875	0.169606	0.193874	0.27074	0.365486	0.37503	0.292718	0.296428
8-14:2	EW1_R1P07_A06		**No hits**				2.2e-06		0.466273	0.170557	0.466472	1.19242	0.555996	0.203377	0.556233	0.733512	0.669249	1.90129	1.69096	1.52749	0.439567	0.478208	0.584973	0.53361	0.809758	0.177813	0.249258	0.173891	0.215923	0.209084	0.401376	0.59298	0.794486	0.709202	0.397041
24-14:2	EW1_R1P07_A06		**No hits**				4.5e-06		0.467803	0.191996	0.567564	1.24246	0.581229	0.238548	0.705177	0.641216	0.897826	1.92924	1.63867	1.62684	0.518118	0.394576	0.712913	0.507117	0.897494	0.229615	0.298535	0.181875	0.218123	0.284059	0.450158	0.684335	0.996335	0.933122	0.608856
16-15:2	EW1_R1P07_A12		**No hits**				7.1e-06		0.679602	0.258816	0.584997	0.204256	0.138813	0.0528646	0.119489	0.14862	0.17498	0.152988	0.386025	0.231491	0.0914973	0.127816	0.148631	0.128514	0.230723	0.0531225	0.0498914	0.0582568	0.0467302	0.0572235	0.0735126	0.17841	0.171448	0.090224	0.120062
32-15:2	EW1_R1P07_A12		**No hits**				9e-07		0.475285	0.164921	0.636815	0.344291	0.163636	0.0567809	0.21925	0.191637	0.284637	0.460143	0.458585	0.420288	0.155151	0.102818	0.179479	0.157359	0.260417	0.0497321	0.0671585	0.0629643	0.0742243	0.0378124	0.170444	0.21432	0.239997	0.357444	0.161673
8-2:1	EW1_R1P07_B10		**No hits**				1.78e-05		0.496493	0.267146	0.483645	0.378708	0.188026	0.10117	0.18316	0.339676	0.210164	0.421358	0.498509	0.519487	0.236696	0.151013	0.179743	0.118095	0.309744	0.132969	0.12436	0.0713416	0.0854326	0.105164	0.141375	0.187409	0.176527	0.33446	0.131777
24-2:1	EW1_R1P07_B10		**No hits**				2.09e-05		0.500307	0.306173	0.514045	0.406901	0.203575	0.124582	0.209165	0.323086	0.264127	0.576093	0.489679	0.463348	0.211593	0.140025	0.227348	0.173499	0.299178	0.147889	0.120177	0.0869818	0.129155	0.150307	0.194434	0.248407	0.193366	0.263349	0.162781
1-16:2	EW1_R1P07_H01		**No hits**				1.42e-05		0.432682	0.287916	0.283561	0.981256	0.424572	0.282519	0.278246	1.56519	0.879791	0.829486	0.856383	0.930014	0.414021	0.458797	0.377163	0.605136	0.318221	0.32622	0.237772	0.212646	0.246083	0.443436	0.440203	0.315151	0.274954	0.133031	0.328671
17-16:2	EW1_R1P07_H01		**No hits**				5.8e-06		0.374949	0.272119	0.329045	1.17666	0.441186	0.320191	0.387173	1.86828	1.27434	0.920282	1.06866	0.963298	0.405202	0.577075	0.405808	0.509649	0.345631	0.352248	0.269643	0.265537	0.289244	0.461337	0.426788	0.383283	0.39048	0.255861	0.532346
7-1:15	EW2_F1P01_C10		**No hits**				1.58e-05		0.634022	0.324114	0.511039	0.114673	0.0727051	0.0371671	0.0586023	0.111376	0.171255	0.0775522	0.108533	0.123513	0.103002	0.0799216	0.0623408	0.0397581	0.0995674	0.0277194	0.034764	0.0401741	0.0410337	0.0446469	0.0581208	0.0615074	0.0485772	0.0873953	0.04554
23-1:15	EW2_F1P01_C10		**No hits**				1.85e-05		0.680629	0.368671	0.572141	0.1047	0.0712621	0.0385999	0.0599034	0.104597	0.0912668	0.0804798	0.123346	0.132769	0.0922601	0.0666462	0.0655139	0.0606318	0.0752435	0.0423195	0.0315207	0.0477847	0.0410435	0.0327539	0.0853794	0.0464822	0.0872977	0.0430418	0.0517277
6-13:15	EW2_F1P03_E10		**No hits**				2.09e-05		0.868086	0.335734	0.755455	0.163895	0.142275	0.0550251	0.123815	0.127339	0.146231	0.150837	0.256566	0.164104	0.0992932	0.260578	0.145446	0.0776225	0.19957	0.0520292	0.0557738	0.0732202	0.0577156	0.0411341	0.086085	0.0696822	0.112616	0.432722	0.0995443
22-13:15	EW2_F1P03_E10		**No hits**				6.12e-05		0.812313	0.235934	0.726676	0.19608	0.159278	0.0462619	0.142487	0.138333	0.250517	0.176651	0.263294	0.179822	0.118474	0.187019	0.187453	0.104143	0.237002	0.0559958	0.0210681	0.0442559	0.0424504	0.0956058	0.159832	0.104424	0.118424	0.427454	0.0695144
6-14:15	EW2_F1P03_F02		**No hits**				0.0001103		0.640619	0.29528	0.64706	0.316332	0.202648	0.0934065	0.204686	0.270006	0.28662	0.348805	0.345914	0.339224	0.157747	0.167901	0.214429	0.177991	0.338082	0.161246	0.0481599	0.0636458	0.101783	0.141341	0.0855993	0.243693	0.14575	0.50973	0.231834
22-14:15	EW2_F1P03_F02		**No hits**				4.9e-05		0.486346	0.252257	0.591105	0.399606	0.194347	0.100803	0.236209	0.453099	0.235828	0.412219	0.544838	0.424596	0.114875	0.0955945	0.485445	0.206656	0.251676	0.124891	0.0490754	0.0853332	0.128658	0.154677	0.136619	0.214895	0.392793	0.302619	0.21071
9-12:15	EW2_F1P03_G07		**No hits**				3.1e-06		0.487778	0.207973	0.355014	0.568093	0.277103	0.118148	0.201681	0.374193	0.661905	0.712788	0.662537	0.505864	0.367125	0.296838	0.151782	0.285184	0.346361	0.16975	0.106895	0.099092	0.073949	0.173137	0.16795	0.202747	0.153823	0.40842	0.155975
25-12:15	EW2_F1P03_G07		**No hits**				7.4e-06		0.273662	0.201594	0.427931	0.60632	0.165927	0.12223	0.259463	0.413048	0.741387	0.631366	0.652997	0.64904	0.0647266	0.255824	0.164751	0.175762	0.262303	0.0727228	0.1737	0.215966	0.126206	0.0792424	0.0547692	0.490843	0.340208	0.455541	0.282246
1-14:15	EW2_F1P03_H01		**No hits**				3e-07		0.42035	0.0599141	0.723206	0.481266	0.2023	0.0288346	0.348054	0.440281	0.278155	0.611631	0.497688	0.692566	0.118382	0.0876831	0.359133	0.37	0.245653	0.0243773	0.0369841	0.0143216	0.0535379		0.574488	0.293238	0.200017	0.661855	0.229036
17-14:15	EW2_F1P03_H01		**No hits**				1e-07		0.44386	0.145903	0.621059	0.406244	0.180315	0.0592723	0.252301	0.413794	0.3889	0.423979	0.500606	0.323947	0.103649	0.366773	0.129468	0.140956	0.274761	0.0888869	0.0435205	0.0425519	0.0872417	0.0509431	0.204884	0.418534	0.0959756	0.602438	0.2062
2-13:14	EW2_R1P03_E01		**No hits**				1.2e-06		2.06235	3.86067	1.83377	0.105578	0.217738	0.407601	0.193605	0.0838339	0.10949	0.121263	0.085832	0.137306	0.276193	0.184138	0.229998	0.300558	0.139207	0.456984	0.501335	0.344445	0.308635	0.461935	0.229311	0.252004	0.150323	0.170205	0.183972
18-13:14	EW2_R1P03_E01		**No hits**				2.6e-06		1.92102	3.46077	1.8008	0.14171	0.272228	0.490426	0.255192	0.131372	0.16729	0.136393	0.181515	0.105033	0.297312	0.220308	0.289397	0.439205	0.179582	0.378028	0.515163	0.649416	0.46374	0.483726	0.216817	0.29771	0.232417	0.229515	0.314319
7-15:13	EW2_R1P06_C02		**No hits**				1.39e-05		3.48238	5.12175	2.00714	0.100851	0.3512	0.516531	0.202421	0.0611189	0.114755	0.0830924	0.139956	0.127906	0.355484	0.475068	0.31883	0.311375	0.318679	1.00158	0.637675	0.523225	0.375492	0.293027	0.171043	0.173491	0.32798	0.305203	0.114409
23-15:13	EW2_R1P06_C02		**No hits**				2.43e-05		2.31234	4.32034	2.24767	0.127611	0.29508	0.551322	0.286826	0.127246	0.243777	0.108054	0.0781036	0.129267	0.313025	0.373497	0.312656	0.268503	0.227939	0.498284	0.816361	0.60747	0.317843	0.648529	0.51718	0.270958	0.258755	0.371332	0.144179
11-3:12	EW2_R1P06_D07		**No hits**				4e-06		2.17446	2.67843	1.60819	0.6191	1.34621	1.65821	0.995628	0.619938	0.537987	0.567155	0.637279	0.754491	1.34331	1.03268	1.94943	1.49437	1.09409	1.76233	1.88919	1.62589	1.50137	1.54263	0.705137	1.49551	0.946882	0.909317	1.07749
27-3:12	EW2_R1P06_D07		**No hits**				3.7e-06		2.06596	3.40165	2.07868	0.673573	1.39157	2.29126	1.40014	0.416697	0.760047	0.749706	0.789688	0.739464	1.28072	0.993142	2.45387	1.57206	1.06352	1.93805	2.39524	2.82403	2.14896	2.24159	1.09638	2.50506	1.31801	1.57585	0.943291
10-3:12	EW2_R1P06_F07		**No hits**				2.89e-05		1.87493	4.78618	1.60666	0.0560307	0.105054	0.268173	0.0900223	0.0542744	0.0831133	0.0859461	0.0493194	0.0288814	0.22693	0.129715	0.116879	0.0997217	0.0372947	0.268824	0.493021	0.17597	0.189489	0.313847	0.0417135	0.0647368	0.142905	0.088572	0.172973
26-3:12	EW2_R1P06_F07		**No hits**				1.28e-05		2.63191	6.02285	2.91084	0.0591733	0.155739	0.356392	0.172244	0.0540497	0.0994674	0.0896601	0.0252831	0.0595286	0.219583	0.147986	0.165742	0.09255	0.183803	0.353148	0.660531	0.263413	0.335988	0.278502	0.126352	0.14342	0.205313	0.262099	0.155469
12-6:12	EW2_R1P07_A07		**No hits**				2.1e-06		0.377082	0.114339	0.22929	0.52263	0.197075	0.059757	0.119834	0.39813	0.261472	0.654533	0.647801	0.883383	0.0945488	0.221393	0.279951	0.204856	0.24763	0.0720222	0.0660008	0.111353	0.0412004	0.0349404	0.147722	0.146443	0.332244	0.0439475	0.0782333
28-6:12	EW2_R1P07_A07		**No hits**				1.59e-05		0.360682	0.21048	0.290641	0.647744	0.233629	0.136337	0.188261	0.537345	0.317084	0.649476	1.05296	0.978623	0.180341	0.228416	0.382238	0.415006	0.106519	0.147762	0.206146	0.10258	0.137255	0.109834	0.120971	0.307727	0.316222	0.128909	0.15584
16-6:12	EW2_R1P07_A08		**No hits**				9.1e-06		0.479651	0.0999272	0.661386	0.318064	0.15256	0.0317832	0.210363	0.184976	0.191178	0.537137	0.420067	0.407958	0.102628	0.0841673	0.279767	0.145115	0.235658	0.0344623	0.0345883	0.0809625	0.0117827	0.0285225	0.184178	0.0953832	0.326371	0.713912	0.100642
32-6:12	EW2_R1P07_A08		**No hits**				5e-07		0.342643	0.0897712	0.426623	0.42608	0.145993	0.0382497	0.181776	0.14667	0.657399	0.541819	0.510003	0.527058	0.106176	0.0633803	0.236055	0.338943	0.123181	0.0290511	0.0362769	0.0517924	0.038125	0.0393436	0.313387	0.38823	0.105848	0.27564	0.0559093
4-8:12	EW2_R1P07_B01		**No hits**				1e-07		0.295143	0.0335773	0.516553	0.912537	0.269329	0.0306405	0.471373	0.391789	0.868084	1.38917	1.2363	1.08332	0.188652	0.430048	0.319054	0.278923	0.196284	0.0268753	0.0199141	0.0836961	0.0236183	0.0255278	0.448312	1.62717	0.212519	0.481931	0.311478
20-8:12	EW2_R1P07_B01		**No hits**				3e-07		0.263512	0.0544877	0.332561	0.798038	0.210293	0.0434833	0.265396	0.231692	1.12625	1.06287	1.02464	1.13899	0.0418048	0.295387	0.325127	0.409928	0.249886	0.0290935	0.0525394	0.0419255	0.0350263	0.0692557	0.283517	0.417386	0.300504	0.152251	0.243188
7-9:12	EW2_R1P07_D06		**No hits**				5.27e-05		0.717236	0.225303	0.762568	0.269311	0.193159	0.0606764	0.205368	0.314053	0.205342	0.217392	0.316617	0.319161	0.190604	0.169305	0.126746	0.26264	0.250312	0.0656289	0.0969919	0.0485486	0.0253335	0.10505	0.336597	0.139428	0.126538	0.351131	0.17519
23-9:12	EW2_R1P07_D06		**No hits**				2.1e-06		0.764726	0.270423	0.667141	0.255523	0.195405	0.0690993	0.17047	0.272254	0.179552	0.216335	0.374446	0.275086	0.170949	0.163242	0.124851	0.333724	0.245019	0.0558136	0.0723836	0.0662712	0.0828881	0.0709858	0.141471	0.231636	0.125575	0.217275	0.161009
2-7:12	EW2_R1P07_E09		**No hits**				2e-07		0.268703	0.117469	0.520755	0.279223	0.0750282	0.0328	0.145407	0.315397	0.309586	0.260285	0.206769	0.322987	0.097311	0.0340796	0.125099	0.0652035	0.0878901	0.0253993	0.0716407	0.0290748	0.021673	0.0331094	0.101116	0.14943	0.101665	0.0950477	0.445201
18-7:12	EW2_R1P07_E09		**No hits**				7.3e-06		0.623265	0.215088	0.55746	0.17117	0.106684	0.0368165	0.0954203	0.181857	0.157475	0.16503	0.184376	0.168627	0.123936	0.226371	0.0748794	0.0738546	0.089072	0.0549608	0.049847	0.0165012	0.0323599	0.0462378	0.0598226	0.0918518	0.0902167	0.0847846	0.188211
1-10:12	EW2_R1P07_H09		**No hits**				9.42e-05		0.375105	0.308157	0.322656	0.652353	0.244701	0.201027	0.210486	0.83514	0.677436	0.49014	0.54007	0.788891	0.221885	0.215559	0.175237	0.322494	0.324593	0.196579	0.19027	0.20094	0.113538	0.38473	0.225883	0.228494	0.199656	0.234005	0.171337
17-10:12	EW2_R1P07_H09		**No hits**				0.0001078		0.481162	0.347871	0.433606	0.555932	0.267493	0.193393	0.241055	0.699628	0.592969	0.522154	0.35474	0.691035	0.251475	0.191311	0.337087	0.309459	0.272887	0.173083	0.22496	0.129508	0.174441	0.307534	0.256411	0.229311	0.244337	0.184661	0.306801
7-15:12	EW2_R1P08_D06		**No hits**				2.8e-06		1.65833	2.79216	1.23347	0.10976	0.182018	0.306466	0.135385	0.101351	0.120218	0.102685	0.107223	0.118746	0.261879	0.165998	0.201031	0.180182	0.126879	0.327171	0.278833	0.382364	0.267796	0.289411	0.146254	0.173349	0.124276	0.152586	0.0946075
23-15:12	EW2_R1P08_D06		**No hits**				4e-07		1.52246	3.7145	1.68224	0.110035	0.167524	0.408723	0.185105	0.101465	0.15767	0.10427	0.101123	0.0956245	0.210183	0.0722656	0.256197	0.209334	0.161971	0.419744	0.372907	0.395167	0.447506	0.412082	0.195589	0.151971	0.210342	0.187307	0.185568
6-14:12	EW2_R1P08_F02		**No hits**				3.88e-05		2.84956	5.17275	2.49451	0.0438311	0.124899	0.226728	0.109337	0.0266891	0.0242733	0.0590423	0.0582559	0.072602	0.355866	0.168827	0.0885263	0.0610914	0.0935452	0.257411	0.384677	0.26922	0.116725	0.192543	0.0533559	0.0939642	0.257425	0.146261	0.0827777
22-14:12	EW2_R1P08_F02		**No hits**				3e-06		2.29899	5.93315	3.36924	0.0436643	0.100384	0.259067	0.147116	0.0299117	0.0518543	0.0365187	0.0585844	0.047831	0.146557	0.109847	0.0699272	0.127018	0.0712865	0.239029	0.43593	0.324681	0.124539	0.276967	0.108145	0.120767	0.135696	0.326976	0.11892
14-14:12	EW2_R1P08_F04		**No hits**				2e-07		2.52717	7.24528	2.86021	0.0677304	0.171167	0.490726	0.193723	0.0468407	0.115105	0.0749347	0.0509583	0.0692318	0.199538	0.120069	0.377411	0.22688	0.0716186	0.715895	0.432798	0.520446	0.366837	0.481073	0.150731	0.342685	0.175049	0.208564	0.14468
30-14:12	EW2_R1P08_F04		**No hits**				5e-06		2.09818	6.34003	3.2721	0.110783	0.232443	0.702368	0.362493	0.0657238	0.247814	0.138249	0.0740504	0.100076	0.253513	0.222131	0.563031	0.281727	0.0759643	0.574588	0.744013	1.12246	0.601079	0.592631	0.273107	0.514586	0.460053	0.237191	0.408131
10-15:12	EW2_R1P08_F07		**No hits**				6e-07		4.79307	7.72433	2.5962	0.0326684	0.156582	0.252341	0.0848136	0.0325427	0.0585944	0.0277692	0.0231469	0.030358	0.534616	0.147056	0.0773613	0.231101	0.0669663	0.386446	0.325711	0.144655	0.193973	0.289698	0.143963	0.0567834	0.0821054	0.0796661	0.0820744
26-15:12	EW2_R1P08_F07		**No hits**				3e-07		3.89883	9.67424	3.84216	0.0415543	0.162013	0.402007	0.159658	0.0233722	0.0859612	0.0500149	0.0242112	0.0509288	0.341537	0.10743	0.183561	0.15585	0.106341	0.352512	0.416806	0.412318	0.476158	0.363978	0.163237	0.157501	0.119556	0.248058	0.13606
9-11:12	EW2_R1P08_G03		**No hits**				3.58e-05		2.6186	7.15157	5.18934	0.0458047	0.119944	0.327576	0.237696	0.0557796	0.0667513	0.0205231	0.0278807	0.0946389	0.132827	0.182177	0.103893	0.178373	0.0553604	0.240378	0.482911	0.226219	0.683342	0.210199	0.292306	0.23423	0.227192	0.255796	0.190697
25-11:12	EW2_R1P08_G03		**No hits**				9.66e-05		1.64683	5.14041	5.0327	0.0634775	0.104537	0.3263	0.319463	0.0548692	0.0787007	0.0483362	0.116973	0.0422118	0.0827974	0.0929286	0.0910532	0.320863	0.0555344	0.128305	0.707139	0.308143	0.295525	0.447706	0.283946	0.282599	0.354015	0.353239	0.331594
1-14:12	EW2_R1P08_H01		**No hits**				1e-07		2.37201	5.34566	1.75946	0.0816963	0.193785	0.436721	0.143741	0.0574001	0.0805967	0.0873328	0.0929121	0.0969464	0.291268	0.110495	0.225908	0.306639	0.122575	0.615085	0.439577	0.475879	0.368855	0.334731	0.14318	0.165516	0.153051	0.188483	0.0897575
17-14:12	EW2_R1P08_H01		**No hits**				1e-07		2.42414	6.95904	2.56619	0.0903216	0.218953	0.628552	0.231783	0.0742517	0.150427	0.0734494	0.0646067	0.113413	0.232786	0.182321	0.252368	0.232528	0.202045	0.545079	0.756299	0.597098	0.607828	0.655735	0.147989	0.186214	0.244495	0.661953	0.149992
5-15:12	EW2_R1P08_H06		**No hits**				1.16e-05		3.55771	8.4518	3.47959	0.0974244	0.346608	0.823411	0.338997	0.136051	0.141888	0.116514	0.0859622	0.0453945	0.444429	0.294842	0.254044	0.277689	0.541165	1.04367	1.3261	0.287915	0.71266	1.3329	0.365197	0.433275	0.346512	0.232659	0.350953
21-15:12	EW2_R1P08_H06		**No hits**				9e-07		2.80885	9.10189	4.21239	0.144776	0.406655	1.31774	0.609855	0.0944709	0.222825	0.219996	0.0789313	0.174005	0.572797	0.445848	0.354405	0.500052	0.245713	1.17101	1.79646	0.732408	1.34973	1.9106	0.542843	0.511496	0.526121	0.924847	0.624396
1-16:12	EW2_R1P08_H09		**No hits**				2.1e-06		3.49731	5.17842	1.91149	0.0557809	0.195083	0.288857	0.106625	0.0469784	0.0587984	0.0821166	0.0379965	0.0626597	0.584809	0.21554	0.214499	0.200264	0.0521828	0.289101	0.490214	0.22766	0.193345	0.322372	0.120141	0.170595	0.0864122	0.0849041	0.0916494
17-16:12	EW2_R1P08_H09		**No hits**				1e-07		3.65709	6.901	2.33758	0.0685171	0.250573	0.472837	0.160164	0.0781351	0.0631083	0.0837952	0.0649422	0.0562751	0.320544	0.286847	0.191947	0.390593	0.143295	0.549656	0.564091	0.546486	0.532794	0.261805	0.157082	0.177047	0.290305	0.137437	0.0949848
5-16:12	EW2_R1P08_H10		**No hits**				1.7e-06		2.61284	5.90266	3.65269	0.0306603	0.0801105	0.180977	0.111993	0.0341325	0.0221703	0.0341475	0.0249557	0.042016	0.106431	0.0763973	0.0691465	0.0657942	0.0891959	0.132549	0.250258	0.118358	0.32113	0.153986	0.0780208	0.0767942	0.0733089	0.194684	0.206027
21-16:12	EW2_R1P08_H10		**No hits**				2.1e-06		2.13581	6.1733	3.21783	0.0426902	0.0911784	0.26354	0.13737	0.0648258	0.0558622	0.0496671	0.0195559	0.0403116	0.138692	0.0936453	0.0504235	0.154726	0.062191	0.290713	0.30333	0.198331	0.352425	0.20625	0.11401	0.124759	0.119113	0.17592	0.164122
12-3:11	EW2_R1P09_A11		**No hits**				4.3e-06		2.24613	5.97204	1.69155	0.148519	0.333593	0.886963	0.251228	0.0828337	0.176241	0.201699	0.177635	0.138156	0.16835	0.469524	0.43831	0.853118	0.139774	1.53756	0.634201	1.29424	0.55995	0.776792	0.545762	0.297136	0.231157	0.181394	0.147179
28-3:11	EW2_R1P09_A11		**No hits**				6.9e-06		2.10787	4.12529	1.4199	0.217582	0.458635	0.897591	0.308946	0.150875	0.22837	0.232295	0.255139	0.238807	0.276686	0.467264	0.593298	1.05256	0.251344	0.761097	1.25639	1.43759	0.593102	0.7146	0.292606	0.564464	0.32338	0.299979	0.175667
10-5:11	EW2_R1P09_F07		**No hits**				4.7e-06		2.16032	4.06951	1.53158	0.0638923	0.138028	0.26001	0.097856	0.081304	0.0828372	0.0325409	0.0773274	0.0628263	0.125719	0.191724	0.139175	0.155609	0.095975	0.29092	0.285281	0.247649	0.253849	0.227769	0.1026	0.138473	0.118258	0.0598065	0.0892988
26-5:11	EW2_R1P09_F07		**No hits**				6.8e-06		2.40859	4.50386	1.53741	0.0910025	0.219188	0.409863	0.139908	0.0673077	0.18549	0.0739564	0.079197	0.0853489	0.169298	0.370181	0.23518	0.33498	0.10247	0.401093	0.391513	0.554079	0.466804	0.284771	0.172488	0.141967	0.146006	0.106181	0.141204
14-6:11	EW2_R1P09_F12		**No hits**				2.5e-06		1.95652	4.67492	1.89262	0.0791173	0.154795	0.369867	0.149739	0.0890809	0.090886	0.0760129	0.11301	0.0445728	0.186643	0.118735	0.121715	0.250927	0.131311	0.310684	0.314182	0.491544	0.303767	0.474927	0.242464	0.13353	0.0692886	0.132502	0.253257
30-6:11	EW2_R1P09_F12		**No hits**				4.6e-06		2.46389	6.48414	1.65826	0.0850192	0.209478	0.551276	0.140984	0.0651201	0.194013	0.0787895	0.048074	0.0928246	0.177398	0.17503	0.240372	0.335754	0.160963	0.395019	0.493385	0.85132	0.459864	0.667299	0.193741	0.107596	0.0891735	0.254148	0.117899
16-9:11	EW2_R1P10_A12		**No hits**				5.5e-06		0.4895	0.136859	0.662442	0.209697	0.102647	0.0286989	0.138912	0.110064	0.335677	0.216686	0.245063	0.206673	0.106721	0.067786	0.0765741	0.0885829	0.232221	0.0471132	0.0142733	0.0219748	0.0504975	0.0260897	0.489268	0.0741535	0.0516737	0.319877	0.0862513
32-9:11	EW2_R1P10_A12		**No hits**				3.4e-06		0.472739	0.175319	0.554489	0.224289	0.10603	0.039322	0.124366	0.147053	0.176996	0.290291	0.279898	0.268389	0.0639654	0.10002	0.140654	0.154859	0.0961663	0.0372775	0.0419804	0.0780898	0.0244801	0.0314251	0.110135	0.183817	0.184861	0.119665	0.0664319
12-10:11	EW2_R1P10_B03		**No hits**				6.24e-05		0.521435	0.227455	0.431943	0.351482	0.183275	0.0799464	0.15182	0.174125	0.502316	0.339429	0.433021	0.41727	0.114731	0.245031	0.20011	0.211848	0.173506	0.0930852	0.061749	0.168492	0.066634	0.0506068	0.177362	0.203851	0.232486	0.118003	0.0813172
28-10:11	EW2_R1P10_B03		**No hits**				2.78e-05		0.420001	0.308606	0.662132	0.477526	0.200561	0.147367	0.316185	0.556568	0.284082	0.379599	0.588313	0.703215	0.132098	0.11778	0.299224	0.236091	0.29525	0.114646	0.140037	0.164762	0.14709	0.178634	0.23806	0.381564	0.450328	0.219032	0.352712
9-1:10	EW2_R1P11_H07		**No hits**				8e-07		0.555219	0.233419	0.567505	0.270438	0.150152	0.0631254	0.153475	0.215405	0.245902	0.311483	0.240267	0.36492	0.182129	0.0909904	0.170857	0.159783	0.168704	0.0776965	0.0600176	0.0442757	0.059889	0.0810642	0.117909	0.233824	0.121564	0.210094	0.12093
25-1:10	EW2_R1P11_H07		**No hits**				1.1e-06		0.549247	0.336624	0.448773	0.314647	0.172819	0.105917	0.141205	0.276384	0.352783	0.274342	0.323502	0.356391	0.126452	0.173969	0.20264	0.201813	0.171348	0.113132	0.0982611	0.105278	0.111282	0.102356	0.133083	0.184661	0.155258	0.108222	0.135951
1-2:10	EW2_R1P11_H09		**No hits**				< 1e-07		0.241187	0.12307	0.120124	4.99571	1.2049	0.614822	0.600107	5.50463	3.74745	5.79212	3.792	6.86779	0.745799	1.74442	1.17371	1.33688	1.24402	0.892841	0.4966	0.673903	0.424482	0.692644	1.50089	0.922092	0.69502	0.137575	0.588147
17-2:10	EW2_R1P11_H09		**No hits**				2e-07		0.173303	0.186452	0.152218	5.31276	0.920719	0.990574	0.808699	6.01732	4.84839	5.86727	5.0741	4.87308	0.81011	1.62059	1.46033	1.92029	0.179722	1.45083	0.679279	0.845755	1.22719	0.932424	1.8367	1.39914	1.29799	0.108574	0.95507
				208	Blastx E < 1E-05				RDX	TNT	Mixture	Control	RDX	TNT	Mixture
				424	all with blastx matches			RDX		0.90829	0.861096		0.602007	0.232334	0.65452	Control
				234	no hits			TNT			0.907935			0.836425	0.952683	RDX
								Mixture							0.784568	TNT
																Mixture
Table S3b. Average gene expression affected by mixture more than by TNT or RDX: examples
							t-test p-value			Ratio		Geomean of biological replicates				Normalized signal intensity (background subtracted, centered to channel mean, and geometrically averaged from four technical replicates)
Spot position B-R:C	SeqID	Contig_ID	Hit_GB_Acc	E_value	Gen_Desc	CvsRDX	CvsTNT	CvsMixture	RDX/C	TNT/C	Mixture/C	Control	RDX	TNT	Mixture	Control-1	Control-2	Control-3	Control-4	Control-5	RDX-1	RDX-2	RDX-3	RDX-4	RDX-5	TNT-1	TNT-2	TNT-3	TNT-4	TNT-5	Mixture-1	Mixture-2	Mixture-3	Mixture-4	Mixture-5
						Color coding for p values: red <0.001; 0.001 < purple < 0.01; 0.01 < blue < 0.05
5-7:14	EW2_R1P02_G02	Contig418	AAN63032.1	7e-14	ferritin heavy chain polypeptide 1	0.073603	0.452107	0.027747	0.363757	0.61709	0.244787	1.12561	0.409448	0.694602	0.275535	2.62094	0.550792	0.883706	0.962477	1.47162	0.28564	0.601473	0.465406	0.981103	0.146694	0.567063	0.178859	0.966588	0.794145	2.0768	0.203803	0.466428	0.266659	0.132662	0.472262
21-7:14	EW2_R1P02_G02	Contig418	AAN63032.1	7e-14	ferritin heavy chain polypeptide 1	0.0189479	0.449058	0.0025293	0.404286	1.07273	0.285057	1.03037	0.416563	1.10531	0.293714	0.976725	0.762961	1.20191	1.1315	1.14594	0.197402	0.66704	0.512342	1.04099	0.178606	0.643274	0.383927	2.09571	1.06156	3.00259	0.264524	0.833019	0.359989	0.060988	0.451827
8-15:12	EW2_R1P08_B06	Contig418	AAN63032.1	5e-14	ferritin heavy chain polypeptide 1	0.685284	0.576144	0.0102852	0.685712	1.1912	0.291405	2.08157	1.42736	2.47958	0.60658	1.57781	1.01528	3.1309	2.51751	3.09514	1.15567	2.49315	2.01228	3.85613	0.265001	2.35549	1.66051	5.64275	2.24051	1.89551	0.873805	1.25644	0.918494	0.222194	0.366501
24-15:12	EW2_R1P08_B06	Contig418	AAN63032.1	5e-14	ferritin heavy chain polypeptide 1	0.554425	0.187358	0.010399	0.639603	1.40976	0.340988	2.47234	1.58132	3.48541	0.843039	2.75909	1.38417	3.45854	2.36338	2.95913	1.2881	2.86056	1.77008	4.2981	0.352718	3.86927	2.71308	6.28636	2.94251	2.64886	1.08124	2.18507	0.870808	0.34555	0.598989
7-7:11	EW2_R1P10_C02	Contig418	AAN63032.1	2e-14	ferritin heavy chain polypeptide 1	0.0114421	0.00258359	0.000709479	0.274957	0.290555	0.165125	1.38925	0.381985	0.403655	0.2294	1.45998	0.671624	1.83714	1.54387	1.86072	0.222831	0.75552	0.604886	1.09285	0.073076	0.341396	0.260782	0.846005	0.430132	0.33078	0.317037	0.497353	0.251881	0.0789921	0.202495
23-7:11	EW2_R1P10_C02	Contig418	AAN63032.1	2e-14	ferritin heavy chain polypeptide 1	0.194674	0.0881085	0.0114864	0.468955	0.533583	0.204742	1.20771	0.566359	0.64441	0.247268	1.03028	0.534242	1.42561	1.32832	2.46495	0.311238	0.938718	0.743253	1.68473	0.159281	0.476771	0.389008	1.12849	0.687326	0.772472	0.339795	0.495521	0.334419	0.06806	0.241202
6-16:11	EW2_R1P11_F02	Contig418	AAN63032.1	2e-14	ferritin heavy chain polypeptide 1	0.360809	0.237745	0.000821368	0.535319	0.868392	0.249119	4.18033	2.23781	3.63016	1.0414	4.41455	2.65914	5.0648	4.17607	5.14156	2.03723	4.03301	2.93796	6.59511	0.352516	3.60508	3.28707	4.4731	3.2601	3.64811	2.08601	1.88718	1.6552	0.253161	0.742521
22-16:11	EW2_R1P11_F02	Contig418	AAN63032.1	2e-14	ferritin heavy chain polypeptide 1	0.437413	0.461806	0.00183217	0.513707	1.13042	0.32893	4.98631	2.56151	5.63661	1.64015	4.89906	3.55041	6.67097	4.68143	5.67465	2.01816	5.18211	3.48435	8.40078	0.360226	4.20404	5.54999	8.7358	4.63657	6.02049	2.87257	2.76201	2.17669	0.439377	1.56417
8-11:9	EW1_F1P04_A02	Contig436	XP_001602969.1	8e-18	dopamine beta-mono-oxygenase	0.0940584	0.492841	0.0302308	0.697047	0.898602	0.58516	3.63807	2.53591	3.26918	2.12885	5.02016	2.75355	4.01931	3.55209	3.22933	3.18511	3.96789	1.95937	2.31678	1.82802	4.31604	2.86233	4.03733	2.93311	2.55251	3.18093	2.41718	2.94847	1.08364	1.77985
24-11:9	EW1_F1P04_A02	Contig436	XP_001602969.1	8e-18	dopamine beta-mono-oxygenase	0.0515512	0.10735	0.110241	0.734947	1.20229	0.728716	3.63746	2.67334	4.37329	2.65068	4.45114	4.05316	3.05417	2.80786	4.11583	2.86471	3.34766	3.2555	2.14575	2.03824	4.96263	4.05177	4.81997	4.20188	3.92826	3.89209	2.99676	3.1808	1.58566	2.22435
1-13:9	EW1_F1P04_G09	Contig436	XP_001602969.1	2e-17	dopamine beta-mono-oxygenase	0.00867486	0.00903558	0.000774707	0.493721	0.372457	0.368781	0.174247	0.0860295	0.0648995	0.0642591	0.19506	0.119323	0.217388	0.145778	0.217775	0.0447471	0.142294	0.0820245	0.0958783	0.0941067	0.130121	0.0170757	0.111096	0.0956736	0.0487518	0.0850339	0.0829719	0.0682401	0.0483178	0.047098
17-13:9	EW1_F1P04_G09	Contig436	XP_001602969.1	2e-17	dopamine beta-mono-oxygenase	0.00532211	0.268747	0.00363399	0.558512	0.775301	0.399863	0.168355	0.0940282	0.130526	0.0673188	0.206362	0.103316	0.184592	0.165251	0.207957	0.0765144	0.113971	0.106588	0.0784445	0.100806	0.183418	0.0628976	0.176276	0.129245	0.144144	0.0739863	0.114543	0.0909911	0.025015	0.071674
9-13:11	EW2_R1P11_G03	Contig436	XP_001602969.1	3e-17	dopamine beta-mono-oxygenase	0.254368	0.266502	0.0150912	0.609922	0.705241	0.290653	0.542914	0.331135	0.382885	0.157799	0.480196	0.451665	0.570102	0.359919	1.05989	0.20682	0.389146	0.362059	0.781291	0.174875	0.61882	0.221532	0.547888	0.286769	0.382047	0.276326	0.300047	0.0889153	0.12558	0.105687
25-13:11	EW2_R1P11_G03	Contig436	XP_001602969.1	3e-17	dopamine beta-mono-oxygenase	0.0703869	0.752394	0.0237604	0.521321	0.873561	0.444955	0.652984	0.340414	0.570421	0.290548	0.786207	0.391327	0.732075	0.52792	0.998416	0.233127	0.470468	0.479559	0.652504	0.133195	0.31518	0.655033	1.17095	0.524003	0.476742	0.181601	0.554557	0.462981	0.206743	0.214799
12-2:12	EW2_R1P06_B03	Contig436	BAF74591.1	4e-12	chitinase	0.0251932	0.318047	0.00846363	0.400739	0.912012	0.347828	8.76746	3.51347	7.99604	3.04957	9.21064	8.24202	9.70708	7.6258	9.21876	2.74169	8.9168	5.19659	6.25873	0.673362	8.5167	6.23949	9.66841	7.64285	8.32422	6.51158	6.23214	5.89643	0.288263	3.82377
28-2:12	EW2_R1P06_B03	Contig436	BAF74591.1	4e-12	chitinase	0.0237651	0.526364	0.0604091	0.44035	1.05394	0.422375	10.0744	4.43627	10.6178	4.25518	11.0322	9.74934	11.3425	7.97198	10.6705	3.45491	8.39435	6.50728	8.87845	1.02548	10.397	9.01324	11.2769	10.8807	11.7367	9.84896	8.36225	7.70774	0.422867	5.1969
4-3:9	EW1_F1P02_B05	Contig436	BAF74591.1	6e-15	chitinase	0.0549174	0.0053034	0.000854692	0.643356	0.603657	0.407347	3.10573	1.99809	1.8748	1.26511	2.86143	2.35009	3.47735	3.2734	3.77489	2.16724	2.74512	1.48158	3.14898	1.14739	1.90291	1.60651	2.7237	1.59918	1.73945	1.89101	1.79836	1.52238	0.700805	0.893207
20-3:9	EW1_F1P02_B05	Contig436	BAF74591.1	6e-15	chitinase	0.00868239	0.00420735	0.00224268	0.611879	0.702472	0.525519	3.56643	2.18222	2.50531	1.87422	3.88282	2.87737	4.20932	3.12745	3.92301	2.28632	2.32729	2.20275	3.17581	1.32949	2.5249	2.38422	2.82883	2.21243	2.61967	2.39033	2.66921	1.83814	1.09472	1.8013
5-14:15	EW2_F1P03_H02	Contig436	BAF74591.1	4e-13	chitinase	0.0184784	0.0243422	0.00333429	0.33737	0.438862	0.196159	4.88692	1.6487	2.14468	0.958614	4.00128	2.72459	5.66634	6.15582	7.3297	1.08594	3.82397	3.00685	2.4405	0.399754	3.53216	1.07149	3.72727	2.66258	1.20807	2.32755	2.06063	1.79857	0.150471	0.623652
21-14:15	EW2_F1P03_H02	Contig436	BAF74591.1	4e-13	chitinase	0.0323049	0.0562062	0.00424491	0.387799	0.506283	0.185773	5.80165	2.24988	2.93727	1.07779	4.64139	3.24952	6.80114	7.68967	8.33299	1.2357	4.67361	2.9033	4.74598	0.724455	5.1367	1.73461	5.42525	2.74362	1.64852	2.33846	2.62227	2.95374	0.0742429	1.08152
6-11:17	EW1_F1P19_C07	Contig436	EAW91471.1	4e-11	chitinase 1 (chitotriosidase)	0.323424	0.187893	0.0523769	0.724023	0.779986	0.552478	0.440862	0.319194	0.343866	0.243567	0.632761	0.354494	0.504613	0.357127	0.411987	0.242657	0.631758	0.36486	0.355517	0.166627	0.519103	0.311961	0.36586	0.281653	0.288115	0.450399	0.327827	0.262013	0.0957638	0.231378
22-11:17	EW1_F1P19_C07	Contig436	EAW91471.1	4e-11	chitinase 1 (chitotriosidase)	0.387724	0.523239	0.245028	0.741218	1.16673	0.778974	0.414453	0.3072	0.483557	0.322848	0.695519	0.311416	0.420498	0.29543	0.454473	0.152962	0.494772	0.484112	0.388576	0.192174	0.571034	0.353355	0.49522	0.753402	0.351187	0.341713	0.312329	0.326214	0.216438	0.46546
