# Supplementary material for: Transcriptomic analysis of RDX and TNT interactive sublethal effects in the earthworm Eisenia fetida
Source: BMC Genomics. 2008 Mar 20;9(Suppl 1):S15. doi: 10.1186/1471-2164-9-S1-S15 (PMC2386057; doi:10.1186/1471-2164-9-S1-S15)
Supplement: Additional file 6 — Table S4. The collated array dataset for statistical analysis. [file 1471-2164-9-S1-S15-S6.xls]

## Sheet: TableS4
Table S4. Collated microarray dataset used for statistical analysis
Note: Signal intensity data has been treated in the order as follows (1) filtering (>background and blank control spots); (2) background subtraction; (3) centering to the mean value of each channel; and (4) geometric averaging of four technical replicates (two on each channel).
								t-test p-value		p (CvsTNT) <		Ratio		Geomean of biological replicates
Spot#	Position B-R-C	SeqID	Contig_ID	Hit_GB_Acc	E_value	Gen_Desc	CvsRDX	CvsTNT	CvsMixture	p (CvsMixture)	RDX/C	TNT/C	Mixture/C	Control	RDX	TNT	Mixture	Control-1	Control-2	Control-3	Control-4	Control-5	RDX-1	RDX-2	RDX-3	RDX-4	RDX-5	TNT-1	TNT-2	TNT-3	TNT-4	TNT-5	Mixture-1	Mixture-2	Mixture-3	Mixture-4	Mixture-5	Conditioner
										0.686267		Color highlighting: red 1-5;																										996
												green 0.2-1; yellow >5 or <0.2
1978	8-5:6	EW1_F2P13_A02		******No hits			0.0879638	0.00237516	0.087164	Yes	0.474584	0.0217138	1.53606	0.292367	0.138753	0.00634839	0.449093	0.143629	0.336591	0.308033	0.414989	0.345671	0.124571	0.395594	0.0817469	0.0906974	0.140758	0.00860322			0.00948587	0.0031351	0.482509	0.537136	0.596695	0.627863	0.188137	0
618	3-5:6	EW1_F2P13_C01		ZP_00675690.1	4.7	Alkyl hydroperoxide reductase/ Thiol specific antioxidant/ Mal	0.069691	#DIV/0!	0.890809	#DIV/0!	0.511401	0.0242681	1.02477	0.247857	0.126754	0.00601503	0.253996	0.108573	0.223677	0.391954	0.321646	0.305526	0.104318	0.0551486	0.270305	0.134956	0.15591	0.00601503					0.241058	0.343812	0.249147	0.45947	0.111424	0
3254	12-16:7	EW1_F2P12_A07		******No hits			0.359289	0.000641813	0.0832874	Yes	0.48634	0.0308712	1.34149	0.547759	0.266397	0.01691	0.734813	0.696552	0.369977	0.531474	0.703009	0.512125	0.0864693	1.0789	0.227703	0.23237	0.271804	0.0125819		0.0386217	0.0099506		0.914381	0.635101	0.743467	0.891667	0.556479	0
5507	21-4:16	EW1_F2P17_B07	Contig285	******No hits			0.0153751	0.00577949	0.0252383	Yes	0.151051	0.0309257	0.309062	5.94705	0.898307	0.183917	1.83801	10.3926	2.20612	3.09681	10.2568	10.2147	0.806838	0.863571	0.604946	0.403017	3.44348	0.234288	0.400359	0.0419802	0.290507	0.183953	1.76807	2.31024	2.77372	2.34951	0.788025	0
947	4-8:12	EW2_R1P07_B01		******No hits			0.00410077	0.000566717	0.258467	Yes	0.295143	0.0335773	0.516553	0.912537	0.269329	0.0306405	0.471373	0.391789	0.868084	1.38917	1.2363	1.08332	0.188652	0.430048	0.319054	0.278923	0.196284	0.0268753	0.0199141	0.0836961	0.0236183	0.0255278	0.448312	1.62717	0.212519	0.481931	0.311478	0
3169	12-11:7	EW1_F2P11_A11		******No hits			0.00386184	0.0011253	0.00382774	Yes	0.220692	0.0413333	0.176038	1.38985	0.306729	0.057447	0.244667	0.399084	1.61915	1.88468	2.04467	2.0827	0.167134	0.280185	0.397188	0.283849	0.514258	0.0759246	0.0460642	0.0796707	0.0459757	0.0488387	0.158131	0.275802	0.229085	0.659955	0.132969	0
474	2-12:15	EW2_F1P03_E05		XP_788749.1	3e-37	PREDICTED: similar to NEDD8 ultimate buster-1	0.0197111	0.00532752	0.0389879	Yes	0.258659	0.0438048	0.336409	1.15006	0.297474	0.0503782	0.386892	2.24318	0.171715	1.33953	1.64072	2.37656	0.401717	0.123197	0.165311	0.382754	0.743879	0.0956069	0.052466	0.0483109	0.0170919	0.0783451	0.195555	0.335256	0.24627	0.452016	1.18778	0
4826	18-12:15	EW2_F1P03_E05		XP_788749.1	3e-37	PREDICTED: similar to NEDD8 ultimate buster-1	0.00109496	0.00011907	0.0158642	Yes	0.271024	0.0451559	0.215619	1.37184	0.371802	0.0619468	0.295795	0.760165	1.52564	1.70096	1.29795	1.89761	0.559625	0.435646	0.491142	0.382179	0.155258	0.142888	0.0630714	0.0563998	0.0555165	0.0323269	0.236972	1.43897	0.328518	0.341269	0.059231	0
4256	16-11:6	EW1_F2P14_A04		AAH82405.1	3e-23	MGC82014 protein	0.221041	0.00898602	0.236556	Yes	0.69508	0.0453186	0.530218	0.394816	0.274428	0.0178925	0.209338	0.136448	0.517375	0.548595	0.612477	0.404443	0.196113	0.484965	0.195947	0.188607	0.442824		0.0148216	0.0269164	0.0143581		0.659636	0.295445	0.201299	0.0744424	0.137658	0
930	4-7:12	EW2_R1P07_A09	Contig309	AAP04352.1	1e-39	40S ribosomal protein S12	0.063008	0.018116	0.0622466	Yes	0.382351	0.0501374	0.343136	0.747644	0.285862	0.0374849	0.256543	0.243512	0.230019	1.83372	1.56919	1.44938	0.129182	0.318908	0.246639	0.41294	0.454957	0.0737924	0.0457118	0.0747864	0.0253677	0.0115648	0.291414	0.1623	0.629904	0.252203	0.147894	0
2374	9-12:11	EW2_R1P10_H11	Contig233	AAB52481.1	2e-12	Tyrosinase protein 4	0.00207254	0.000313387	0.00093804	Yes	0.229455	0.0541984	0.190886	0.689118	0.158121	0.0373491	0.131543	0.35722	0.974821	0.755945	0.617251	0.956433	0.0548549	0.156925	0.151764	0.307435	0.246107	0.0519252	0.0229463	0.0383187	0.0292908	0.0543457	0.143998	0.178443	0.187686	0.0912169	0.0895321	0
5299	20-8:12	EW2_R1P07_B01		******No hits			0.00738253	0.000995472	0.00713885	Yes	0.263512	0.0544877	0.332561	0.798038	0.210293	0.0434833	0.265396	0.231692	1.12625	1.06287	1.02464	1.13899	0.0418048	0.295387	0.325127	0.409928	0.249886	0.0290935	0.0525394	0.0419255	0.0350263	0.0692557	0.283517	0.417386	0.300504	0.152251	0.243188	0
923	4-7:5	EW1_F2P16_A01					0.0386139	0.0151226	0.036729	Yes	0.273325	0.0553665	0.253759	1.69857	0.464262	0.0940441	0.431027	0.681891	0.476569	3.13068	3.68285	3.77361	0.283666	0.265962	0.497065	0.90261	0.637204	0.100124	0.0813622	0.131725	0.0828184	0.0827759	0.234618	0.743494	0.765924	0.503642	0.221095	0
7606	28-16:7	EW1_F2P12_A07		******No hits			0.329287	0.00427687	0.65162	Yes	0.47132	0.0559812	0.555812	0.596594	0.281187	0.0333981	0.331594	0.143842	0.506301	0.990037	0.99094	1.0578	0.188458	0.146311	0.202565	1.37899	0.228224	0.0371788	0.0219701	0.0434812	0.0331372	0.0353073	1.37421	0.343762	1.01513	0.173711	0.0481254	0
3492	13-14:7	EW1_F2P11_H12					0.583263	0.00290168	0.746088	Yes	0.8027	0.0570797	0.499626	0.716043	0.574768	0.0408715	0.357754	0.713906	1.28174	0.429329	0.731752	0.654788	0.286866	0.510813	0.927643	0.43282	1.06619	0.0193432	0.04515		0.0361999	0.0882653	0.113757	0.652588	0.205982	0.190984	2.00667	0
610	3-4:15	EW2_F1P01_D09					0.0380585	0.00497746	0.0317308	Yes	0.302431	0.0588539	0.262807	1.18558	0.358557	0.0697763	0.31158	0.372896	0.806058	1.9302	1.91066	2.11311	0.226341	0.227709	0.387281	0.256834	1.15604	0.127745	0.0852885	0.0868216	0.0203774	0.0858085	0.198811	0.434116	1.02553	0.369426	0.0898102	0
236	1-14:15	EW2_F1P03_H01		******No hits			0.0200524	0.000667248	0.371445	Yes	0.42035	0.0599141	0.723206	0.481266	0.2023	0.0288346	0.348054	0.440281	0.278155	0.611631	0.497688	0.692566	0.118382	0.0876831	0.359133	0.37	0.245653	0.0243773	0.0369841	0.0143216	0.0535379		0.574488	0.293238	0.200017	0.661855	0.229036	0
466	2-12:7	EW1_F2P11_F01		XP_798206.1	0.001	PREDICTED: similar to protease inhibitor 16	0.0230133	0.0031502	0.00755366	Yes	0.328282	0.0600926	0.207703	0.684336	0.224655	0.0411236	0.142139	0.254964	0.475524	0.970301	1.10757	1.15191	0.114526	0.186186	0.205674	0.260392	0.501099	0.0444447	0.0354226	0.040974	0.0344248	0.0529632	0.144326	0.2155	0.132441	0.165704	0.0849999	0
8116	30-14:7	EW1_F2P11_F12		CAB80792.1	0.39	AT4g00340	0.00198202	0.000363798	0.0895073	Yes	0.277085	0.062129	0.510475	0.403472	0.111796	0.0250673	0.205962	0.49185	0.626259	0.294689	0.269919	0.436397	0.0943252	0.0971241	0.12514	0.0825991	0.184418	0.00820649	0.0106879	0.0441917	0.0497487	0.0513292	0.140505	0.197117	0.127917	0.203005	0.515332	0
7521	28-11:7	EW1_F2P11_A11		******No hits			0.0319716	0.0128552	0.0277397	Yes	0.268731	0.0632752	0.240691	1.15217	0.309624	0.0729038	0.277317	0.362765	0.477082	2.09909	2.34932	2.37898	0.30805	0.133211	0.48075	0.341409	0.422487	0.0553967	0.0684735	0.0623809	0.105235	0.0827047	0.187682	0.378385	0.391413	0.371946	0.158639	0
7774	29-10:5	EW1_F2P16_H04	Contig448	P81695	9e-21	MT_EISFO Cadmium-metallothionein (MT)	0.58559	0.00418571	0.44001	Yes	0.743294	0.0640686	0.885925	0.175151	0.130189	0.0112217	0.155171	0.153829	0.165229	0.0833462	0.224539	0.346549	0.0519327	0.0845583	0.167902	0.153722	0.329976	0.0022641	0.00448309	0.01857	0.0227698	0.0414618	0.153722	0.180067	0.158376	0.112372	0.182613	0
7509	28-10:12	EW2_R1P07_B11	Contig309	AAP04352.1	1e-39	40S ribosomal protein S12	0.0197962	0.00400607	0.0211475	Yes	0.315851	0.0654275	0.352636	0.806594	0.254763	0.0527735	0.284434	0.205571	0.746988	1.446	1.11234	1.38228	0.0872056	0.286569	0.460835	0.349156	0.2669	0.0238575	0.0594473	0.083883	0.11138	0.0308915	0.261983	0.400224	0.223298	0.465111	0.170959	0
1073	4-16:2	EW1_R1P07_B01		AAF67755.1	6e-19	poly(A)-binding protein	0.0130144	0.00521118	0.00668874	Yes	0.161362	0.0666871	0.0946864	1.58523	0.255797	0.105715	0.1501	0.997869	0.683591	2.07222	2.22242	3.18664	0.0977305	0.275405	0.102693	0.699401	0.566505	0.160004	0.0797816	0.189549	0.0578565	0.094312	0.207055	0.403614	0.142685	0.0726257	0.0879795	0
7844	29-14:7	EW1_F2P11_H12					0.0101876	0.0029369	0.0287413	Yes	0.288489	0.0690765	0.368051	0.804402	0.232061	0.0555653	0.29606	0.292042	0.698911	0.88409	1.38845	1.34422	0.194484	0.22973	0.231714	0.235293	0.27628	0.06173	0.0534421	0.0545282	0.0496032	0.0593616	0.245334	0.59538	0.22381	0.446733	0.155748	0
4801	18-11:7	EW1_F2P11_E09		AAW26139.1	0.56	SJCHGC07011 protein	0.548364	0.010847	0.173545	Yes	0.715179	0.0700838	0.548299	0.417451	0.298552	0.0292565	0.228888	0.265513	0.859396	0.263183	0.482796	0.437245	0.0661183	0.431856	0.400974	0.325394	0.636669	0.00791007	0.0498682		0.0407498	0.0455786	0.46738	0.393673	0.125216	0.23641	0.11534	0
627	3-5:15	EW2_F1P02_C01		XP_509666.1	2.7	PREDICTED: hypothetical protein XP_509666	0.012723	0.0031498	0.340591	Yes	0.248281	0.0713201	0.496125	0.635027	0.157665	0.0452902	0.315053	0.27645	0.401937	0.88774	0.956804	1.09415	0.111867	0.125059	0.151304	0.117229	0.392624	0.0409377	0.0429711	0.0743341	0.0214117	0.0680585	0.0708189	0.347395	0.475546	1.20939	0.219374	0
1155	5-4:16	EW1_F2P17_B07	Contig285	******No hits			0.0274658	0.0161181	0.206961	Yes	0.1769	0.071452	0.483069	5.33757	0.944215	0.38138	2.57841	2.44309	12.6779	7.83185	4.08893	4.36776	0.235304	1.24748	0.701191	1.34451	2.71201	0.24419	0.591603	0.0410588	0.806114	1.68744	2.27144	2.04023	2.25282	1.32082	8.26442	0
926	4-7:8	EW1_F1P06_A01		EAA09214.2	7e-14	ENSANGP00000012225	0.00490393	0.00043182	0.0715042	Yes	0.371879	0.0715142	0.620103	0.287982	0.107094	0.0205948	0.178579	0.143297	0.290481	0.328276	0.435619	0.332756	0.0747088	0.147155	0.0828459	0.160267	0.0965102	0.0352141	0.0492927	0.0454885	0.00304574	0.0154062	0.253155	0.235748	0.161553	0.211582	0.0890266	0
855	4-3:5	EW1_F2P15_A09	Contig215	XP_385580.1	5.9	hypothetical protein FG05404.1	0.834378	0.00151367	0.65401	Yes	0.876323	0.071908	0.944698	0.19902	0.174406	0.0143112	0.188014	0.127104	0.1212	0.33961	0.253699	0.23525	0.423249	0.081556	0.131758	0.0758422	0.467812	0.00446658	0.0288596	0.0279882	0.0290885	0.00572021	0.145871	0.174981	0.24217	0.254632	0.149266	0
7249	27-11:7	EW1_F2P11_C11					0.0139814	0.00325829	0.0202206	Yes	0.274421	0.0741283	0.339955	1.04686	0.28728	0.0776018	0.355884	0.561525	0.538258	1.4178	1.75808	1.6689	0.147189	0.178661	0.429319	0.325657	0.53221	0.033623	0.0990685	0.0866489	0.10176	0.0958181	0.201891	0.505117	0.434452	0.575325	0.223965	0
3118	12-8:7	EW1_F1P08_B11	Contig260	EAR93683.1	3e-05	SCP-like extracellular protein	0.155333	0.0023652	0.51622	Yes	0.5608	0.0746543	0.680962	0.218323	0.122435	0.0162988	0.14867	0.157679	0.152462	0.239849	0.375348	0.229185	0.0528952	0.111682	0.262391	0.0879565	0.201799	0.0183114	0.0172134		0.007657	0.0292395	0.109516	0.0716562	0.301151	0.344054	0.0893239	0
5275	20-7:5	EW1_F2P16_A01					0.0448206	0.0125504	0.0414473	Yes	0.343182	0.0749073	0.315236	1.36078	0.466994	0.101932	0.428966	0.600527	0.442851	2.32088	2.93369	2.57676	0.241919	0.301574	0.624664	0.664451	0.733469	0.129576	0.0868803	0.0854676	0.134874	0.0847968	0.26377	0.832984	0.545722	0.542516	0.223289	0
857	4-3:7	EW1_F1P08_A01		XP_418617.1	0.0001	PREDICTED: similar to Macrophage mannose receptor precursor (MMR)	0.00357353	9.02551e-05	0.00742168	Yes	0.467692	0.0751291	0.422484	0.379784	0.177622	0.0285328	0.160453	0.270048	0.280776	0.447343	0.472237	0.493266	0.18116	0.164392	0.157098	0.149245	0.253204	0.0481483	0.0353288	0.0469334	0.0506118	0.00468036	0.142894	0.166969	0.242849	0.0682573	0.268906	0
73	1-5:5	EW1_F2P15_H05		AAF95528.1	4.7	RNA-directed DNA polymerase	0.265848	0.00653048	0.961224	Yes	0.56	0.0752265	0.676674	0.707486	0.396192	0.0532217	0.478737	0.380089	0.278728	1.09934	1.22492	1.24246	0.258501	1.28103	0.412392	0.250115	0.285796	0.0366121	0.154269	0.0360851	0.0299983	0.0698415	0.0728434	1.51726	0.191974	1.93904	0.611234	0
2897	11-11:7	EW1_F2P11_C11					0.0116569	0.00294023	0.0104915	Yes	0.266478	0.0757042	0.277346	0.761206	0.202844	0.0576265	0.211118	0.45334	0.35176	1.12555	1.2597	1.13034	0.086963	0.203206	0.268298	0.193488	0.374344	0.0376404	0.0436588	0.0764127	0.0746793	0.0677673	0.162793	0.249025	0.304835	0.260597	0.130229	0
449	2-11:7	EW1_F2P11_E09		AAW26139.1	0.56	SJCHGC07011 protein	0.467338	0.0208137	0.737421	Yes	0.716017	0.0761669	0.735189	0.498486	0.356924	0.0379682	0.366481	0.136076	0.896896	0.485561	0.694899	0.747438	0.150713	0.614784	0.531203	0.145464	0.80908		0.0368763	0.0771865	0.0192296		0.621866	0.258669	0.124529	1.26885	0.260098	0
4425	17-5:5	EW1_F2P15_H05		AAF95528.1	4.7	RNA-directed DNA polymerase	0.301578	0.0123177	0.0654588	Yes	0.664092	0.076454	0.511554	0.56957	0.378247	0.0435459	0.291366	0.25846	0.322398	0.70151	0.980501	1.04584	0.172655	0.355556	0.419695	0.901455	0.333357	0.0442337	0.0576278		0.0297667	0.0473884	0.234403	0.282692	0.383167	0.41883	0.197466	0
3157	12-10:12	EW2_R1P07_B11	Contig309	AAP04352.1	1e-39	40S ribosomal protein S12	0.0160322	0.00201258	0.0119326	Yes	0.364364	0.076617	0.291459	0.737267	0.268634	0.0564871	0.214883	0.256705	0.803017	1.33247	0.865628	0.916167	0.179221	0.174348	0.46084	0.331481	0.29308	0.0720256	0.0918282	0.0279103	0.0504955	0.0616976	0.280225	0.128141	0.346174	0.387813	0.0950381	0
1843	7-13:7	EW1_F2P11_D06					0.0154868	0.00214716	0.0227269	Yes	0.365032	0.0780598	0.374865	0.601806	0.219679	0.0469769	0.225596	0.308948	0.38865	0.714259	1.01026	0.911069	0.150978	0.168736	0.282111	0.326564	0.217987	0.0424868	0.0440768	0.0720304	0.0521801	0.0325039	0.160492	0.285386	0.357536	0.347129	0.102793	0
960	4-9:8	EW1_F1P06_A09	Contig307	CAG03390.1	4e-26	unnamed protein product	0.00983195	0.00504501	0.00784944	Yes	0.21012	0.0789989	0.150744	0.83192	0.174803	0.0657207	0.125407	0.934529	0.209645	1.71465	0.944834	1.25545	0.136722	0.237669	0.201186	0.211689	0.117932	0.0778204	0.0760067	0.112306	0.0400421	0.0460943	0.143423	0.210711	0.189746	0.0473382	0.114265	0
2466	10-2:1	EW1_R1P07_F11	Contig354	AAC48288.1	4e-17	fast tropomyosin isoform	0.0209941	0.00417429	0.0310401	Yes	0.327283	0.0793597	0.32558	1.42024	0.464822	0.11271	0.462403	0.886431	0.658564	1.774	2.05026	2.72151	0.432489	0.277989	0.635675	0.362667	0.782865	0.110495	0.121928	0.091882	0.106685	0.137733	0.261011	0.407277	0.567809	1.15498	0.303233	0
5425	20-16:2	EW1_R1P07_B01		AAF67755.1	6e-19	poly(A)-binding protein	0.0072867	0.00314081	0.00382455	Yes	0.168416	0.0799712	0.104789	1.6906	0.284722	0.135199	0.177156	1.25252	0.59979	2.62168	2.49855	2.80638	0.128333	0.261448	0.359546	0.784333	0.197757	0.130515	0.11663	0.215695	0.115655	0.118957	0.234377	0.315999	0.215541	0.0868825	0.125809	0
8666	32-14:13	EW2_R1P05_B12		AAX62419.1	2e-33	ribosomal protein S11	0.0432075	0.00473117	0.0690364	Yes	0.40194	0.0799932	0.439181	0.284761	0.114457	0.0227789	0.125061	0.173225	0.275031	0.15584	0.493227	0.51131	0.0779699	0.130823	0.0804352	0.101707	0.235396	0.0262837	0.0353336	0.00999775	0.0331728	0.0199117	0.0504639	0.230134	0.0771949	0.183928	0.185532	0
1537	6-11:7	EW1_F2P11_E10		AAW26139.1	0.56	SJCHGC07011 protein	0.526813	0.00161448	0.8316	Yes	0.788324	0.0823238	0.933906	0.167851	0.132321	0.0138182	0.156758	0.135003	0.231532	0.209421	0.117776	0.17282	0.106265	0.0775159	0.106971	0.169818	0.271094	0.0256478	0.00640462	0.0160623			0.228143	0.258534	0.0625535	0.280394	0.091495	0
5282	20-7:12	EW2_R1P07_A09	Contig309	AAP04352.1	1e-39	40S ribosomal protein S12	0.0392759	0.00727757	0.0894651	Yes	0.338399	0.0830362	0.412392	0.695497	0.235356	0.0577514	0.286817	0.372488	0.285629	1.33733	1.11518	1.02561	0.148717	0.0811791	0.340946	0.401392	0.437082	0.0867829	0.109011	0.0919675	0.00985723	0.0749065	0.161696	0.410182	0.811778	0.138359	0.260559	0
8522	32-6:5	EW1_F2P15_B12		AAH72912.1	4.6	MGC80373 protein	0.167944	0.00279547	0.29813	Yes	0.584642	0.0837606	1.34324	0.126555	0.0739896	0.0106004	0.169994	0.058495	0.131242	0.188537	0.165773	0.135301	0.0331599	0.111683	0.0672156	0.167384	0.0532196		0.033232	0.0334655	0.00185664	0.00611507	0.223051	0.332084	0.161675	0.0799471	0.148277	0
704	3-10:7	EW1_F2P11_C05		******No hits			0.0232746	0.00363648	0.0143802	Yes	0.390527	0.0845492	0.299064	0.488758	0.190873	0.0413241	0.14617	0.235703	0.262535	0.761126	0.766668	0.772421	0.13594	0.139221	0.237078	0.220364	0.256239	0.0287562	0.0517768	0.0681589	0.0415501	0.0285796	0.131624	0.221729	0.196127	0.160615	0.0725792	0
311	2-3:5	EW1_F2P15_E09	Contig174	AAG44848.1	1e-13	microsomal retinol dehydrogenase 2	0.105249	0.00791187	0.0579503	Yes	0.507492	0.085051	0.406369	1.39146	0.706156	0.118345	0.565446	0.76527	0.497991	2.7573	2.21008	2.24609	0.631989	0.373139	0.794788	0.591773	1.58313	0.131855	0.1231	0.0706858	0.179275	0.112862	0.419773	0.699377	0.55076	1.24722	0.286632	0
2025	8-8:2	EW1_R1P06_A06		CAA34256.1	0.001	unnamed protein product	0.000961751	0.000354803	0.000521146	Yes	0.180001	0.0861189	0.103573	1.36306	0.245351	0.117385	0.141176	0.997147	0.906889	1.5194	1.62121	2.11226	0.10479	0.30393	0.224885	0.470805	0.263662	0.125204	0.0925209	0.174584	0.0738765	0.149175	0.185832	0.244316	0.28301	0.0305394	0.142913	0
5312	20-9:8	EW1_F1P06_A09	Contig307	CAG03390.1	4e-26	unnamed protein product	0.00843327	0.00435834	0.00909491	Yes	0.186971	0.0877446	0.181117	0.935606	0.174931	0.0820943	0.169454	1.11524	0.284728	1.8951	0.988206	1.20556	0.169462	0.209264	0.319592	0.207251	0.0697392	0.105497	0.0675214	0.0949669	0.0464438	0.118681	0.184293	0.349098	0.295361	0.0889566	0.0826554	0
6377	24-8:2	EW1_R1P06_A06		CAA34256.1	0.001	unnamed protein product	0.00344833	0.00127638	0.00194003	Yes	0.179704	0.0893191	0.119951	1.5221	0.273527	0.135953	0.182577	1.02573	0.964208	1.63847	1.91478	2.63302	0.0782464	0.35839	0.276973	0.329454	0.598345	0.153449	0.111594	0.201981	0.13694	0.0980602	0.288627	0.257719	0.34918	0.0459878	0.169845	0
23	1-2:6	EW1_F2P12_H01		AAV35366.1	1e-13	chymotrypsin inhibitor precursor	0.0056815	0.000537712	0.00468886	Yes	0.368941	0.0896955	0.361952	0.370545	0.136709	0.0332362	0.134119	0.144447	0.462993	0.471112	0.444361	0.498954	0.110775	0.163446	0.113041	0.102465	0.227699	0.0167524	0.0634766	0.0438846	0.0217975	0.0398703	0.11829	0.164146	0.0994502	0.203262	0.110564	0
8529	32-6:12	EW2_R1P07_A08		******No hits			0.0162861	0.000979002	0.0486258	Yes	0.342643	0.0897712	0.426623	0.42608	0.145993	0.0382497	0.181776	0.14667	0.657399	0.541819	0.510003	0.527058	0.106176	0.0633803	0.236055	0.338943	0.123181	0.0290511	0.0362769	0.0517924	0.038125	0.0393436	0.313387	0.38823	0.105848	0.27564	0.0559093	0
288	2-1:16	EW1_F1P18_C08					0.0468499	0.00901452	0.589972	Yes	0.443566	0.0898474	0.47922	0.103682	0.0459899	0.00931557	0.0496866	0.0475682	0.0880997	0.0845011	0.165117	0.204916	0.0424773	0.0286409	0.0465287	0.050048	0.0726206	0.0163182	0.0358559	0.0162777	0.0163731	0.000449873	0.137072	0.0043218	0.0395051	0.215412	0.0600701	0
6689	25-10:8	EW1_F1P06_H03					0.145125	0.00363693	0.00863875	Yes	0.60585	0.0929933	0.321409	0.261123	0.158202	0.0242827	0.0839272	0.160826	0.429365	0.170456	0.357063	0.28886	0.068087	0.27095	0.151677	0.138482	0.255734	0.0387778	0.0354681		0.0186955	0.0135217	0.162265	0.0669125	0.0723737	0.086616	0.061179	0
7236	27-10:11	EW2_R1P10_D03	Contig153	******No hits			0.135192	0.000638596	0.024469	Yes	0.43763	0.0940188	0.432467	0.301516	0.131952	0.0283482	0.130396	0.186561	0.290135	0.24451	0.390752	0.481875	0.144947	0.141164	0.0641311	0.0684534	0.445337	0.0239418	0.053107	0.0280795	0.0136568	0.0375476	0.267568	0.167548	0.107958	0.109307	0.071259	0
403	2-8:12	EW2_R1P07_F01					0.00393759	0.000490747	0.000509485	Yes	0.201026	0.0942625	0.0798101	2.12716	0.427615	0.200511	0.169769	1.14246	1.71086	2.79279	2.72227	2.93073	0.179534	0.666822	0.432695	1.41485	0.195081	0.317483	0.128473	0.389151	0.0689831	0.296008	0.262737	0.516333	0.218426	0.0556119	0.0855788	0
127	1-8:8	EW1_F1P06_G05		BAC24282.1	4.7	pykA	0.027819	0.00304968	0.0595335	Yes	0.491156	0.0952037	0.568098	0.24058	0.118163	0.0229041	0.136673	0.0774578	0.309764	0.343079	0.294396	0.332566	0.0892327	0.0901914	0.205211	0.150801	0.0924925	0.0312233	0.0289833	0.0169454	0.0179463		0.259617	0.142121	0.102466	0.116049	0.108693	0
671	3-8:8	EW1_F1P06_C05	Contig367	XP_610256.2	0.0003	PREDICTED: similar to tubulin tyrosine ligase like family 9	0.0163969	0.00342472	0.0135579	Yes	0.322986	0.0970646	0.284751	0.53518	0.172855	0.051947	0.152393	0.364259	0.269877	0.578357	0.780944	0.988798	0.123213	0.117628	0.159259	0.229687	0.291076	0.0347172	0.0670305	0.0430567	0.0526969	0.0716409	0.132578	0.232817	0.158988	0.245123	0.068327	0
738	3-12:7	EW1_F2P11_D01		ZP_00319279.1	0.55	COG1088: dTDP-D-glucose 4,6-dehydratase	0.0259306	0.00570653	0.0117849	Yes	0.369333	0.0989037	0.231109	0.446952	0.165074	0.0442052	0.103295	0.149668	0.302561	0.637266	0.787132	0.785224	0.096249	0.149787	0.189062	0.223207	0.20147	0.0353921	0.0597906	0.0356387	0.0463512	0.0482888	0.112311	0.146801	0.0953957	0.120008	0.0623023	0
3262	12-16:15	EW2_F1P03_B11		CAE64655.1	2.1	Hypothetical protein CBG09426	0.0124803	0.00332674	0.00926677	Yes	0.314112	0.0995363	0.244111	0.592704	0.186176	0.0589956	0.144686	0.298981	0.361708	0.900903	1.01425	0.740231	0.0912815	0.222446	0.224504	0.205803	0.238412	0.0650175	0.0462142	0.14552	0.0440792	0.0370795	0.0714681	0.246652	0.145404	0.239143	0.103443	0
4177	16-6:12	EW2_R1P07_A08		******No hits			0.053296	0.0022179	0.645942	Yes	0.479651	0.0999272	0.661386	0.318064	0.15256	0.0317832	0.210363	0.184976	0.191178	0.537137	0.420067	0.407958	0.102628	0.0841673	0.279767	0.145115	0.235658	0.0344623	0.0345883	0.0809625	0.0117827	0.0285225	0.184178	0.0953832	0.326371	0.713912	0.100642	0
3140	12-9:12	EW2_R1P07_B07	Contig278	CAF93579.1	0.085	unnamed protein product	0.197589	0.00102319	0.216889	Yes	0.460921	0.0999928	1.40715	0.103603	0.0477529	0.0103596	0.145785	0.124868	0.109963	0.0674956	0.134764	0.0955692	0.0285574	0.0279116	0.0430618	0.0410696	0.17615		0.00910271	0.019284	0.00633369		0.136286	0.11166	0.0928771	0.306168	0.152178	0
42	1-3:8	EW1_F1P05_G09	Contig325	BAD38133.1	0.49	unknown protein	0.0243695	0.0022131	0.0350311	Yes	0.541479	0.100039	0.425876	0.228214	0.123573	0.0228303	0.0971908	0.144682	0.171981	0.369927	0.239478	0.280823	0.0844743	0.139337	0.119287	0.142675	0.143841	0.0238435	0.0381715	0.00923955	0.032306		0.182899	0.149631	0.106064	0.0226149	0.132108	0
7538	28-12:7	EW1_F2P11_B03	Contig227	AAH45040.1	2e-46	Cct8-prov protein	0.0217053	0.00856997	0.025565	Yes	0.242642	0.100697	0.298438	0.722209	0.175238	0.0727242	0.215534	0.258986	0.382171	1.15137	1.35131	1.27588	0.0882349	0.0957526	0.379872	0.206429	0.249427	0.0475181	0.081254	0.12256	0.0699842	0.0614243	0.168212	0.297142	0.303669	0.308836	0.0992279	0
2884	11-10:11	EW2_R1P10_D03	Contig153	******No hits			0.256589	0.00175648	0.100125	Yes	0.554074	0.102998	0.670054	0.231004	0.127993	0.0237929	0.154785	0.177862	0.162649	0.208497	0.354421	0.307712	0.0449605	0.127552	0.115858	0.138577	0.373081	0.0528225	0.0279684	0.0080994	0.0267824		0.123627	0.147955	0.110194	0.190606	0.231263	0
3186	12-12:7	EW1_F2P11_B03	Contig227	AAH45040.1	2e-46	Cct8-prov protein	0.0216851	0.00609212	0.0105246	Yes	0.323073	0.103253	0.178193	0.563576	0.182076	0.0581908	0.100425	0.286712	0.257362	0.877012	1.02433	0.85768	0.108441	0.132954	0.268029	0.207852	0.249136	0.104546	0.0383753	0.0758228	0.0579833	0.0378279	0.0783326	0.246404	0.0877687	0.0835776	0.0721438	0
253	1-15:15	EW2_F1P03_H05		AAB50731.1	8e-44	enolase	0.0216519	0.0020987	0.743719	Yes	0.452371	0.1033	0.795955	0.287554	0.130081	0.0297043	0.22888	0.268099	0.324321	0.189916	0.250344	0.475585	0.251263	0.0851038	0.142187	0.0987409	0.124062	0.0704053	0.0311439	0.0300451	0.0118175		0.263399	0.0600028	0.26887	0.323916	0.456331	0
219	1-13:15	EW2_F1P03_G09	Contig428	BAC06447.1	3e-14	chitinase	0.00233651	4.31764e-05	0.000959536	Yes	0.372668	0.103839	0.295731	1.26234	0.470435	0.131081	0.373315	1.21612	0.795588	1.65958	1.45178	1.37508	0.370429	0.295213	0.534481	0.433413	0.909542	0.170353	0.119981	0.116096	0.0998033	0.163405	0.699507	0.507253	0.316578	0.141098	0.457465	0
4979	19-5:15	EW2_F1P02_C01		XP_509666.1	2.7	PREDICTED: hypothetical protein XP_509666	0.0262855	0.00142736	0.613435	Yes	0.441135	0.104658	0.614819	0.300032	0.132355	0.0314008	0.184465	0.180706	0.528007	0.237154	0.329123	0.326465	0.195329	0.0836483	0.160105	0.0763397	0.203383	0.0340131	0.06077	0.0430846	0.00956377	0.035844	0.0592676	0.113131	0.498977	0.500592	0.127529	0
1877	7-15:7	EW1_F2P12_C02		AAH72349.1	2e-23	MGC83496 protein	0.493685	0.00659107	0.899476	Yes	0.592942	0.104867	0.869413	0.252978	0.150001	0.026529	0.219942	0.116479	0.127091	0.357298	0.431661	0.45381	0.137682	0.0538256	0.130182	0.132357	0.594714	0.0494979	0.0128095	0.0321675	0.0285882	0.0225362	0.198396	0.142122	0.120071	0.729057	0.20852	0
4314	16-14:13	EW2_R1P05_B12		AAX62419.1	2e-33	ribosomal protein S11	0.25211	0.00541582	0.0602573	Yes	0.593431	0.105108	0.481536	0.241176	0.143121	0.0253495	0.116135	0.108803	0.223828	0.185639	0.4033	0.447523	0.246212	0.127859	0.0857789	0.0667909	0.332953	0.0288113	0.0178273	0.0146438	0.0300269	0.0463486	0.0983435	0.0755091	0.111599	0.12203	0.208901	0
5233	20-4:14	EW2_R1P01_B01					0.024898	0.00224301	0.0661317	Yes	0.43327	0.10656	0.490646	0.160374	0.0694854	0.0170895	0.0786869	0.0834913	0.190202	0.112155	0.240775	0.247392	0.0623583	0.0577631	0.0822636	0.127908	0.0427383	0.0294734	0.0220647	0.00171725	0.0325802	0.0400617	0.0525469	0.0694472	0.181702	0.0606768	0.0749769	0
2198	9-2:5	EW1_F2P15_G07	Contig426	AAW25147.1	5e-11	SJCHGC00665 protein (Troponin)	0.022444	0.00118984	0.0380659	Yes	0.426273	0.108046	0.482884	0.995454	0.424335	0.107555	0.480689	0.650059	0.550437	1.34505	1.41285	1.43751	0.471312	0.182838	0.574562	0.383083	0.725334	0.126467	0.115071	0.0578027	0.134701	0.127028	0.390432	0.40887	0.414583	0.967753	0.400696	0
1809	7-11:7	EW1_F2P11_C10	Contig327	******No hits			0.0442695	0.00796185	0.0304463	Yes	0.427939	0.108368	0.308504	0.607286	0.259882	0.0658102	0.18735	0.316489	0.251301	1.03071	1.17282	0.859109	0.178163	0.185952	0.345038	0.328057	0.316113	0.0787224	0.0661052	0.0886214	0.0539123	0.0496485	0.133994	0.278981	0.345978	0.25429	0.0701826	0
4479	17-8:8	EW1_F1P06_G05		BAC24282.1	4.7	pykA	0.0122494	0.00226728	0.179061	Yes	0.440801	0.108395	0.696775	0.212753	0.0937818	0.0230615	0.148241	0.0924546	0.308083	0.24464	0.282903	0.221116	0.0582826	0.154474	0.0838257	0.0903373	0.106403	0.00981827		0.0281078	0.0525207	0.0195145	0.121296	0.259895	0.189054	0.0871678	0.137802	0
379	2-7:5	EW1_F2P16_E01	Contig447	******No hits			0.0142658	0.000299356	0.00444308	Yes	0.497219	0.108539	0.418972	0.400965	0.199367	0.0435202	0.167993	0.366824	0.307087	0.331546	0.63745	0.435331	0.30911	0.204303	0.220344	0.12571	0.180057	0.031078	0.0257307	0.0849052	0.0368395	0.062417	0.204295	0.113956	0.168684	0.215632	0.158006	0
6195	23-13:7	EW1_F2P11_D06					0.0242926	0.00441089	0.0216934	Yes	0.358144	0.109194	0.360185	0.608234	0.217836	0.0664156	0.219077	0.447787	0.280253	0.602159	1.08163	1.01845	0.118739	0.159325	0.340803	0.249172	0.305328	0.0714927	0.060593	0.0870178	0.0778505	0.0440349	0.160268	0.241046	0.26441	0.327002	0.151079	0
6326	24-5:2	EW1_R1P05_B06					0.0136546	0.000319893	0.134774	Yes	0.321814	0.110705	0.35849	1.27179	0.409281	0.140794	0.455925	1.09102	1.36009	0.873065	1.83606	1.39878	0.0835078	0.517627	0.415996	1.19197	0.535808	0.0304503	0.426186	0.0623871	0.397187	0.172045	0.0320172	1.04689	1.08137	1.47117	0.369442	0
7814	29-12:11	EW2_R1P10_H12		AAG60623.1	2e-13	ribosomal protein S6	0.0290405	0.00432257	0.00537625	Yes	0.205381	0.111457	0.127331	1.48632	0.305262	0.165662	0.189254	1.13449	0.718059	1.62851	1.85895	2.94135	0.178969	0.363659	0.225578	1.42588	0.126622	0.169459	0.122343	0.23948	0.150044	0.167485	0.198436	0.340256	0.322564	0.075036	0.148566	0
8371	31-13:7	EW1_F2P11_D08		CAE66033.1	2.7	Hypothetical protein CBG11229	0.0390913	0.0138934	0.0527571	Yes	0.325941	0.111915	0.40759	0.677902	0.220956	0.0758677	0.276306	0.200475	0.345927	1.46143	1.1273	1.25306	0.164855	0.102186	0.314803	0.29319	0.338726	0.0983251	0.0772707	0.0928965	0.106241	0.0335209	0.221636	0.39048	0.323299	0.37339	0.154152	0
3831	15-2:6	EW1_F2P12_D04		******No hits			0.0154054	0.00211043	0.00833485	Yes	0.390029	0.11209	0.278312	0.481351	0.187741	0.0539545	0.133966	0.270306	0.281257	0.631706	0.77901	0.690703	0.13963	0.130846	0.218819	0.254425	0.229302	0.0552014	0.0573048	0.064508	0.0402815	0.0556262	0.109314	0.108279	0.222667	0.210134	0.0779101	0
8536	32-7:2	EW1_R1P06_A04		EAS05065.1	5.6	hypothetical protein TTHERM_01299710	0.0121982	0.000980457	0.467651	Yes	0.414875	0.1126	0.660674	0.271525	0.112649	0.0305736	0.17939	0.102944	0.290333	0.38433	0.335778	0.382645	0.0871121	0.0922227	0.14479	0.187759	0.0830573	0.0354781	0.0454664	0.0473301	0.0306112	0.0114305	0.532354	0.193422	0.220511	0.102747	0.0796308	0
6726	25-12:11	EW2_R1P10_H11	Contig233	AAB52481.1	2e-12	Tyrosinase protein 4	0.0251749	0.00930181	0.0156493	Yes	0.257047	0.112603	0.1728	0.74759	0.192165	0.0841811	0.129184	0.377566	0.413889	0.963766	0.958148	1.61821	0.054187	0.191882	0.233238	0.356898	0.302764	0.107532	0.0461977	0.152741	0.0975332	0.0571222	0.124579	0.30648	0.224253	0.0449642	0.0934523	0
2914	11-12:7	EW1_F2P11_D03	Contig220	ZP_00519543.1	1.2	Lipopolysaccharide biosynthesis	0.00599961	7.82629e-05	0.00138874	Yes	0.387074	0.112826	0.359275	0.261847	0.101354	0.0295432	0.0940751	0.204605	0.195613	0.261633	0.347532	0.338251	0.0661329	0.0512609	0.146654	0.108018	0.199169	0.018403	0.0422161	0.0401512	0.025632	0.0281473	0.0814244	0.0955487	0.119671	0.144904	0.0546167	0
976	4-10:7	EW1_F2P11_A05	Contig401	AAN05593.1	1e-26	ribosomal protein S4	0.0351598	0.00782968	0.0342889	Yes	0.38845	0.113615	0.373047	0.732954	0.284716	0.0832743	0.273426	0.35115	0.324383	1.22037	1.38923	1.09539	0.192193	0.222004	0.345872	0.294948	0.429834	0.0879178	0.102954	0.0942541	0.0670276	0.0700297	0.170206	0.302763	0.439912	0.339483	0.198582	0
4818	18-12:7	EW1_F2P11_F01		XP_798206.1	0.001	PREDICTED: similar to protease inhibitor 16	0.395141	0.000145607	0.000911283	Yes	0.597388	0.113836	0.259107	0.632354	0.377761	0.0719845	0.163848	0.383157	0.629142	0.589197	0.834114	0.853472	0.260797	1.20147	0.393256	0.192815	0.323781	0.0693946	0.0707393	0.0873977	0.0679571	0.0662938	0.111128	0.146948	0.19297	0.311044	0.120476	0
6818	26-2:1	EW1_R1P07_F11	Contig354	AAC48288.1	4e-17	fast tropomyosin isoform	0.0228564	0.00297568	0.0243123	Yes	0.391213	0.114237	0.372442	1.42761	0.558499	0.163086	0.5317	0.762793	0.959393	1.77795	1.72414	2.64331	0.442248	0.370847	0.649899	0.535772	0.951535	0.177332	0.148145	0.195337	0.135149	0.166346	0.286973	0.450095	0.78481	0.961078	0.43618	0
3089	12-6:12	EW2_R1P07_A07					0.0130556	0.00174991	0.00798234	Yes	0.377082	0.114339	0.22929	0.52263	0.197075	0.059757	0.119834	0.39813	0.261472	0.654533	0.647801	0.883383	0.0945488	0.221393	0.279951	0.204856	0.24763	0.0720222	0.0660008	0.111353	0.0412004	0.0349404	0.147722	0.146443	0.332244	0.0439475	0.0782333	0
688	3-9:8	EW1_F1P06_C09		******No hits			0.00331114	3.33724e-05	0.527024	Yes	0.463725	0.114829	0.826659	0.188678	0.0874946	0.0216657	0.155972	0.188097	0.142695	0.178854	0.23031	0.216272	0.137457	0.0461065	0.133699	0.0749008	0.0807906	0.0219603	0.0100118		0.030706	0.0326375	0.114344	0.113554	0.2306	0.261358	0.117958	0
448	2-11:6	EW1_F2P14_E01					0.0724707	0.00394064	0.184173	Yes	0.532112	0.115863	0.643863	0.23253	0.123732	0.0269417	0.149718	0.124212	0.123813	0.319294	0.349165	0.396502	0.0994909	0.0917666	0.111661	0.122375	0.232459	0.0183523	0.0240612	0.0445983	0.0161876	0.0445265	0.18897	0.244308	0.0954443	0.220669	0.0773649	0
110	1-7:8	EW1_F1P06_G01	Contig300	CAG90012.1	1.3	unnamed protein product	0.027538	0.00209861	0.0642122	Yes	0.438837	0.116352	0.507477	0.363634	0.159576	0.0423095	0.184536	0.208114	0.228402	0.603868	0.420135	0.527214	0.0837439	0.138249	0.169716	0.260814	0.201915	0.0215858	0.0442436	0.0525483	0.05311	0.0508669	0.0755275	0.233848	0.14657	0.28339	0.291698	0
1974	8-5:2	EW1_R1P05_B06					0.00629631	0.000189257	0.0301288	Yes	0.347013	0.117118	0.384388	1.09159	0.378794	0.127844	0.419593	1.00365	1.10661	0.787434	1.56078	1.13542	0.160225	0.452153	0.2831	0.935805	0.406328	0.0457979	0.423918	0.0607803	0.246637	0.117343	0.0793722	0.702576	0.949841	0.830984	0.295486	0
386	2-7:12	EW2_R1P07_E09					6.94517e-05	6.45875e-06	0.178641	Yes	0.268703	0.117469	0.520755	0.279223	0.0750282	0.0328	0.145407	0.315397	0.309586	0.260285	0.206769	0.322987	0.097311	0.0340796	0.125099	0.0652035	0.0878901	0.0253993	0.0716407	0.0290748	0.021673	0.0331094	0.101116	0.14943	0.101665	0.0950477	0.445201	0
6994	26-12:7	EW1_F2P11_F03		******No hits			0.0367664	0.00739094	0.026607	Yes	0.407531	0.118786	0.315222	0.816583	0.332783	0.0969984	0.257405	0.389771	0.425328	1.07562	1.27237	1.60028	0.225242	0.245706	0.434396	0.388287	0.437219	0.0812338	0.102743	0.174892	0.0912299	0.0644803	0.12318	0.384391	0.375243	0.3944	0.161258	0
974	4-10:5	EW1_F2P16_B01		AAK21486.1	4e-05	Lipid binding protein protein 5	0.0367983	0.00192573	0.0244197	Yes	0.422222	0.119055	0.337172	0.706585	0.298336	0.0841229	0.238241	0.488944	0.364425	0.899084	1.17979	0.931861	0.4205	0.145924	0.271658	0.224446	0.631684	0.0700486	0.0664297	0.0859109	0.0754525	0.139665	0.0716143	0.572981	0.317816	0.33435	0.176022	0
6533	25-1:5	EW1_F2P15_G03	Contig172	XP_687560.1	7.9	PREDICTED: similar to KIAA1633 protein	0.00533475	0.000244117	0.011263	Yes	0.364446	0.11919	0.493086	0.68556	0.24985	0.0817121	0.33804	0.415694	0.671727	0.634451	0.960098	0.890324	0.31831	0.320312	0.145243	0.140349	0.468453	0.0840563	0.0873561	0.0646633	0.17449	0.0439685	0.45089	0.179	0.363704	0.330089	0.45555	0
6330	24-5:6	EW1_F2P13_A02		******No hits			0.839261	6.16661e-06	0.999894	Yes	0.830342	0.119259	0.797718	0.358182	0.297414	0.0427163	0.285728	0.276041	0.411886	0.365018	0.440581	0.322425	0.676671	0.256666	0.133437	0.389065	0.258083	0.04032	0.0519215	0.0238456	0.0660743	0.0431181	0.553999	0.217671	0.427324	0.549651	0.0672375	0
8608	32-11:6	EW1_F2P14_A04		AAH82405.1	3e-23	MGC82014 protein	0.0249728	0.00599624	0.0291271	Yes	0.383684	0.11997	0.377787	0.496977	0.190682	0.0596221	0.187751	0.208938	0.269419	0.811808	0.814458	0.814544	0.138277	0.207041	0.231201	0.190022	0.200425	0.0547005	0.0766109	0.0734573	0.0530815	0.0461081	0.135211	0.304229	0.194557	0.240075	0.121426	0
964	4-9:12	EW2_R1P07_B05	Contig335	XP_794698.1	6e-08	PREDICTED: similar to Lactadherin precursor (Milk fat globule-EGF	0.134409	0.00649309	0.0317651	Yes	0.658717	0.120169	0.395953	0.180089	0.118627	0.0216411	0.0713066	0.106853	0.0981794	0.179464	0.330931	0.304025	0.0834903	0.123484	0.123159	0.121076	0.15281	0.0249826	0.0175148	0.0504597	0.0176636	0.0121712	0.0519201	0.104119	0.0492823	0.075811	0.0912766	0
7794	29-11:8	EW1_F1P06_H08	Contig254	DAA02945.1	4.4	TPA_inf: HDC09857	0.00823812	0.00387996	0.00522304	Yes	0.215352	0.121088	0.164935	1.28278	0.27625	0.155329	0.211575	0.824423	0.709349	1.35879	1.83492	2.38221	0.14593	0.381005	0.325568	0.501385	0.177264	0.135717	0.22279	0.199783	0.155473	0.0962762	0.209022	0.347454	0.252331	0.133046	0.173886	0
2216	9-3:6	EW1_F2P12_H07	Contig336	AAF19604.1	2.9	pyruvate kinase	0.0246498	0.00349891	0.0498882	Yes	0.429649	0.121488	0.402147	0.499719	0.214704	0.0607099	0.200961	0.260497	0.290026	0.626128	0.802054	0.82134	0.201184	0.150368	0.217211	0.240981	0.288126	0.0449515	0.0917496	0.0440561	0.061496	0.073807	0.15224	0.287158	0.112921	0.492359	0.13485	0
7011	26-13:7	EW1_F2P11_F07	Contig216	AAH03192.1	0.96	TMEM39A protein	0.0536194	0.0118123	0.0349797	Yes	0.378191	0.123048	0.324169	0.610293	0.230807	0.0750956	0.197838	0.297328	0.310173	0.717727	0.947195	1.35037	0.122965	0.130934	0.355166	0.317681	0.360569	0.054419	0.0707433	0.0813572	0.107876	0.0706829	0.11963	0.196126	0.294283	0.294307	0.149145	0
27	1-2:10	EW2_R1P11_H09					0.000251863	7.70414e-05	0.000139452	Yes	0.241187	0.12307	0.120124	4.99571	1.2049	0.614822	0.600107	5.50463	3.74745	5.79212	3.792	6.86779	0.745799	1.74442	1.17371	1.33688	1.24402	0.892841	0.4966	0.673903	0.424482	0.692644	1.50089	0.922092	0.69502	0.137575	0.588147	0
2181	9-1:5	EW1_F2P15_G03	Contig172	XP_687560.1	7.9	PREDICTED: similar to KIAA1633 protein	0.00610622	0.00012313	0.0201643	Yes	0.429616	0.123956	0.507113	0.674502	0.289777	0.0836088	0.342049	0.44928	0.612047	0.631158	0.854958	0.940875	0.422169	0.241869	0.248504	0.173735	0.463485	0.0992066	0.073865	0.0820895	0.082066	0.0827616	0.441037	0.147317	0.293402	0.483524	0.507964	0
3001	12-1:9	EW1_F1P02_A11	Contig291	ZP_00947671.1	8.1	COG0658: Predicted membrane metal-binding protein	0.0206127	0.00319324	0.959539	Yes	0.342648	0.124608	0.775104	0.334018	0.114451	0.0416212	0.258899	0.127038	0.334378	0.61445	0.368266	0.432543	0.105927	0.0896809	0.175054	0.0509574	0.231742	0.0307545	0.0848115	0.0274476	0.0501038	0.0348206	0.696191	0.0723122	0.486195	0.579605	0.0819914	0
2965	11-15:7	EW1_F2P12_C03		******No hits			0.016088	0.00130201	0.0108104	Yes	0.391021	0.125129	0.403634	0.612216	0.239389	0.0766059	0.247111	0.313725	0.440707	0.767177	0.894817	0.906134	0.209584	0.137521	0.437198	0.19032	0.327819	0.0837603	0.071162	0.0757102	0.0910447	0.0642119	0.194919	0.245827	0.324757	0.307402	0.192626	0
194	1-12:7	EW1_F2P11_H01	Contig225	YP_393296.1	7.9	Cell cycle protein	0.0392357	0.00574839	0.0144275	Yes	0.458919	0.125236	0.249278	1.06086	0.486849	0.132858	0.26445	0.565342	0.484726	1.88342	1.6654	1.56322	0.421067	0.346841	0.507463	0.634156	0.581956	0.112829	0.168063	0.146088	0.105402	0.141771	0.254393	0.410683	0.34538	0.401533	0.0892661	0
576	3-2:15	EW2_F1P01_D01	Contig384	******No hits			0.100305	0.0113499	0.246243	Yes	0.523991	0.126466	0.481394	0.204888	0.10736	0.0259115	0.0986321	0.070312	0.128046	0.272293	0.430237	0.342331	0.0417699	0.152506	0.147883	0.150677	0.100483	0.0303461	0.0314085	0.0465327	0.0336077	0.00783632	0.068213	0.0835244	0.0761677	0.385653	0.0557755	0
2867	11-9:11	EW2_R1P10_C11	Contig419	EAR91690.1	2.2	hypothetical protein TTHERM_00394630	0.00504171	0.000529848	0.00355082	Yes	0.372465	0.126701	0.374777	1.49075	0.555251	0.188879	0.558698	1.03193	1.04505	1.51978	1.99618	2.25036	0.406337	0.448088	0.798073	0.745212	0.487389	0.268092	0.209326	0.153666	0.168701	0.165241	0.508186	0.504935	0.614837	0.571914	0.603305	0
2931	11-13:7	EW1_F2P11_D07	Contig219	XP_793826.1	7e-09	PREDICTED: similar to glutathione S-Transferase (gst-11)	0.0111711	0.000871883	0.00809511	Yes	0.407222	0.127437	0.344982	0.448176	0.182507	0.0571143	0.154613	0.207229	0.398341	0.615597	0.660051	0.539093	0.0898518	0.180645	0.275539	0.18757	0.241379	0.0480949	0.0757336	0.0629685	0.0690168	0.0383935	0.0952621	0.303759	0.170858	0.164836	0.108415	0
6161	23-11:7	EW1_F2P11_C10	Contig327	******No hits			0.048055	0.0106598	0.0403957	Yes	0.397416	0.127683	0.358614	0.628966	0.249961	0.0803084	0.225556	0.266689	0.320476	0.851881	1.03038	1.31208	0.152932	0.151168	0.332592	0.3395	0.373811	0.0654335	0.0555534	0.110065	0.110008	0.0758965	0.127503	0.237776	0.345079	0.37123	0.150323	0
6675	25-9:11	EW2_R1P10_G11		AAG10449.1	6.2	predicted kinase of the phosphomethylpyrimidine kinase (ThiD)	0.318867	0.0102658	0.0623171	Yes	0.6736	0.127795	0.370508	0.19365	0.130443	0.0247476	0.071749	0.115349	0.423647	0.130402	0.173512	0.246296	0.0969731	0.233128	0.0814261	0.23616	0.0868721	0.0327956	0.00995919	0.0464384	0.0383972	0.0159384	0.188792	0.0586029	0.0669967	0.0524784	0.0488812	0
2642	10-12:7	EW1_F2P11_F03		******No hits			0.0506635	0.00949255	0.387911	Yes	0.359676	0.128462	0.45481	0.642946	0.231252	0.0825944	0.292418	0.265169	0.298394	1.02667	1.19291	1.13376	0.119992	0.125162	0.325625	0.242958	0.556611	0.0778558	0.0906217	0.0765596	0.076903	0.0925311	0.15006	0.27365	0.255276	1.55062	0.131536	0
3714	14-11:8	EW1_F1P06_F08		AAL35565.1	1.3	protamine P1	0.000321418	7.98042e-05	0.000149336	Yes	0.270083	0.128559	0.224828	0.85234	0.230203	0.109576	0.19163	0.759617	0.574053	0.925055	0.969059	1.1508	0.149122	0.373353	0.216015	0.284274	0.189092	0.231365	0.139196	0.0671163	0.109541	0.0667184	0.177291	0.294648	0.167773	0.190696	0.154618	0
7283	27-13:7	EW1_F2P11_D07	Contig219	XP_793826.1	7e-09	PREDICTED: similar to glutathione S-Transferase (gst-11)	0.0310456	0.00782829	0.0366164	Yes	0.361001	0.129026	0.399409	0.613698	0.221546	0.079183	0.245116	0.248656	0.320656	0.953407	1.11332	1.02858	0.186759	0.122425	0.330386	0.209582	0.337126	0.0982114	0.0670191	0.0983727	0.0758137	0.0634127	0.171155	0.303738	0.245613	0.391081	0.177196	0
3695	14-10:6	EW1_F2P13_F12	Contig448	P81695	9e-21	MT_EISFO Cadmium-metallothionein (MT)	0.838662	0.022767	0.313834	Yes	0.951615	0.129127	0.751406	0.226135	0.215194	0.0292002	0.169919	0.236386	0.404416	0.0978407	0.185657	0.340534	0.275098	0.36803	0.126521	0.121386	0.296789			0.0255401	0.0207041	0.0470848	0.214114	0.282145	0.108928	0.101869	0.211309	0
6960	26-10:7	EW1_F2P11_E07	Contig216	AAH03192.1	0.96	TMEM39A protein	0.176072	0.000859957	0.584658	Yes	0.564921	0.129722	0.750208	0.223933	0.126504	0.029049	0.167996	0.255334	0.299556	0.159098	0.203768	0.227093	0.17181	0.0800851	0.0738227	0.0974884	0.32718		0.0185878	0.0485303	0.0271739		0.227129	0.0449302	0.193257	0.207898	0.326365	0
470	2-12:11	EW2_R1P10_F09		ZP_00516178.1	4.8	hypothetical protein CwatDRAFT_3622	0.000182141	2.35731e-05	0.00447269	Yes	0.293645	0.129906	0.529074	0.225472	0.0662087	0.0292902	0.119291	0.196971	0.264642	0.179877	0.207733	0.299171	0.0395994	0.0685978	0.0943806	0.0869985	0.0570404	0.0408561	0.0396698	0.0296564	0.0190801	0.0235068	0.0791054	0.103548	0.122869	0.167882	0.142971	0
7317	27-15:7	EW1_F2P12_C03		******No hits			0.031711	0.0114778	0.0799652	Yes	0.320362	0.12995	0.537173	0.702732	0.225129	0.0913197	0.377489	0.309439	0.295045	1.07711	1.30849	1.33185	0.161188	0.122953	0.393717	0.271729	0.27275	0.0497428	0.110511	0.0982266	0.164656	0.07143	0.263814	0.502487	0.380937	0.464142	0.327035	0
1014	4-12:11	EW2_R1P10_B09		AAO72979.1	0.0001	protease inhibitor 2	0.0410313	0.00569282	0.021327	Yes	0.507589	0.130663	0.330857	0.634789	0.322212	0.0829435	0.210024	0.477334	0.208602	0.914402	1.07408	1.05398	0.344436	0.290141	0.377154	0.340429	0.270672	0.115426	0.141974	0.133601	0.0664959	0.0269647	0.262948	0.224438	0.209517	0.392322	0.08424	0
3696	14-10:7	EW1_F2P11_E08	Contig215	XP_385580.1	5.9	hypothetical protein FG05404.1	0.775941	0.002255	0.15227	Yes	0.835413	0.130703	0.572528	0.231042	0.193015	0.0301977	0.132278	0.177403	0.132449	0.281016	0.349203	0.285517	0.112376	0.320732	0.345495	0.0803256	0.267822	0.0136433	0.0479288		0.0292658	0.0434533	0.169993	0.0705825	0.214586	0.265853	0.0591651	0
6029	23-3:11	EW2_R1P09_C10	Contig338	******No hits			0.000347452	0.000165294	0.0097129	Yes	0.276322	0.131723	0.263997	0.261665	0.0723038	0.0344674	0.0690787	0.184656	0.339443	0.234546	0.270473	0.308492	0.0296387	0.0737762	0.0689808	0.117054	0.111922		0.0577446	0.0191868	0.033645	0.0378615	0.213429	0.188723	0.0444245	0.0235944	0.0372572	0
450	2-11:8	EW1_F1P06_F05		NP_989760.1	0.005	eosinophil chemotactic cytokine	0.0610805	6.39432e-05	0.998843	Yes	0.605182	0.131754	0.838015	0.220227	0.133278	0.029016	0.184554	0.246803	0.261795	0.178232	0.213177	0.211018	0.263826	0.107476	0.091106	0.0998856	0.16297	0.031002	0.0315881		0.0249458		0.288912	0.0869735	0.0808172	0.36513	0.288744	0
3730	14-12:7	EW1_F2P11_F04		******No hits			0.0221646	0.00247062	0.00839905	Yes	0.422423	0.132127	0.309683	0.919226	0.388302	0.121455	0.284669	0.535548	0.538124	1.28126	1.5567	1.1418	0.2556	0.286559	0.582695	0.447022	0.462707	0.112811	0.114302	0.137224	0.128216	0.116492	0.203995	0.312697	0.378747	0.323483	0.239199	0
4705	18-5:13	EW2_R1P04_E09		******No hits			0.719792	0.00174005	0.0213791	Yes	0.786471	0.133121	1.38425	0.132237	0.104	0.0176036	0.183049	0.113173	0.150729	0.118086	0.168014	0.119476	0.0542726	0.0751721	0.210521	0.0741774	0.190973	0.0292873			0.0105809		0.150529	0.18559	0.181081	0.237186	0.171276	0
5889	22-11:7	EW1_F2P11_E10		AAW26139.1	0.56	SJCHGC07011 protein	0.418255	0.000955114	0.103875	Yes	0.769004	0.133567	0.592209	0.20616	0.158538	0.0275361	0.12209	0.11959	0.232846	0.221182	0.303888	0.198973	0.114536	0.26728	0.108433	0.112836	0.26739	0.0363388	0.042507	0.01561	0.0238439		0.261086	0.131084	0.103714	0.0929937	0.0821813	0
4571	17-13:15	EW2_F1P03_G09	Contig428	BAC06447.1	3e-14	chitinase	0.0107004	0.000431287	0.00529369	Yes	0.476062	0.133825	0.24906	0.967655	0.460664	0.129496	0.241004	0.945931	0.640112	0.905599	1.55896	0.992463	0.529252	0.294192	0.522546	0.408056	0.624858	0.195751	0.0859438	0.152824	0.148848	0.0951556	0.162602	0.395513	0.660318	0.0635497	0.301277	0
2319	9-9:7	EW1_F2P11_G03	Contig431	AAX51817.1	5e-36	actin	0.00715405	0.000159797	0.0698281	Yes	0.481503	0.135487	0.616149	0.530724	0.255545	0.0719061	0.327005	0.36647	0.402912	0.659866	0.623836	0.692737	0.278408	0.156638	0.292305	0.218961	0.390442	0.105425	0.0954572	0.0564334	0.11983	0.0282472	0.262065	0.274154	0.276646	0.619012	0.303909	0
8421	31-16:6	EW1_F2P14_D12	Contig212	******No hits			0.13743	0.00496363	0.78246	Yes	0.701812	0.136306	0.953095	0.123401	0.0866046	0.0168204	0.117613	0.102104	0.225566	0.100355	0.0990933	0.12494	0.100681	0.106174	0.0893981	0.0600304	0.0849253	0.0184281	0.0244828		0.00744975	0.0238156	0.155609	0.0714608	0.103985	0.129361	0.150454	0
8320	31-10:7	EW1_F2P11_C08					0.0173097	0.00374006	0.0276282	Yes	0.381432	0.136341	0.427197	0.619871	0.236439	0.084514	0.264807	0.219069	0.486705	0.891607	0.923814	1.04208	0.155998	0.280195	0.212907	0.262826	0.302105	0.0699436	0.112641	0.0664572	0.0886381	0.0929043	0.176936	0.244886	0.253496	0.454305	0.260944	0
4227	16-9:11	EW2_R1P10_A12		******No hits			0.0504374	0.000854295	0.847435	Yes	0.4895	0.136859	0.662442	0.209697	0.102647	0.0286989	0.138912	0.110064	0.335677	0.216686	0.245063	0.206673	0.106721	0.067786	0.0765741	0.0885829	0.232221	0.0471132	0.0142733	0.0219748	0.0504975	0.0260897	0.489268	0.0741535	0.0516737	0.319877	0.0862513	0
8683	32-15:13	EW2_R1P06_A04		XP_793341.1	1e-39	PREDICTED: similar to LanC lantibiotic synthetase component C-like	0.0943298	0.0102568	0.0172301	Yes	0.396173	0.137212	0.308721	0.131138	0.0519532	0.0179936	0.0404849	0.0832814	0.11539	0.0833914	0.231493	0.209056	0.133467	0.0118993	0.0664584	0.0330997	0.108341		0.0150094	0.0277622	0.0115361	0.0218071	0.0485548	0.0382777	0.0445441	0.0779136	0.0168611	0
40	1-3:6	EW1_F2P12_H05		******No hits			0.0541015	0.00678387	0.0246017	Yes	0.509949	0.137363	0.349645	0.84602	0.431427	0.116212	0.295807	0.462989	0.356105	1.30047	1.47745	1.36817	0.42515	0.318737	0.395252	0.598002	0.466645	0.150418	0.170248	0.0975237	0.0908953	0.0933723	0.281472	0.442669	0.359244	0.345285	0.146541	0
1507	6-9:11	EW2_R1P10_E10					2.84086e-06	3.1421e-08	3.31676e-07	Yes	0.323771	0.137758	0.341979	1.17557	0.380614	0.161943	0.402019	1.08234	1.16194	1.08715	1.30312	1.26012	0.286903	0.288816	0.373573	0.545736	0.472832	0.137543	0.192097	0.131238	0.138025	0.232725	0.392413	0.474439	0.412023	0.32762	0.417846	0
6534	25-1:6	EW1_F2P12_G11		BAB41975.1	0.17	fibrinogen-binding protein A, clumping factor	0.00265781	7.59188e-05	0.000489592	Yes	0.40173	0.13798	0.307183	0.458356	0.184135	0.0632441	0.140799	0.292574	0.457459	0.444518	0.568151	0.598511	0.197663	0.194858	0.133115	0.127535	0.323731	0.0388663	0.0914306	0.0523242	0.0681465	0.0798527	0.152415	0.114394	0.208316	0.166849	0.091311	0
8048	30-10:7	EW1_F2P11_E08	Contig215	XP_385580.1	5.9	hypothetical protein FG05404.1	0.0503579	0.000622894	0.065129	Yes	0.515087	0.138183	0.539525	0.344549	0.177473	0.0476109	0.185893	0.20668	0.272476	0.488439	0.362607	0.486839	0.182169	0.110562	0.177518	0.131971	0.373129	0.0823613	0.0414401	0.0694905	0.0392595	0.0262734	0.172122	0.159586	0.198732	0.388034	0.104797	0
7502	28-10:5	EW1_F2P16_B03	Contig162	XP_795302.1	2e-39	PREDICTED: similar to Ubiquitin-activating enzyme E1 1	0.000674203	1.96105e-05	0.000676763	Yes	0.269359	0.138227	0.474413	8.32603	2.24269	1.15088	3.94997	5.84154	7.76297	9.93872	9.16661	9.68491	2.32694	1.04676	2.85429	1.48548	5.49355	0.342868	1.57573	1.33298	1.8155	1.54428	4.53565	4.31968	4.53255	3.9868	2.7159	0
6370	24-7:12	EW2_R1P07_A10		AAP96224.1	0.93	Xaa-Pro aminopeptidase	0.0990156	0.00721225	0.123995	Yes	0.565958	0.138823	0.477373	0.549117	0.310777	0.07623	0.262134	0.25672	0.277156	0.981623	0.760408	0.940048	0.292474	0.179035	0.403459	0.27257	0.50344	0.092018	0.0859978	0.0569068	0.0732878	0.0779964	0.193008	0.452288	0.165602	0.658403	0.130037	0
211	1-13:7	EW1_F2P11_H05		******No hits			0.0392336	0.00356976	0.0347035	Yes	0.448613	0.138842	0.412964	1.03437	0.464034	0.143614	0.427159	0.610253	0.501375	1.61376	1.57712	1.52059	0.376131	0.223579	0.562371	0.573223	0.793659	0.170483	0.190893	0.13264	0.116672	0.121303	0.326224	0.454418	0.388883	0.90284	0.273243	0
5209	20-3:7	EW1_F1P08_A01		XP_418617.1	0.0001	PREDICTED: similar to Macrophage mannose receptor precursor (MMR)	0.0345179	0.00351358	0.262074	Yes	0.462774	0.139687	0.5285	0.287837	0.133204	0.0402072	0.152122	0.165328	0.146689	0.469981	0.434319	0.399119	0.0793339	0.138553	0.163891	0.11665	0.199556	0.0393676	0.0334346	0.0446436	0.0424592	0.0421164	0.176806	0.0952531	0.508856	0.0852984	0.111443	0
2182	9-1:6	EW1_F2P12_G11		BAB41975.1	0.17	fibrinogen-binding protein A, clumping factor	0.112416	5.6651e-05	0.00130919	Yes	0.582525	0.140364	0.364763	0.420941	0.245208	0.059085	0.153543	0.312361	0.342021	0.480368	0.490791	0.524717	0.171135	0.115495	0.509476	0.37501	0.234749	0.0349184	0.09832	0.0245628	0.0700515	0.121897	0.24115	0.180113	0.161904	0.21825	0.0556052	0
838	4-2:5	EW1_F2P15_A05	Contig180	BAE16016.1	8e-21	ribosomal protein S30	0.062866	0.0120073	0.194253	Yes	0.486564	0.140533	0.679307	0.231001	0.112397	0.0324634	0.156921	0.131806	0.0862297	0.374607	0.451132	0.342454	0.127011	0.161715	0.136858	0.0574515	0.111073	0.00884228	0.0430226	0.093817	0.0248112	0.0407177	0.12768	0.220422	0.260602	0.115445	0.112377	0
3150	12-10:5	EW1_F2P16_B03	Contig162	XP_795302.1	2e-39	PREDICTED: similar to Ubiquitin-activating enzyme E1 1	0.00157006	6.74763e-05	0.00086013	Yes	0.30805	0.140707	0.394271	6.77467	2.08694	0.953246	2.67106	4.25265	6.10616	8.33404	8.08238	8.15862	2.82881	1.17444	2.50573	1.12026	4.24484	0.647246	1.02873	1.01934	1.11781	1.03745	3.16133	2.80231	3.01054	2.75538	1.85015	0
1663	7-2:14	EW2_R1P01_C06		ABA74948.1	2.8	conserved hypothetical protein	0.00304459	0.000636325	0.000592203	No	0.25529	0.140849	0.113544	0.896053	0.228753	0.126209	0.101741	1.11447	0.778731	0.554123	0.853937	1.40663	0.0880033	0.300181	0.276573	0.487915	0.175713	0.127616	0.0686232	0.213984	0.166174	0.10283	0.167201	0.199705	0.120704	0.028124	0.0961748	0
294	2-2:5	EW1_F2P15_E05					0.0214561	1.3727e-05	0.0697478	Yes	0.475293	0.140946	0.555773	0.716808	0.340694	0.101031	0.398383	0.688791	0.902369	0.710439	0.680727	0.629568	0.186844	0.13312	0.557665	0.581462	0.569115	0.0565365	0.150913	0.0333666	0.135045	0.2738	0.417529	0.662397	0.234263	0.788289	0.196476	0
6550	25-2:5	EW1_F2P15_G07	Contig426	AAW25147.1	5e-11	SJCHGC00665 protein	0.0261374	0.00311191	0.0261779	Yes	0.444858	0.14134	0.466111	1.11093	0.494204	0.157018	0.517815	0.532863	0.722534	1.55062	1.55012	1.82843	0.500718	0.335983	0.604652	0.394615	0.73442	0.182308	0.209149	0.0762504	0.187706	0.174891	0.399015	0.571079	0.583484	0.663027	0.422307	0
3139	12-9:11	EW2_R1P10_A11	Contig279	CAF92039.1	0.72	unnamed protein product	0.000765079	6.04914e-05	0.000434901	Yes	0.359428	0.141803	0.298618	0.615323	0.221164	0.0872546	0.183747	0.525416	0.425542	0.647536	0.804187	0.757617	0.144407	0.240208	0.324044	0.193669	0.243072	0.0889092	0.101991	0.0944901	0.0583283	0.101197	0.203989	0.192979	0.276471	0.0949347	0.202724	0
674	3-8:11	EW2_R1P10_C05	Contig440	NP_008244.1	2e-42	ATP6_10599 ATP synthase F0 subunit 6	0.0178199	0.000767718	0.0126958	Yes	0.501847	0.142311	0.385734	0.309111	0.155126	0.04399	0.119235	0.165781	0.245045	0.378468	0.448603	0.409167	0.100709	0.13549	0.213237	0.162787	0.189656	0.0421791	0.0677613	0.0350729	0.0591626	0.0277762	0.0943613	0.139213	0.23096	0.152517	0.0520816	0
7266	27-12:7	EW1_F2P11_D03	Contig220	ZP_00519543.1	1.2	Lipopolysaccharide biosynthesis	0.0255205	0.00532806	0.0281532	Yes	0.417549	0.142949	0.389463	0.374437	0.156346	0.0535255	0.145829	0.205186	0.190164	0.470097	0.631949	0.634967	0.146936	0.151169	0.179294	0.1378	0.170225	0.068757	0.0471271	0.0626846	0.0410808	0.052652	0.187693	0.152338	0.0771848	0.228639	0.130704	0
678	3-8:15	EW2_F1P02_D01	Contig431	AAX51817.1	5e-36	actin	0.00885907	0.000705343	0.0065549	Yes	0.454088	0.143202	0.377697	0.351681	0.159694	0.0503614	0.132829	0.14587	0.3764	0.459382	0.479459	0.444836	0.197714	0.1514	0.117642	0.145042	0.20334	0.0645694	0.0730455	0.0424455	0.0470407	0.0344003	0.068109	0.217196	0.133961	0.148349	0.140649	0
1467	6-7:5	EW1_F2P16_E02		ABD12008.1	3.6	Exodeoxyribonuclease V	0.0150045	0.000218913	0.00302859	Yes	0.504679	0.143478	0.430963	1.09968	0.554985	0.15778	0.473922	1.04021	0.742154	1.51906	1.46635	0.935194	0.68203	0.3614	0.531948	0.441713	0.909091	0.150068	0.211802	0.0863041	0.174256	0.204563	0.41983	0.565228	0.433082	0.59669	0.389867	0
886	4-5:2	EW1_R1P05_B05		NP_649765.1	2e-05	CG7910-PA	0.0141116	0.0021442	0.0140245	Yes	0.418182	0.143989	0.376804	1.20954	0.505806	0.17416	0.455758	0.981281	0.642745	1.16595	1.71386	2.05403	0.434407	0.510107	0.450527	0.526564	0.629782	0.126873	0.197163	0.141831	0.228158	0.197944	0.443125	0.462617	0.58173	0.686166	0.240311	0
4605	17-15:15	EW2_F1P03_H05		AAB50731.1	8e-44	enolase	0.233385	0.0137252	0.354613	Yes	0.613322	0.144194	0.486412	0.208233	0.127714	0.0300258	0.101287	0.176168	0.41904	0.136092	0.243405	0.160103	0.0571351	0.244341	0.190015	0.0771986	0.165917	0.0106788	0.0497222	0.0503187	0.0304213		0.420688	0.0541028	0.0759709	0.0697297	0.0884142	0
2340	9-10:11	EW2_R1P10_H03		******No hits			0.113834	0.00068271	0.354125	Yes	0.628078	0.144699	0.703801	0.111282	0.0698937	0.0161023	0.0783202	0.0986951	0.1742	0.0961107	0.087537	0.117981	0.0693326	0.0447062	0.129851	0.047543	0.0871667	0.0510449	0.00629792	0.0105917	0.0223762	0.0142082	0.0634413	0.084435	0.0581797	0.0532155	0.177691	0
881	4-4:14	EW2_R1P01_B01					0.0579611	0.0121934	0.0851204	Yes	0.556389	0.14481	0.513269	0.126601	0.0704394	0.0183331	0.0649803	0.0408668	0.16092	0.106993	0.196629	0.235071	0.0604816	0.0904206	0.0816251	0.0642595	0.0604543	0.0371311	0.0357796	0.0641393	0.0293771	0.000827321	0.128173	0.0635538	0.0921052	0.0529149	0.0291815	0
2659	10-13:7	EW1_F2P11_F07	Contig216	AAH03192.1	0.96	TMEM39A protein	0.0403536	0.0035241	0.0831519	Yes	0.475294	0.145029	0.425737	0.36548	0.173711	0.0530052	0.155599	0.209124	0.210749	0.420952	0.577912	0.608216	0.160306	0.0932041	0.268007	0.185849	0.212539	0.0668008	0.0589368	0.0474212	0.0372191	0.060212	0.101606	0.16285	0.163139	0.447898	0.0754364	0
2144	8-15:2	EW1_R1P07_A10	Contig23	BAA20066.1	7e-15	bucentaur	0.0294604	0.00152057	0.13323	Yes	0.511143	0.145544	0.577472	0.269055	0.137526	0.0391594	0.155372	0.216114	0.123641	0.356935	0.382542	0.38645	0.127378	0.0966512	0.130927	0.136764	0.223161	0.0636912	0.0444304	0.0416052	0.0167773	0.0466176	0.168109	0.0909846	0.129872	0.357752	0.12741	0
4588	17-14:15	EW2_F1P03_H01		******No hits			0.00730665	3.0852e-06	0.30348	Yes	0.44386	0.145903	0.621059	0.406244	0.180315	0.0592723	0.252301	0.413794	0.3889	0.423979	0.500606	0.323947	0.103649	0.366773	0.129468	0.140956	0.274761	0.0888869	0.0435205	0.0425519	0.0872417	0.0509431	0.204884	0.418534	0.0959756	0.602438	0.2062	0
6707	25-11:9	EW1_F1P04_G03	Contig150	XP_785559.1	3e-27	PREDICTED: similar to CG33129-PE, isoform E	0.316391	0.0134722	0.842152	Yes	0.694996	0.147395	0.843244	0.130977	0.0910282	0.0193052	0.110445	0.124621	0.254067	0.0903231	0.115915	0.116275	0.147576	0.150816	0.0421392	0.101568	0.0656107	0.0763357	0.0689725	0.0241151	0.0146287	0.0014437	0.0609669	0.0809748	0.0693319	0.195925	0.245057	0
523	2-15:13	EW2_R1P06_E01	Contig10	******No hits			0.00168513	0.000497283	0.00185789	Yes	0.298482	0.148007	0.245842	0.68219	0.203622	0.100969	0.167711	0.793804	0.495892	0.662013	0.523389	1.08326	0.171597	0.219461	0.162067	0.273934	0.209369	0.112608	0.0822156	0.13167	0.0647058	0.133039	0.155291	0.30661	0.161033	0.068736	0.251754	0
1762	7-8:11	EW2_R1P10_C06	Contig410	AAD25613.1	2.1	Unknown protein	0.0234583	0.0061355	0.012767	Yes	0.368574	0.148125	0.208836	0.37409	0.13788	0.0554121	0.0781234	0.208386	0.198944	0.54326	0.465774	0.698393	0.0803011	0.185498	0.146804	0.197936	0.115128	0.112001	0.0377602	0.0727961	0.038502	0.0440734	0.128127	0.0510173	0.191793	0.0228904	0.101406	0
5433	20-16:10	EW1_F1P02_A05		XP_417459.1	4e-46	PREDICTED: similar to COMM domain containing 7; chromosome 20 open	0.167881	0.0128102	0.099804	Yes	0.572131	0.148134	0.49732	0.291721	0.166903	0.0432137	0.145079	0.111164	0.673427	0.278104	0.37704	0.269146	0.107019	0.107594	0.234315	0.143248	0.335104	0.0454715	0.04441	0.0383712	0.0598928	0.0324719	0.190136	0.273085	0.127359	0.0974573	0.0997266	0
1776	7-9:8	EW1_F1P06_C10		******No hits			0.0339339	0.000344047	0.0184713	Yes	0.548299	0.148308	0.522425	0.238232	0.130622	0.0353316	0.124458	0.252428	0.150526	0.221718	0.247492	0.368035	0.143148	0.120371	0.0767179	0.127128	0.226277	0.021813	0.0508431	0.0349075	0.0299519	0.0474822	0.123056	0.0996213	0.130024	0.202724	0.0924138	0
3170	12-11:8	EW1_F1P06_B07		XP_624549.1	2.1	PREDICTED: similar to GA22119-PA	0.004154	0.000112096	0.624863	Yes	0.458845	0.149554	0.563205	0.445012	0.204192	0.0665536	0.250633	0.399845	0.29424	0.621443	0.520469	0.458639	0.136591	0.210298	0.168127	0.243134	0.302311	0.0753048	0.0626196	0.0913522	0.0425466	0.0712426	0.170467	0.131031	0.288759	1.08	0.141978	0
668	3-8:5	EW1_F2P16_C05	Contig448	P81695	9e-21	MT_EISFO Cadmium-metallothionein (MT)	0.0654661	0.00170712	0.0993437	Yes	0.644443	0.149873	0.506394	0.128478	0.0827967	0.0192553	0.0650604	0.135852	0.142983	0.0621196	0.131284	0.220979	0.0986305	0.0844977	0.0903531	0.0786333	0.0657143	0.0138299	0.0227522	0.0203098	0.012018	0.0344645	0.0220328	0.138275	0.0457045	0.0815766	0.102623	0
7387	28-3:9	EW1_F1P02_B07		AAT99400.1	2e-20	filamin	0.222969	0.00963269	0.45727	Yes	1.37908	0.149958	1.21544	0.0854651	0.117864	0.0128162	0.103878	0.0358038	0.102017	0.0955209	0.130999	0.0997644	0.164925	0.139963	0.0777442	0.0930986	0.13614			0.0183829	0.0186268	0.00614783	0.15103	0.106811	0.105046	0.147482	0.0483965	0
4546	17-12:7	EW1_F2P11_H01	Contig225	YP_393296.1	7.9	Cell cycle protein	0.0265306	0.00452791	0.0183078	Yes	0.416835	0.149977	0.33783	1.03303	0.430602	0.154931	0.348988	0.515599	0.561187	1.57991	1.68681	1.52561	0.423089	0.327844	0.50335	0.655124	0.32366	0.135031	0.161656	0.161088	0.17609	0.144166	0.217285	0.417772	0.51422	0.523705	0.211762	0
5315	20-9:11	EW2_R1P10_A09	Contig240	AAL65133.2	6.7	ovarian cancer related tumor marker CA125	9.58712e-06	1.05132e-06	0.000120476	Yes	0.316813	0.150207	0.403541	1.26977	0.402281	0.190729	0.512406	1.00673	1.19487	1.40249	1.34892	1.45048	0.290302	0.422424	0.470409	0.371755	0.491264	0.188522	0.170929	0.15741	0.195495	0.254528	0.521821	0.774316	0.48305	0.32905	0.550018	0
1779	7-9:11	EW2_R1P10_C10	Contig263	XP_396925.2	6e-25	PREDICTED: similar to LD45559p	0.000452498	7.21756e-06	0.0035719	Yes	0.4417	0.150354	0.459025	0.38129	0.168416	0.0573286	0.175022	0.469401	0.305165	0.326994	0.430202	0.399934	0.144921	0.15364	0.189307	0.129853	0.247549	0.0490462	0.0909679	0.0579952	0.0440672	0.0543071	0.149665	0.138063	0.135796	0.33642	0.173978	0
5859	22-9:11	EW2_R1P10_E10					0.000801104	0.000104053	0.00152394	Yes	0.324034	0.151094	0.444827	1.34289	0.435141	0.202902	0.597352	1.0327	1.4067	1.07329	1.43954	1.94571	0.314939	0.308523	0.668021	0.491836	0.488681	0.16886	0.262362	0.148344	0.240131	0.217916	0.537545	0.580858	0.66208	0.573854	0.641144	0
5872	22-10:7	EW1_F2P11_E06		******No hits			0.140429	0.000336617	0.00770984	Yes	0.67827	0.151678	0.411947	0.190416	0.129153	0.028882	0.0784412	0.107402	0.242301	0.174585	0.260759	0.211301	0.0972997	0.238509	0.0954472	0.120554	0.134576	0.0255821	0.0545432	0.0237476	0.0395532	0.015334	0.128351	0.102291	0.0864702	0.0898662	0.0291085	0
7869	29-15:15	EW2_F1P03_H08		XP_416435.1	0.084	PREDICTED: similar to cancer susceptibility candidate 1; lung	0.613793	0.00347114	0.157211	Yes	0.703921	0.151683	0.516802	0.222476	0.156606	0.0337458	0.114976	0.197621	0.158669	0.242807	0.1679	0.426364	0.229785	0.0679102	0.0965819	0.142402	0.438901	0.0202586	0.0347115	0.0258728	0.0542228	0.04436	0.263358	0.05556	0.0557703	0.196076	0.125575	0
399	2-8:8	EW1_F1P06_E05		XP_342665.1	3e-06	PREDICTED: similar to NADH dehydrogenase (ubiquinone) 1 beta	0.0657046	0.0109724	0.0315828	Yes	0.485198	0.151806	0.356279	0.510699	0.24779	0.077527	0.181952	0.270739	0.179299	0.823455	0.941164	0.923405	0.194525	0.138499	0.299746	0.325847	0.355006	0.0945236	0.0945253	0.0902567	0.0653404	0.0531514	0.163222	0.269759	0.141866	0.239304	0.133413	0
6343	24-6:2	EW1_R1P05_B10	Contig56	******No hits			0.0138252	0.00133769	0.201894	Yes	0.435675	0.151988	0.3458	0.210976	0.0919169	0.0320658	0.0729553	0.13113	0.271374	0.138538	0.283964	0.298577	0.0432549	0.111877	0.093269	0.140249	0.103649	0.0156082	0.0588611	0.0284879	0.0722658	0.0179239	0.00454921	0.152344	0.158676	0.306749	0.0612671	0
4822	18-12:11	EW2_R1P10_F09		ZP_00516178.1	4.8	hypothetical protein CwatDRAFT_3622	0.106988	0.00785818	0.89631	Yes	0.609315	0.152644	0.823279	0.196265	0.119587	0.0299588	0.161581	0.145278	0.353187	0.168927	0.228157	0.147259	0.102673	0.0659055	0.149384	0.124475	0.194383		0.0339749	0.0546354	0.0649047	0.00668634	0.222747	0.187274	0.120956	0.0532054	0.410279	0
1957	8-4:2	EW1_R1P05_B02	Contig403	AAC65079.1	0.55	conserved hypothetical protein	0.0331647	0.00143593	0.136189	Yes	0.421846	0.152693	0.387305	1.40909	0.594418	0.215157	0.545746	1.62829	1.5414	0.91943	1.81903	1.32338	0.139681	1.20401	0.656675	1.29756	0.517863	0.0476103	0.920589	0.0761628	0.568123	0.243125	0.0488028	1.0904	1.60821	1.34076	0.421916	0
584	3-3:6	EW1_F2P12_D05					0.0331584	0.00690205	0.0186224	Yes	0.358019	0.152711	0.338989	0.505478	0.180971	0.077192	0.171352	0.232856	0.280791	0.847758	0.671362	0.886773	0.199412	0.133196	0.180724	0.100735	0.401424	0.0427727	0.109123	0.11131	0.068798	0.0766774	0.200172	0.215487	0.15261	0.162631	0.137986	0
4462	17-7:8	EW1_F1P06_G01	Contig300	CAG90012.1	1.3	unnamed protein product	0.0138931	0.00389697	0.0631681	Yes	0.394916	0.152886	0.535354	0.264647	0.104513	0.0404609	0.14168	0.146675	0.159262	0.399535	0.328718	0.423145	0.100839	0.10487	0.0953842	0.137128	0.0901516	0.111026	0.035394	0.0296797	0.0369041	0.0251935	0.103433	0.246858	0.155174	0.0882486	0.16327	0
963	4-9:11	EW2_R1P10_A09	Contig240	AAL65133.2	6.7	ovarian cancer related tumor marker CA125	0.00362064	0.000459486	0.00277689	Yes	0.352521	0.15377	0.360868	1.02204	0.360291	0.157159	0.368821	0.781783	0.656212	1.17042	1.20973	1.53525	0.286442	0.228875	0.593945	0.385582	0.40436	0.119847	0.146347	0.245881	0.141515	0.157093	0.345031	0.443532	0.490136	0.272944	0.333355	0
981	4-10:12	EW2_R1P07_B09	Contig246	AAC46873.1	4e-17	NADH dehydrogenase subunit 4	0.0505324	0.00585547	0.0430307	Yes	0.488945	0.154359	0.442328	2.31042	1.12967	0.356635	1.02196	0.932802	1.4597	3.69256	3.74192	3.49932	1.16669	0.649256	1.88239	1.032	1.25026	0.494364	0.487437	0.542936	0.24673	0.178724	1.07183	1.49216	1.4027	1.30422	0.380997	0
338	2-4:15	EW2_F1P01_F09					0.725937	0.00520512	0.331286	Yes	0.9664	0.15457	0.737724	0.251206	0.242765	0.0388289	0.18532	0.227716	0.124738	0.225693	0.348404	0.447871	0.937223	0.155479	0.142288	0.13473	0.301846	0.104577	0.0239745	0.045153	0.0100812	0.0773375	0.133207	0.172888	0.295873	0.307019	0.104484	0
7491	28-9:11	EW2_R1P10_A11	Contig279	CAF92039.1	0.72	unnamed protein product	0.000624429	0.000116135	0.00297349	Yes	0.319422	0.155231	0.430878	0.774511	0.247396	0.120228	0.33372	0.545206	0.629043	0.828569	0.912055	1.07535	0.173854	0.241741	0.321266	0.321474	0.21351	0.0945245	0.157912	0.123966	0.152044	0.089291	0.371712	0.497668	0.382203	0.24321	0.240706	0
5366	20-12:11	EW2_R1P10_B09		AAO72979.1	0.0001	protease inhibitor 2	0.0913465	0.00690159	0.0230237	Yes	0.611545	0.155434	0.375264	0.580903	0.355248	0.0902923	0.217992	0.347889	0.250643	0.832316	1.00253	0.909152	0.254319	0.288363	0.439585	0.431674	0.406576	0.159708	0.101849	0.120962	0.129531	0.0235475	0.312712	0.29185	0.207297	0.181753	0.14316	0
7522	28-11:8	EW1_F1P06_B07		XP_624549.1	2.1	PREDICTED: similar to GA22119-PA	0.000525197	1.61909e-05	0.0249374	Yes	0.450165	0.155979	0.494431	0.516765	0.23263	0.0806047	0.255505	0.399377	0.464343	0.673771	0.537042	0.549191	0.271216	0.19002	0.23731	0.182885	0.304593	0.0632963	0.0994686	0.124791	0.0479069	0.0903974	0.285742	0.102844	0.543918	0.27829	0.2448	0
997	4-11:11	EW2_R1P10_B05		AAR09814.1	3e-15	similar to Drosophila melanogaster RpP2	0.0375321	0.00499565	0.0145676	Yes	0.505732	0.156206	0.330235	2.07977	1.05181	0.324874	0.686813	1.62117	0.730384	2.88599	3.56289	3.19597	0.921386	1.13909	1.21417	1.22236	0.82642	0.431556	0.388975	0.458006	0.371892	0.126568	0.567837	1.05355	0.887433	0.633383	0.454475	0
3442	13-11:8	EW1_F1P06_H08	Contig254	DAA02945.1	4.4	TPA_inf: HDC09857	0.00480241	0.00151267	0.00284191	Yes	0.283416	0.156302	0.251846	0.492465	0.139572	0.0769733	0.124025	0.408014	0.247566	0.579186	0.618404	0.800607	0.0733058	0.101017	0.1668	0.198902	0.215588	0.073995	0.0520062	0.0571322	0.12467	0.098582	0.0863065	0.164385	0.11421	0.142074	0.127476	0
5190	20-2:5	EW1_F2P15_A05	Contig180	BAE16016.1	8e-21	ribosomal protein S30	0.0977005	0.00313061	0.0783719	Yes	0.529756	0.156451	0.570104	0.238791	0.126501	0.037359	0.136136	0.118046	0.156059	0.370182	0.375118	0.303504	0.125471	0.0473227	0.140227	0.148498	0.262001	0.0424402	0.0317349	0.0233873	0.0532973	0.0433485	0.237352	0.161876	0.103709	0.116311	0.10089	0
195	1-12:8	EW1_F1P06_H09	Contig342	******No hits			0.019264	0.00175825	0.014814	Yes	0.489458	0.156713	0.438448	0.661553	0.323802	0.103674	0.290057	0.49827	0.330573	1.007	0.795091	0.960824	0.313706	0.245366	0.331435	0.378514	0.368623	0.105438	0.155684	0.0628528	0.0915197	0.126843	0.270021	0.322287	0.2993	0.402072	0.196048	0
6239	23-15:17	EW1_F1P18_F03					0.0427459	0.00576745	0.155991	Yes	0.420083	0.157142	0.539398	0.267852	0.11252	0.0420909	0.144479	0.226845	0.218103	0.202884	0.544375	0.252312	0.103827	0.0921275	0.114318	0.0738034	0.223489	0.0680491	0.0640254	0.022064	0.0484907	0.0283414	0.0959672	0.0978402	0.121687	0.346217	0.159142	0
4802	18-11:8	EW1_F1P06_F05		NP_989760.1	0.005	eosinophil chemotactic cytokine	0.191515	0.00407989	0.314435	Yes	0.555543	0.15763	0.728246	0.150001	0.0833317	0.0236446	0.109237	0.201951	0.219362	0.0767401	0.169588	0.131716	0.0422865	0.133753	0.143227	0.0283458	0.174997	0.0538621	0.0407819		0.0298408	0.00476836	0.154982	0.0708344	0.0557801	0.132996	0.190991	0
772	3-14:7	EW1_F2P11_D09					0.0423659	0.00684094	0.0238646	Yes	0.465928	0.157679	0.328302	1.11865	0.521213	0.176389	0.367257	0.671618	0.471025	1.51286	1.85503	1.97317	0.442658	0.349311	0.546617	0.728073	0.625082	0.184193	0.205791	0.25672	0.115833	0.151483	0.264523	0.426164	0.546859	0.636688	0.170219	0
8590	32-10:5	EW1_F2P16_B04		******No hits			0.00444086	0.000374286	0.447638	Yes	0.374222	0.158508	0.650667	0.202127	0.0756403	0.0320387	0.131517	0.151971	0.137018	0.283299	0.238511	0.23979	0.0509482	0.0406178	0.106926	0.0878521	0.127375	0.0106665	0.0529246	0.0580849	0.0256153	0.0401911	0.165098	0.371839	0.0616919	0.09728	0.106798	0
8319	31-10:6	EW1_F2P13_D12	Contig430	AAW26139.1	0.56	SJCHGC07011 protein	0.0517175	0.0023249	0.0433302	Yes	0.544629	0.158609	0.556434	0.225043	0.122565	0.0356939	0.125222	0.146016	0.157216	0.233845	0.277011	0.388155	0.0700705	0.195037	0.132618	0.109902	0.138859	0.0202598	0.0655091	0.0246178	0.0686605	0.0258271	0.120537	0.0946396	0.116109	0.185475	0.125328	0
6567	25-3:5	EW1_F2P15_G11	Contig171	XP_784458.1	6.2	PREDICTED: similar to predicted CDS, reverse transcriptase like	0.000477941	3.20892e-06	0.00053562	Yes	0.421818	0.159123	0.486862	0.366197	0.154469	0.0582703	0.178287	0.326189	0.394321	0.302384	0.448223	0.377747	0.186372	0.10722	0.170258	0.105935	0.244006	0.0506781	0.0483469	0.0454464	0.0652325	0.0924873	0.226232	0.151368	0.147632	0.244529	0.145715	0
913	4-6:12	EW2_R1P07_A05		AAH84294.1	4.7	LOC495257 protein	0.119346	0.0178745	0.236176	Yes	0.572483	0.159299	0.595184	0.185693	0.106306	0.0295807	0.110522	0.104848	0.125321	0.150929	0.383005	0.290683	0.101535	0.114193	0.180603	0.0862223	0.0751963	0.0276869	0.110263	0.0309385	0.0365462	0.00656139	0.110581	0.273059	0.106351	0.064667	0.07941	0
432	2-10:7	EW1_F2P11_E05	Contig217	NP_008241.1	9e-20	COX3_10599 cytochrome c oxidase subunit III	0.0408759	0.0072819	0.0508662	Yes	0.45355	0.159483	0.498634	0.650553	0.295058	0.103752	0.324388	0.322373	0.313748	1.08971	1.09854	0.962377	0.249489	0.183153	0.367687	0.337641	0.394221	0.148512	0.128607	0.103849	0.106072	0.0571423	0.218848	0.366075	0.318132	0.449235	0.313713	0
599	3-4:4	EW1_F1P10_C05		******No hits			0.00074821	7.1714e-06	0.000212339	Yes	0.407635	0.159827	0.467956	0.394998	0.161015	0.0631313	0.184842	0.413247	0.311776	0.348091	0.449439	0.47704	0.13467	0.16214	0.140861	0.121253	0.290192	0.0555322	0.0829445	0.0477364	0.0459018	0.0993605	0.180701	0.226724	0.178704	0.198272	0.148644	0
6309	24-4:2	EW1_R1P05_B02	Contig403	AAC65079.1	0.55	conserved hypothetical protein	0.00899757	0.00202164	0.181675	Yes	0.352019	0.160115	0.441224	1.57669	0.555025	0.252452	0.695672	1.50861	1.97446	1.24417	2.06114	1.2756	0.0885505	1.09071	0.779744	1.11687	0.626187	0.0694648	1.00762	0.102952	0.815682	0.174453	0.072657	1.44508	1.87954	1.38037	0.598149	0
6526	24-16:15	EW2_F1P03_B10	Contig40	NP_776456.1	1e-17	cathepsin B	0.40203	0.039744	0.594491	Yes	0.779971	0.160638	0.790361	0.0917411	0.0715554	0.0147371	0.0725086	0.0557299	0.0833971	0.0850766	0.130893	0.125561	0.0504784	0.039512	0.0972095	0.122905	0.0787228	0.0836065	0.0438834	0.0705969	0.0325664	8.24076e-05	0.165636	0.0602872	0.0847477	0.0461594	0.0513075	0
437	2-10:12	EW2_R1P07_F09					0.0451122	0.00832347	0.014078	Yes	0.368856	0.161376	0.213405	0.342725	0.126416	0.0553076	0.0731391	0.187639	0.27403	0.330273	0.383725	0.725632	0.0980701	0.060465	0.272227	0.178812	0.111853	0.0728723	0.0361191	0.0829757	0.0496008	0.0477734	0.156013	0.0944828	0.0821538	0.0285724	0.0604869	0
3187	12-12:8	EW1_F1P06_B11	Contig365	******No hits			0.055587	0.00107146	0.111458	Yes	0.515428	0.161431	0.632524	0.531516	0.273958	0.0858031	0.336196	0.355387	0.430743	0.842116	0.698951	0.470806	0.236354	0.13237	0.345933	0.262131	0.543948	0.128259	0.127086	0.122628	0.0333906	0.0696809	0.234328	0.370598	0.394564	0.579552	0.216284	0
641	3-6:12	EW2_R1P07_C05		XP_519723.1	1e-12	PREDICTED: hypothetical protein XP_519723	0.0455333	0.00162232	0.0521035	Yes	0.592986	0.161994	0.367017	0.352219	0.208861	0.0570572	0.12927	0.242021	0.216213	0.402585	0.436928	0.588926	0.188016	0.269755	0.174769	0.216848	0.206776	0.0424916	0.0617821	0.0489695	0.064899	0.0724805	0.0439329	0.30459	0.214086	0.274082	0.0459743	0
7614	28-16:15	EW2_F1P03_B11		CAE64655.1	2.1	Hypothetical protein CBG09426	0.018233	0.00588452	0.0192953	Yes	0.309086	0.162357	0.338914	0.680942	0.21047	0.110555	0.230781	0.330597	0.368931	1.07493	0.97031	1.15084	0.0927742	0.21354	0.293168	0.384019	0.18517	0.0989249	0.145457	0.14572	0.125703	0.0626603	0.219655	0.38407	0.257927	0.245744	0.122425	0
5265	20-6:12	EW2_R1P07_A05		AAH84294.1	4.7	LOC495257 protein	0.322887	0.0508393	0.220491	Yes	0.628643	0.163012	0.594181	0.179905	0.113096	0.0293266	0.106896	0.0863633	0.0974665	0.209077	0.488332	0.219287	0.0399361	0.0980795	0.265875	0.144596	0.122874	0.0488263	0.103744	0.0630761	0.0282932	0.00239964	0.0586242	0.0963363	0.207184	0.142822	0.0835207	0
4375	17-2:6	EW1_F2P12_H01		AAV35366.1	1e-13	chymotrypsin inhibitor precursor	0.0601497	0.00319196	0.0777723	Yes	0.591145	0.163182	0.567939	0.148086	0.0875403	0.024165	0.0841038	0.0642973	0.114363	0.187798	0.216174	0.238561	0.0681742	0.0927445	0.0801806	0.0799125	0.126896	0.00949939	0.041374	0.0314059	0.0212901	0.0313564	0.112882	0.121444	0.0551727	0.11619	0.0478835	0
2018	8-7:12	EW2_R1P07_A10		AAP96224.1	0.93	Xaa-Pro aminopeptidase	0.145567	0.0178617	0.319004	Yes	0.455989	0.163902	0.615885	0.46372	0.211451	0.0760045	0.285598	0.227001	0.172809	0.994557	0.786646	0.698671	0.130434	0.055715	0.454251	0.252801	0.506537	0.0577448	0.0797813	0.205373	0.0449251	0.0596693	0.494912	0.219418	0.693574	0.373015	0.0676324	0
2064	8-10:7	EW1_F2P11_A06		XP_850273.1	0.006	PREDICTED: similar to mannan-binding lectin serine protease 1	0.0515245	0.011161	0.051167	Yes	0.441278	0.163962	0.425908	0.492126	0.217164	0.0806898	0.2096	0.215921	0.234309	0.864547	0.953977	0.691783	0.159333	0.148013	0.314105	0.219127	0.297551	0.0785362	0.0916026	0.0800515	0.0871643	0.0681408	0.153559	0.300168	0.292818	0.264005	0.11353	0
8512	32-5:12	EW2_R1P07_A04		XP_780058.1	4.8	PREDICTED: similar to Metabotropic glutamate receptor precursor	0.193835	0.0118606	0.0755866	Yes	0.608772	0.164177	0.480581	0.372554	0.2268	0.0611648	0.179042	0.195981	0.156615	0.65872	0.498931	0.71147	0.12066	0.207899	0.417798	0.400637	0.142917	0.0527967	0.084588	0.0494188	0.121012	0.0320531	0.117103	0.296176	0.243351	0.231939	0.0939838	0
8672	32-15:2	EW1_R1P07_A12		******No hits			0.0119894	0.000482749	0.0694619	Yes	0.475285	0.164921	0.636815	0.344291	0.163636	0.0567809	0.21925	0.191637	0.284637	0.460143	0.458585	0.420288	0.155151	0.102818	0.179479	0.157359	0.260417	0.0497321	0.0671585	0.0629643	0.0742243	0.0378124	0.170444	0.21432	0.239997	0.357444	0.161673	0
6492	24-14:15	EW2_F1P03_B02		XP_235610.3	2.1	PREDICTED: similar to metalloprotease-disintegrin protease	0.0207579	0.0076071	0.0386617	Yes	0.319021	0.165313	0.433649	0.268636	0.0857006	0.044409	0.116494	0.164256	0.196927	0.55849	0.274485	0.282136	0.0521997	0.0585467	0.109725	0.121218	0.113729	0.0617323	0.0299392	0.049782	0.0674401	0.0278364	0.174151	0.127164	0.0994134	0.0970461	0.100415	0
314	2-3:8	EW1_F1P05_E09		******No hits			0.0215928	0.000393734	0.0021944	Yes	0.579429	0.165852	0.371435	1.32806	0.769514	0.220261	0.493287	1.05027	0.806455	1.78839	1.72768	1.5786	0.640186	0.575396	0.779555	0.944761	0.994585	0.264825	0.345004	0.152503	0.151948	0.244867	0.506026	0.52073	0.464472	0.647131	0.368773	0
5326	20-10:5	EW1_F2P16_B01		AAK21486.1	4e-05	Lipid binding protein protein 5	0.0549053	0.00230454	0.0216734	Yes	0.437715	0.166074	0.413591	0.694673	0.304069	0.115367	0.287311	0.353242	0.573773	0.965285	1.15505	0.715871	0.314872	0.114469	0.347621	0.280457	0.739714	0.153964	0.0852249	0.0620593	0.142121	0.176588	0.327048	0.274861	0.145073	0.533158	0.281575	0
5161	19-16:10	EW1_F1P02_C05	Contig64	XP_541188.2	1e-79	PREDICTED: similar to PARK2 co-regulated	0.00367023	0.000528197	0.00593011	Yes	0.314604	0.167267	0.439985	0.245477	0.077228	0.0410603	0.108006	0.315936	0.355116	0.170772	0.267777	0.17374	0.0710987	0.04477	0.159139	0.0942964	0.0575113	0.0540984	0.0705504	0.0243095	0.0452565	0.0277951	0.138157	0.114911	0.131039	0.104725	0.0674624	0
899	4-5:15	EW2_F1P02_A01		BAE39832.1	1e-25	unnamed protein product	0.0665365	0.000134666	0.890259	Yes	0.522556	0.167472	0.77862	0.120125	0.0627723	0.0201177	0.093532	0.0905304	0.102733	0.140672	0.142607	0.134066	0.0584349	0.154975	0.0520692	0.0360819	0.057284	0.0429045	0.0483289	0.0345119	0.0020322	0.0226592	0.0297176	0.111838	0.118074	0.250758	0.0727429	0
3190	12-12:11	EW2_R1P10_B11		XP_747476.1	2.7	extracellular collagen repeat protein	0.0579885	0.00435172	0.0173973	Yes	0.492995	0.167671	0.385114	0.392281	0.193393	0.0657743	0.151073	0.179725	0.274924	0.512558	0.595551	0.615892	0.0836992	0.351054	0.274855	0.210665	0.159005	0.0507556	0.104022	0.146251	0.0730554	0.0218233	0.185326	0.247504	0.162381	0.104314	0.101282	0
3713	14-11:7	EW1_F2P11_E12					0.0514416	0.00593264	0.0288922	Yes	0.49651	0.167762	0.383246	0.840272	0.417203	0.140966	0.322031	0.426064	0.440275	1.28924	1.4626	1.18424	0.347977	0.240568	0.545383	0.565199	0.489833	0.122562	0.177329	0.110695	0.161045	0.143666	0.206533	0.562855	0.377081	0.400489	0.197276	0
5328	20-10:7	EW1_F2P11_A05	Contig401	AAN05593.1	1e-26	ribosomal protein S4	0.0632979	0.00638302	0.0318964	Yes	0.500207	0.168229	0.414073	0.660589	0.330431	0.11113	0.273532	0.338444	0.351362	1.03644	1.18533	0.86106	0.216705	0.196833	0.439535	0.420011	0.500246	0.109479	0.11761	0.0822874	0.143912	0.111161	0.212946	0.394119	0.235667	0.392589	0.1972	0
6229	23-15:7	EW1_F2P12_C02		AAH72349.1	2e-23	MGC83496 protein	0.0276205	0.00180314	0.0851982	Yes	0.407626	0.16899	0.510004	0.284088	0.115802	0.0480081	0.144886	0.143468	0.204629	0.408472	0.394894	0.390747	0.111643	0.0356866	0.138424	0.164737	0.22921	0.0298255	0.0453667	0.0401794	0.0668977	0.0701183	0.339553	0.108619	0.0740298	0.173238	0.13498	0
6652	25-8:5	EW1_F2P16_G07	Contig448	P81695	9e-21	MT_EISFO Cadmium-metallothionein (MT)	0.165975	0.0115516	0.590665	Yes	0.691906	0.169422	0.841938	0.13568	0.0938778	0.0229872	0.114234	0.217297	0.192942	0.0425687	0.096669	0.266515	0.0838247	0.0604235	0.108698	0.0938477	0.14112	0.0412698	0.0129201	0.0442825	0.00848019	0.0320551	0.051091	0.133719	0.172721	0.0687454	0.239802	0
2127	8-14:2	EW1_R1P07_A06		******No hits			0.0228396	0.00250907	0.0258705	Yes	0.466273	0.170557	0.466472	1.19242	0.555996	0.203377	0.556233	0.733512	0.669249	1.90129	1.69096	1.52749	0.439567	0.478208	0.584973	0.53361	0.809758	0.177813	0.249258	0.173891	0.215923	0.209084	0.401376	0.59298	0.794486	0.709202	0.397041	0
7219	27-9:11	EW2_R1P10_C11	Contig419	EAR91690.1	2.2	hypothetical protein TTHERM_00394630	0.0051313	0.000533127	0.00833214	Yes	0.386359	0.170725	0.492533	1.58304	0.611622	0.270265	0.779701	0.939046	1.36567	1.57742	2.24219	2.19183	0.320945	0.561875	0.78773	0.871257	0.691545	0.239751	0.341739	0.29573	0.291906	0.203873	0.793931	0.665444	0.701875	0.879186	0.883903	0
4070	15-16:7	EW1_F2P12_C08		AAH75887.1	2e-13	Hypothetical protein LOC436641	0.0676791	0.00704824	0.0283595	Yes	0.57006	0.172328	0.384423	0.929285	0.529749	0.160142	0.357239	0.415506	0.521844	1.61227	1.45096	1.36626	0.409154	0.484463	0.651466	0.598189	0.540097	0.207512	0.128997	0.253457	0.128724	0.120599	0.253318	0.386455	0.569253	0.479451	0.217761	0
4238	16-10:5	EW1_F2P16_B04		******No hits			0.642141	0.00132871	0.335378	Yes	0.774648	0.172605	0.740474	0.150023	0.116215	0.0258947	0.111088	0.105621	0.124649	0.173426	0.213383	0.155981	0.0758711	0.111663	0.0612799	0.149916	0.27237	0.00197023	0.0530216	0.0465976	0.0285225	0.0838565	0.144728	0.157837	0.182418	0.073004	0.0556109	0
4646	18-2:5	EW1_F2P15_E05					0.00634775	0.000402958	0.0835547	Yes	0.544004	0.172892	0.638932	0.672764	0.365986	0.116316	0.42985	0.655644	0.888418	0.525121	0.787216	0.572368	0.389597	0.377848	0.238587	0.546348	0.342197	0.0732904	0.27728		0.111219	0.0809854	0.43804	0.216275	0.660311	0.66774	0.351327	0
906	4-6:5	EW1_F2P15_B09	Contig354	AAC48288.1	4e-17	fast tropomyosin isoform	0.25872	0.0136952	0.0486013	Yes	0.74273	0.173056	0.361201	0.395398	0.293674	0.068426	0.142818	0.150434	0.188485	0.75971	0.650244	0.689959	0.215032	0.284483	0.238244	0.272833	0.549347	0.054407	0.0369828	0.102293	0.0955431	0.0762793	0.0761807	0.220026	0.167819	0.297834	0.0709221	0
4640	18-1:16	EW1_F1P18_C08					0.544876	0.00318705	0.129982	Yes	0.581068	0.17382	0.635637	0.149488	0.0868627	0.0259839	0.0950201	0.0920849	0.167275	0.138656	0.176837	0.197651	0.0582632	0.0498334	0.0934774	0.0544887	0.334379	0.0318313	0.0525573		0.0104864		0.169162	0.051015	0.0581727	0.114781	0.134428	0
4275	16-12:8	EW1_F1P06_B12	Contig400	CAC87888.1	6e-29	toad pancreatic chitinase	0.0056931	0.00213803	0.00213793	No	0.236643	0.174513	0.143273	2.67605	0.633268	0.467006	0.383406	2.27172	1.29153	3.90317	2.89053	4.14585	0.410884	0.877499	1.10044	1.31875	0.194646	0.668123	0.281862	0.8481	0.418056	0.332687	0.586474	0.843063	0.601886	0.0867667	0.320862	0
3951	15-9:7	EW1_F2P11_C04		******No hits			0.0140461	0.000455816	0.00507939	Yes	0.49259	0.175035	0.455852	1.40011	0.689681	0.245069	0.638244	0.986367	0.938576	1.94427	1.87347	1.59552	0.536742	0.459901	0.881435	0.699683	1.02499	0.24211	0.233879	0.233522	0.250924	0.266419	0.557707	0.68601	0.683408	0.691553	0.585723	0
8579	32-9:11	EW2_R1P10_A12		******No hits			0.00687909	0.000270791	0.0280688	Yes	0.472739	0.175319	0.554489	0.224289	0.10603	0.039322	0.124366	0.147053	0.176996	0.290291	0.279898	0.268389	0.0639654	0.10002	0.140654	0.154859	0.0961663	0.0372775	0.0419804	0.0780898	0.0244801	0.0314251	0.110135	0.183817	0.184861	0.119665	0.0664319	0
6568	25-3:6	EW1_F2P12_H07	Contig336	AAF19604.1	2.9	pyruvate kinase	0.0209916	0.00341834	0.0394432	Yes	0.396478	0.176992	0.39374	0.553455	0.219433	0.0979573	0.217917	0.318613	0.313177	0.693395	0.886665	0.846484	0.116018	0.163292	0.309681	0.30308	0.286121	0.108056	0.0914823	0.0936942	0.110593	0.0880552	0.0657917	0.394266	0.327427	0.382674	0.151202	0
5124	19-14:7	EW1_F2P11_D09					0.0288256	0.00287875	0.0133585	Yes	0.446407	0.177053	0.353762	1.20914	0.539771	0.214083	0.427749	0.806889	0.592585	1.64773	1.75199	1.87245	0.417755	0.282809	0.678924	0.868117	0.65801	0.220227	0.22194	0.256134	0.230208	0.156033	0.23588	0.561762	0.540458	0.666735	0.299908	0
692	3-9:12	EW2_R1P07_D05	Contig292	EAS01098.1	0.94	hypothetical protein TTHERM_00316510	0.0994836	2.07915e-06	0.421572	Yes	0.644678	0.178448	0.741164	0.209632	0.135145	0.0374084	0.155372	0.189941	0.1734	0.22995	0.251616	0.212446	0.120366	0.130678	0.12012	0.0878324	0.271662	0.0371888	0.0485874	0.0265221	0.035795	0.0427049	0.159107	0.146074	0.142206	0.336888	0.0813197	0
7492	28-9:12	EW2_R1P07_B07	Contig278	CAF93579.1	0.085	unnamed protein product	0.0243623	0.00392678	0.800739	Yes	0.465008	0.178798	0.853956	0.0893776	0.0415613	0.0159805	0.0763245	0.0546324	0.0966174	0.0718241	0.100023	0.150407	0.074163	0.0254784	0.0466322	0.0409257	0.0343877	0.010381	0.00440292	0.050457	0.0287515	0.0157179	0.135273	0.131778	0.0179977	0.194402	0.0415287	0
2964	11-15:6	EW1_F2P14_D07					0.0194485	0.00301638	0.00328798	Yes	0.39166	0.178829	0.195098	0.206019	0.0806894	0.0368422	0.0401938	0.349285	0.0899834	0.18207	0.240293	0.269907	0.0434784	0.0553529	0.129244	0.132895	0.0827466	0.0452762	0.0233375	0.0706611	0.0394773	0.0230291	0.0580592	0.0177426	0.042356	0.038646	0.062214	0
4663	18-3:5	EW1_F2P15_E09	Contig174	AAG44848.1	1e-13	microsomal retinol dehydrogenase 2	0.330711	0.0071936	0.130389	Yes	0.706583	0.179204	0.636621	0.852918	0.602658	0.152847	0.542985	0.34226	0.544926	1.4237	1.37431	1.23691	0.558384	0.291827	0.862797	0.439219	1.28738	0.139847	0.133424	0.107651	0.321161	0.129317	0.431029	0.621161	0.516234	0.917979	0.372007	0
2215	9-3:5	EW1_F2P15_G11	Contig171	XP_784458.1	6.2	PREDICTED: similar to predicted CDS, reverse transcriptase like	0.377492	3.14511e-05	0.0536236	Yes	0.628514	0.179389	0.611404	0.285968	0.179735	0.0512996	0.174842	0.247626	0.265116	0.246714	0.332563	0.355049	0.477598	0.114193	0.149477	0.0856605	0.268598	0.099365	0.0882449	0.0228871	0.0291173	0.0607999	0.0931701	0.139694	0.219167	0.315173	0.18174	0
419	2-9:11	EW2_R1P10_E09	Contig356	AAF16705.1	4e-18	ATP synthase subunit c	0.0300429	0.00520089	0.0278166	Yes	0.442006	0.179699	0.429293	0.698785	0.308867	0.125571	0.299984	0.435695	0.483571	0.612697	0.987991	1.30641	0.242818	0.222314	0.359439	0.399754	0.362405	0.108355	0.19387	0.111903	0.125318	0.105981	0.19684	0.304906	0.411506	0.348747	0.282049	0
5258	20-6:5	EW1_F2P15_B09	Contig354	AAC48288.1	4e-17	fast tropomyosin isoform	0.10347	0.0112164	0.129161	Yes	0.587168	0.18048	0.577178	0.399415	0.234524	0.0720863	0.230534	0.176267	0.209019	0.754663	0.698048	0.523755	0.187965	0.203804	0.263899	0.192255	0.365031	0.0512977	0.0859363	0.117254	0.0637822	0.0590425	0.182714	0.29094	0.239641	0.420525	0.121547	0
3091	12-6:14	EW2_R1P01_B11	Contig410	AAD25613.1	2.1	Unknown protein	0.170304	0.017882	0.121633	Yes	0.631008	0.180915	0.545057	0.723813	0.456732	0.130949	0.394519	0.357227	0.251874	1.61123	1.12251	1.22083	0.385342	0.2346	0.670238	0.446374	0.734863	0.152617	0.1271	0.0970814	0.176247	0.11601	0.308193	0.523378	0.642044	0.532704	0.173242	0
7470	28-8:7	EW1_F1P08_B11	Contig260	EAR93683.1	3e-05	SCP-like extracellular protein	0.0696229	0.00263985	0.0150209	Yes	0.59911	0.181276	0.36874	0.228257	0.136751	0.0413774	0.0841673	0.118828	0.167185	0.253609	0.340391	0.361294	0.107244	0.120491	0.215972	0.142145	0.120556	0.0212977	0.0391207	0.0511888	0.050145	0.0567118	0.130427	0.13613	0.0877847	0.0628096	0.0431471	0
130	1-8:11	EW2_R1P10_G05		ZP_00951314.1	3.7	hypothetical protein CA2559_13318	0.0241248	0.00364082	0.567089	Yes	0.466142	0.181582	0.628113	0.296994	0.138442	0.0539288	0.186546	0.139862	0.281513	0.382546	0.295665	0.518873	0.0865512	0.15147	0.191627	0.164571	0.123006	0.0576253	0.0496765	0.034041	0.127169	0.0368092	0.11042	0.114021	0.119303	0.677321	0.222052	0
5819	22-7:5	EW1_F2P16_E02		ABD12008.1	3.6	Exodeoxyribonuclease V	0.00689291	0.000169424	0.00982507	Yes	0.496667	0.181858	0.546147	1.25084	0.621252	0.227476	0.683144	0.92957	0.942087	1.62139	1.65505	1.30299	0.858389	0.372973	0.679397	0.557145	0.763635	0.226052	0.294862	0.133223	0.243781	0.281364	0.566449	0.630227	0.899806	0.871566	0.53144	0
1991	8-6:2	EW1_R1P05_B10	Contig56	******No hits			0.00782593	0.00153501	0.0878872	Yes	0.428049	0.182248	0.534267	0.231058	0.0989043	0.04211	0.123447	0.211288	0.227318	0.163491	0.355994	0.235593	0.0696732	0.103024	0.0801916	0.184352	0.0891864	0.0208528	0.0846511		0.0497296	0.0358202	0.0522412	0.171299	0.2162	0.219378	0.0675437	0
364	2-6:7	EW1_F1P08_F01		NP_045409.1	0.75	hypothetical protein BBE02	0.0514713	0.0038205	0.0133143	Yes	0.557348	0.182722	0.356014	1.88731	1.05189	0.344853	0.671908	1.23552	0.893398	3.0403	2.70827	2.6346	0.874002	0.735124	1.21725	1.26631	1.30034	0.399857	0.486215	0.334213	0.293336	0.255887	0.466718	0.99959	0.795589	0.725546	0.508534	0
355	2-5:15	EW2_F1P02_E01		XP_780918.1	1e-15	PREDICTED: similar to peptidylprolyl isomerase B	0.169042	0.00258817	0.684177	Yes	0.547094	0.182764	1.0044	0.178113	0.0974449	0.0325528	0.178897	0.129609	0.108062	0.22095	0.210787	0.274814	0.248862	0.0687981	0.0596454	0.0593797	0.144893	0.0354929	0.100493	0.019705	0.0166669	0.0312055	0.475755	0.0562027	0.214206	0.176595	0.181162	0
6822	26-2:5	EW1_F2P15_E07	Contig448	P81695	9e-21	MT_EISFO Cadmium-metallothionein (MT)	0.394978	0.0125515	0.0642012	Yes	0.725573	0.183803	0.51115	0.173049	0.12556	0.0318069	0.088454	0.140755	0.305248	0.0650498	0.164832	0.336853	0.0464053	0.135949	0.139375	0.127616	0.278111	0.0425422	0.0105937	0.0550563	0.0307018	0.0427334	0.0582999	0.107636	0.0820781	0.102195	0.102873	0
1201	5-7:11	EW2_R1P10_G02	Contig214	AAH62632.1	0.002	LOC400590 protein	0.214207	0.00339334	0.648379	Yes	0.79216	0.184543	0.872591	0.124027	0.0982495	0.0228884	0.108225	0.076832	0.103645	0.11195	0.186775	0.176262	0.107508	0.0664822	0.104838	0.109251	0.11183	0.0356483		0.0140516	0.0246838	0.0221964	0.0578668	0.170075	0.156169	0.117673	0.082092	0
1570	6-13:6	EW1_F2P14_E10					0.0468946	0.000426313	0.108494	Yes	0.628995	0.184836	0.713226	0.110958	0.0697918	0.0205089	0.0791378	0.128314	0.146478	0.0864613	0.0872051	0.11868	0.0664922	0.0455944	0.07834	0.0591163	0.117937	0.0253494	0.00941918	0.039652	0.0186864		0.0800921	0.0677962	0.0479486	0.11598	0.102793	0
3462	13-12:11	EW2_R1P10_H12		AAG60623.1	2e-13	ribosomal protein S6	0.0378895	0.00936148	0.0127477	Yes	0.366929	0.184956	0.199234	0.575098	0.21102	0.106368	0.114579	0.525009	0.322718	0.388474	0.811112	1.17836	0.144511	0.274871	0.135516	0.421221	0.18454	0.124396	0.072456	0.125733	0.119879	0.100226	0.0979599	0.259006	0.143491	0.0609581	0.0889845	0
6641	25-7:11	EW2_R1P10_G03	Contig329	XP_852126.1	6.1	PREDICTED: similar to midline 1	0.0580084	0.0036368	0.0838397	Yes	0.533882	0.185244	0.494796	0.596683	0.318558	0.110532	0.295237	0.266674	0.469052	0.732365	1.01583	0.812772	0.146836	0.309197	0.437222	0.354788	0.465809	0.0560411	0.141963	0.124196	0.176643	0.094528	0.118735	0.446704	0.306433	0.633108	0.217992	0
1891	7-16:4	EW1_R1P02_C06		******No hits			0.000709576	1.43471e-05	0.0073432	Yes	0.549585	0.185298	0.5551	0.361828	0.198855	0.0670461	0.200851	0.392667	0.257268	0.367543	0.443749	0.376406	0.207317	0.192818	0.18277	0.187694	0.226751	0.0391364	0.0824676	0.0611001	0.0739744	0.0928709	0.276738	0.137026	0.248253	0.261031	0.133018	0
1299	5-13:7	EW1_F2P11_H06		AAP92584.1	0.006	Ab2-057	0.0105475	1.30842e-05	0.000388305	Yes	0.458503	0.185664	0.454614	0.328247	0.150502	0.0609438	0.149226	0.232554	0.357839	0.383387	0.333532	0.358113	0.275797	0.0706503	0.192789	0.0868678	0.236631	0.0483531	0.106894	0.0612473	0.0512604	0.0518085	0.162523	0.102883	0.134806	0.199013	0.164956	0
6114	23-8:11	EW2_R1P10_C06	Contig410	AAD25613.1	2.1	Unknown protein	0.0277673	0.00528194	0.0109436	Yes	0.392997	0.186383	0.284816	0.346623	0.136222	0.0646047	0.0987239	0.152803	0.279245	0.540869	0.356073	0.608894	0.0608649	0.175594	0.234272	0.160736	0.116554	0.0605203	0.0553035	0.0952167	0.0853984	0.0413529	0.12021	0.11998	0.153346	0.0835507	0.0507506	0
3967	15-10:6	EW1_F2P13_D12	Contig430	AAW26139.1	0.56	SJCHGC07011 protein	0.0541311	0.00243468	0.047585	Yes	0.475349	0.186419	0.524075	0.175036	0.0832031	0.0326299	0.0917318	0.113373	0.106403	0.199646	0.273876	0.249088	0.0656091	0.033834	0.145095	0.0816918	0.151548	0.0330143	0.0266979	0.0540488	0.0152531	0.0509047	0.0629854	0.107662	0.164464	0.0705628	0.082537	0
4379	17-2:10	EW2_R1P11_H09					6.77129e-06	3.84545e-07	4.15865e-06	Yes	0.173303	0.186452	0.152218	5.31276	0.920719	0.990574	0.808699	6.01732	4.84839	5.86727	5.0741	4.87308	0.81011	1.62059	1.46033	1.92029	0.179722	1.45083	0.679279	0.845755	1.22719	0.932424	1.8367	1.39914	1.29799	0.108574	0.95507	0
5056	19-10:7	EW1_F2P11_C05		******No hits			0.0199572	0.00112115	0.0240002	Yes	0.468539	0.18724	0.51046	0.344566	0.161443	0.0645166	0.175887	0.178153	0.305844	0.380602	0.532319	0.439976	0.0824226	0.130544	0.245754	0.214719	0.193158	0.0482315	0.0539961	0.0650631	0.099659	0.0661931	0.116379	0.200848	0.234424	0.244878	0.125452	0
3276	13-1:12	EW2_R1P06_G12	Contig385	YP_315174.1	6.1	RND efflux system outer membrane lipoprotein NodT	0.0526928	0.000268375	0.00945213	Yes	0.615373	0.187292	0.533602	2.71478	1.6706	0.508458	1.44861	2.00733	2.73185	3.03261	3.98274	2.22639	1.73115	1.29546	1.32715	1.5016	2.91161	0.520649	0.652019	0.191891	0.666091	0.783217	1.47588	0.982261	1.74404	1.30333	1.93586	0
5040	19-9:8	EW1_F1P06_C09		******No hits			0.029694	0.000411382	0.00966909	Yes	0.5181	0.18745	0.521938	0.188625	0.0977264	0.0353577	0.0984505	0.165714	0.169375	0.131576	0.238184	0.271454	0.0579597	0.0644349	0.156243	0.096996	0.157492	0.0136137	0.0343313	0.0461895	0.0413365	0.0619268	0.0963097	0.0990847	0.0796231	0.142619	0.0853484	0
3108	12-7:14	EW2_R1P02_A03		EAR93642.1	1.6	TPR Domain containing protein	0.286743	0.00811769	0.212502	Yes	0.807087	0.189451	0.547162	0.253582	0.204662	0.0480414	0.13875	0.112789	0.161911	0.334588	0.45385	0.378116	0.168232	0.211152	0.246856	0.150934	0.271303	0.052076	0.0442046	0.113681	0.039387	0.0248274	0.250981	0.131309	0.0868035	0.345362	0.0520503	0
6007	23-2:6	EW1_F2P12_D02		XP_637134.1	8	hypothetical protein DDB0219253	0.248227	0.00317409	0.0345175	Yes	0.743197	0.189524	0.53834	0.12553	0.0932935	0.0237909	0.0675777	0.0646311	0.19295	0.0929279	0.176336	0.152533	0.159152	0.0561763	0.0870232	0.0883053	0.102865	0.0371035	0.00835246	0.0520459	0.0302247	0.0156343	0.0647391	0.0873784	0.0794731	0.0776316	0.0403821	0
1638	7-1:6	EW1_F2P12_C10					0.401577	0.000638722	0.00497626	Yes	0.661894	0.190468	0.30327	0.147859	0.0978669	0.0281624	0.0448411	0.130669	0.135198	0.116771	0.146729	0.233476	0.185294	0.0424522	0.122122	0.0480652	0.194443	0.00634435	0.0385686	0.0429437	0.0405318	0.0415939	0.0427733	0.115049	0.0270674	0.0409114	0.0332687	0
7539	28-12:8	EW1_F1P06_B11	Contig365	******No hits			0.14178	0.00249013	0.717798	Yes	0.548525	0.191496	0.938687	0.619011	0.339543	0.118538	0.581058	0.31892	0.617831	1.03929	0.705009	0.629519	0.189823	0.171897	0.4785	0.365962	0.789843	0.118571	0.286932	0.0650524	0.101393	0.104294	0.434836	0.695036	0.665326	0.861362	0.382422	0
2470	10-2:5	EW1_F2P15_E07	Contig448	P81695	9e-21	MT_EISFO Cadmium-metallothionein (MT)	0.167548	0.00423466	0.282929	Yes	0.695122	0.191907	0.624746	0.153853	0.106946	0.0295255	0.0961189	0.14591	0.219624	0.06032	0.164188	0.271618	0.0871348	0.14864	0.0676687	0.102824	0.155246	0.0375726	0.02655	0.0417388	0.0190695	0.0282598	0.0539422	0.248948	0.0635044	0.0750601	0.128172	0
6479	24-14:2	EW1_R1P07_A06		******No hits			0.0218254	0.00203746	0.0499903	Yes	0.467803	0.191996	0.567564	1.24246	0.581229	0.238548	0.705177	0.641216	0.897826	1.92924	1.63867	1.62684	0.518118	0.394576	0.712913	0.507117	0.897494	0.229615	0.298535	0.181875	0.218123	0.284059	0.450158	0.684335	0.996335	0.933122	0.608856	0
30	1-2:13	EW2_R1P03_H09	Contig76	CAB97364.2	2e-09	putative cathepsin B.1	0.0851364	0.000499622	0.545448	Yes	0.65523	0.192087	0.523884	0.220869	0.14472	0.042426	0.11571	0.144093	0.281431	0.191575	0.251774	0.268727	0.0993939	0.131112	0.165902	0.115492	0.254236	0.0621764	0.0430988	0.0261816	0.0461789		0.239533	0.0163298	0.135089	0.418608	0.0937736	0
2743	11-2:6	EW1_F2P12_D03					0.0067935	0.000241025	0.0362761	Yes	0.531385	0.192866	0.593073	2.77236	1.47319	0.534694	1.64421	1.66664	2.8262	3.02803	3.96495	2.89603	1.24938	1.19506	1.63305	1.61062	1.76692	0.470266	0.779764	0.425476	0.465841	0.601323	1.21834	2.04808	2.25728	2.19565	0.971678	0
332	2-4:9	EW1_F1P02_F09		AAH88610.1	2e-19	Thrombospondin 3	0.00470539	0.00076927	0.27863	Yes	0.535633	0.193458	1.33122	0.0765878	0.041023	0.0148166	0.101955	0.0980744	0.0932262	0.0447059	0.0901578	0.0715049	0.0426001	0.0417041	0.0445506	0.040979	0.0358204	0.0222251	0.0128489	0.0160631	0.0105062		0.0832074	0.0562917	0.0712051	0.155812	0.211997	0
736	3-12:5	EW1_F2P16_D09					0.00322101	0.000341909	0.00192829	Yes	0.4446	0.19377	0.382827	0.303064	0.134742	0.0587248	0.116021	0.314	0.165674	0.319469	0.367262	0.418874	0.165087	0.140333	0.121553	0.105894	0.148939	0.062895	0.0849847	0.0438004	0.0694418	0.0429587	0.113084	0.157884	0.128658	0.0925003	0.0989384	0
2686	10-14:17	EW1_F1P18_D06					0.00212878	9.83845e-05	9.80661e-05	No	0.26676	0.194155	0.143162	3.3118	0.883455	0.643003	0.474125	4.35572	2.82094	2.2952	3.63023	3.89146	0.464254	1.47079	1.08416	2.25383	0.322554	0.697524	0.455485	0.995405	0.549425	0.632593	0.749343	0.817845	0.734139	0.101369	0.525326	0
4039	15-14:10	EW1_F1P01_D12		******No hits			0.0106866	0.000258901	0.0116526	Yes	0.424706	0.194384	0.476795	0.202019	0.0857986	0.0392692	0.0963217	0.132535	0.282854	0.199529	0.223071	0.20166	0.0914485	0.177223	0.0437367	0.111776	0.0586828	0.0696234	0.0699963	0.0292913	0.0340934	0.0191875	0.10389	0.0779233	0.16807	0.0481155	0.126649	0
4394	17-3:8	EW1_F1P05_G09	Contig325	BAD38133.1	0.49	unknown protein	0.468332	0.000169379	0.0079505	Yes	0.734276	0.195027	0.616058	0.157145	0.115388	0.0306475	0.0968104	0.098518	0.167537	0.192882	0.179449	0.167742	0.0422506	0.210181	0.116668	0.097465	0.202567	0.0185144	0.0557324	0.0230755	0.0626964	0.0181118	0.083684	0.12197	0.0799947	0.100006	0.104142	0
582	3-3:4	EW1_F1P10_C01					0.00130737	9.84272e-05	0.000535352	Yes	0.421346	0.195132	0.338482	0.374482	0.157786	0.0730734	0.126755	0.451525	0.255595	0.316922	0.414168	0.486172	0.14529	0.153936	0.146512	0.130254	0.229143	0.0754998	0.0667934	0.0708217	0.0582873	0.100087	0.143449	0.177034	0.141988	0.0934637	0.0970918	0
4962	19-4:15	EW2_F1P01_D09					0.089115	0.0133803	0.0532216	Yes	0.411824	0.195608	0.459771	0.507008	0.208798	0.0991747	0.233108	0.157213	0.995904	0.371984	0.819468	0.701958	0.155921	0.169514	0.387207	0.0695295	0.557711	0.247024	0.0813493	0.12845	0.0662344	0.0561172	0.195622	0.223651	0.344381	0.359712	0.126999	0
3968	15-10:7	EW1_F2P11_C08					0.0821345	0.00399493	0.152009	Yes	0.51843	0.195903	0.692427	0.192494	0.0997944	0.0377101	0.133288	0.0909109	0.144472	0.299181	0.214848	0.313051	0.080892	0.0480066	0.205399	0.127937	0.0969901	0.0244252	0.0422488	0.0523709	0.0485713	0.0290514	0.139366	0.108443	0.122251	0.211401	0.107704	0
7476	28-8:13	EW2_R1P04_B11	Contig435	AAA96144.1	1e-28	destabilase I	0.0414258	0.0107005	0.0157654	Yes	0.340779	0.196067	0.201561	1.91807	0.653638	0.37607	0.38661	2.45906	0.452224	3.19875	3.15158	2.31576	0.352343	0.551997	1.23809	1.97026	0.251482	0.354707	0.267466	1.34604	0.496993	0.118522	0.237761	1.70649	0.353957	0.226557	0.265455	0
6416	24-10:7	EW1_F2P11_A06		XP_850273.1	0.006	PREDICTED: similar to mannan-binding lectin serine protease 1	0.0638138	0.0081233	0.0478975	Yes	0.48793	0.197342	0.481509	0.498353	0.243161	0.098346	0.239961	0.265188	0.230965	0.737918	0.791938	0.858783	0.178262	0.153357	0.349268	0.207839	0.428369	0.0863354	0.134891	0.0922188	0.117707	0.0727762	0.177738	0.261526	0.350675	0.293274	0.166429	0
1677	7-3:11	EW2_R1P09_C10	Contig338	******No hits			0.0248885	0.00214388	0.00594102	Yes	0.451756	0.197912	0.32425	0.214944	0.0971021	0.0425399	0.0696955	0.154085	0.122671	0.280199	0.247829	0.349546	0.040258	0.12139	0.0975526	0.121445	0.149104	0.0495092	0.0492736	0.0599942	0.0389554	0.0244346	0.0907628	0.0904442	0.0543464	0.0837627	0.044006	0
7460	28-7:14	EW2_R1P02_A03		EAR93642.1	1.6	TPR Domain containing protein	0.076837	0.00376141	0.0404195	Yes	0.626878	0.198639	0.524068	0.371382	0.232811	0.073771	0.194629	0.099792	0.561401	0.526063	0.517009	0.463657	0.183954	0.227432	0.396196	0.1797	0.229613	0.0595175	0.0862083	0.0709872	0.154154	0.0389133	0.233505	0.264548	0.168146	0.28618	0.0939533	0
4922	19-2:9	EW1_F1P02_D01					0.494365	0.00462395	0.924695	Yes	0.593636	0.198783	0.77648	0.060407	0.0358597	0.0120079	0.0469048	0.0646591	0.0626377	0.0352559	0.0842611	0.0668517	0.0265869	0.0208607	0.0425595	0.0198972	0.126255	0.0372751	0.017262	0.0146833	0.00220055		0.115171	0.0162138	0.0514074	0.0959957	0.0246366	0
506	2-14:13	EW2_R1P05_F09	Contig9	CAC87888.1	1e-26	toad pancreatic chitinase	0.00125048	0.000266647	0.000254499	No	0.287838	0.198826	0.187289	1.19792	0.344807	0.238178	0.224357	1.67168	0.919083	1.12737	0.945302	1.50657	0.270757	0.486156	0.308793	0.669978	0.178976	0.216557	0.143842	0.406132	0.194567	0.311397	0.325023	0.265954	0.263687	0.0778906	0.32019	0
3159	12-10:14	EW2_R1P02_B03					0.150954	0.0570926	0.649485	Yes	0.626636	0.198827	0.773886	0.0464221	0.0290897	0.00922994	0.0359254	0.0459307	0.0194843	0.0637448	0.100354	0.0376577	0.0326823	0.0282295	0.0403827	0.0363146	0.0153959	0.0218307	0.00789232	0.0312106		0.00134965	0.0734872	0.0715386	0.0114038	0.0443379	0.0225127	0
2408	9-14:11	EW2_R1P11_G07	Contig279	CAF92039.1	0.72	unnamed protein product	9.12675e-05	1.28033e-05	4.94853e-05	Yes	0.364155	0.19888	0.264042	0.431058	0.156972	0.0857288	0.113817	0.427708	0.394874	0.388181	0.486093	0.467002	0.0697398	0.169966	0.239232	0.229158	0.14666	0.20548	0.0315486	0.115954	0.0799267	0.077074	0.0995312	0.250022	0.145434	0.0549442	0.0960546	0
5023	19-8:8	EW1_F1P06_C05	Contig367	XP_610256.2	0.0003	PREDICTED: similar to tubulin tyrosine ligase like family 9	0.0248487	0.00746317	0.0438005	Yes	0.380155	0.199075	0.450059	0.398427	0.151464	0.0793167	0.179315	0.187286	0.273868	0.41092	0.670935	0.710001	0.105505	0.129521	0.193483	0.219306	0.137479	0.0829789	0.0773574	0.0766005	0.086637	0.0736916	0.105606	0.218502	0.198861	0.285903	0.141312	0
2880	11-10:7	EW1_F2P11_C07		CAF95574.1	1e-41	unnamed protein product	0.0160701	0.000971446	0.0130499	Yes	0.525634	0.199081	0.478389	2.26987	1.19312	0.451889	1.08588	1.50227	1.52392	3.15503	3.27396	2.5481	1.03517	0.965188	1.35463	1.25982	1.41799	0.442393	0.494878	0.392677	0.394585	0.555489	0.846074	1.04337	1.28873	1.53233	0.866071	0
2140	8-14:15	EW2_F1P03_B02		XP_235610.3	2.1	PREDICTED: similar to metalloprotease-disintegrin protease	0.0406441	0.0250488	0.0689748	Yes	0.431063	0.19927	0.49885	0.213693	0.092115	0.0425825	0.106601	0.104661	0.146296	0.418227	0.201948	0.34457	0.0559029	0.118047	0.092797	0.0946756	0.114391	0.0801142	0.0272213	0.0602286	0.0250324		0.184975	0.0876916	0.100246	0.10593	0.0799171	0
7942	30-4:3	EW1_R1P02_F12	Contig297	P02218	3e-54	GLB2_LUMTE Extracellular globin 2 (Globin II) (Erythrocruorin) (Globin AIII)	0.670644	0.000570559	0.324066	Yes	0.793489	0.199437	0.759764	0.242992	0.192812	0.0484618	0.184617	0.183171	0.310538	0.190734	0.240237	0.32503	0.0765343	0.1318	0.375676	0.279229	0.25184	0.0135511	0.114369	0.0460167	0.0861705	0.0434948	0.335914	0.105113	0.220383	0.16354	0.168527	0
876	4-4:9	EW1_F1P02_B09	Contig361	******No hits			0.00169269	0.00022467	0.000301692	Yes	0.376161	0.20023	0.218367	0.470956	0.177155	0.0942998	0.102841	0.435219	0.308257	0.497899	0.525078	0.660566	0.141832	0.229211	0.179106	0.272431	0.11	0.0908301	0.074605	0.174716	0.0644408	0.0977377	0.182649	0.1228	0.114171	0.0923088	0.0486655	0
5349	20-11:11	EW2_R1P10_B05		AAR09814.1	3e-15	similar to Drosophila melanogaster RpP2	0.053615	0.00615217	0.0229708	Yes	0.539258	0.200636	0.38943	2.20207	1.18749	0.441814	0.857553	1.61128	0.824111	3.32008	3.60682	3.25631	0.858237	0.868976	1.6169	1.47535	1.32724	0.721963	0.454963	0.333609	0.575639	0.266883	0.730806	1.58297	0.698503	0.7112	0.806996	0
4019	15-13:7	EW1_F2P11_D08		CAE66033.1	2.7	Hypothetical protein CBG11229	0.0243465	0.00350083	0.0448025	Yes	0.463595	0.200968	0.429899	0.315088	0.146073	0.0633225	0.135456	0.186129	0.175256	0.449873	0.456949	0.463141	0.106406	0.103951	0.185251	0.166578	0.194839	0.0316162	0.0798343	0.0674744	0.0882419	0.0677448	0.078961	0.129041	0.179153	0.31127	0.0802582	0
3124	12-8:13	EW2_R1P04_B11	Contig435	AAA96144.1	1e-28	destabilase I	0.0355223	0.0171044	0.00979974	No	0.346137	0.201381	0.20223	1.39513	0.482908	0.280954	0.282138	0.451011	1.42837	1.49873	1.93494	2.8292	0.201597	0.713166	0.407837	1.13478	0.394682	0.955196	0.124919	0.442785	0.129145	0.256554	0.375506	0.489124	0.34637	0.212294	0.13237	0
5651	21-13:7	EW1_F2P11_H06		AAP92584.1	0.006	Ab2-057	0.00631202	0.000302585	0.00952918	Yes	0.488016	0.201384	0.400362	0.368391	0.179781	0.0741881	0.14749	0.198346	0.454878	0.467436	0.450987	0.356732	0.212604	0.222983	0.150554	0.122073	0.215556	0.0758261	0.099735	0.0700748	0.063576	0.0667035	0.266411	0.145797	0.223865	0.175738	0.0456723	0
6730	25-12:15	EW2_F1P03_G07					0.000166069	4.69679e-05	0.0148098	Yes	0.273662	0.201594	0.427931	0.60632	0.165927	0.12223	0.259463	0.413048	0.741387	0.631366	0.652997	0.64904	0.0647266	0.255824	0.164751	0.175762	0.262303	0.0727228	0.1737	0.215966	0.126206	0.0792424	0.0547692	0.490843	0.340208	0.455541	0.282246	0
7628	29-1:12	EW2_R1P06_G12	Contig385	YP_315174.1	6.1	RND efflux system outer membrane lipoprotein NodT	0.013392	5.13448e-05	0.0249058	Yes	0.629837	0.20208	0.622564	3.53758	2.2281	0.714873	2.20237	2.52953	4.37345	3.81043	3.24731	4.04732	1.60366	2.72727	2.20885	1.88939	3.00842	0.376162	1.24143	0.49553	0.875277	0.921792	2.34987	1.0874	2.76781	2.96818	2.46827	0
328	2-4:5	EW1_F2P15_F01		CAJ01869.1	6e-06	ribosomal protein S26e	0.42661	0.00104189	0.0416966	Yes	0.717959	0.202096	0.597036	0.826337	0.593276	0.166999	0.493353	0.460514	0.640035	0.999023	1.16194	1.12611	0.841797	0.341078	0.416609	0.45466	1.35148	0.237541	0.200474	0.118156	0.142358	0.16216	0.49222	0.480747	0.557746	0.696449	0.317972	0
6000	23-1:16	EW1_F1P18_E07					0.185291	0.11296	0.185536	Yes	0.466206	0.202139	0.467298	0.203055	0.0946654	0.0410453	0.094887	0.0245327	1.07212	0.153844	0.339195	0.251505	0.0688369	0.108507	0.0988949	0.0620413	0.165891	0.0458731	0.0323538	0.0451545	0.0375982	0.0462344	0.100072	0.145803	0.133036	0.0554336	0.0714846	0
6131	23-9:11	EW2_R1P10_C10	Contig263	XP_396925.2	6e-25	PREDICTED: similar to LD45559p	0.000665298	3.41038e-05	0.000433369	Yes	0.379488	0.202419	0.409542	0.388227	0.147327	0.0785843	0.158995	0.327708	0.354368	0.321483	0.503283	0.469369	0.0795568	0.128446	0.181004	0.176049	0.213157	0.0774448	0.0867544	0.0681034	0.0900351	0.0727471	0.175081	0.153795	0.206092	0.116788	0.156775	0
4392	17-3:6	EW1_F2P12_H05		******No hits			0.113858	0.00935472	0.0355227	Yes	0.606819	0.202946	0.440651	0.743435	0.45113	0.150877	0.327595	0.313536	0.416125	1.1251	1.3075	1.18324	0.395645	0.249416	0.548275	0.686465	0.503109	0.147188	0.229611	0.119002	0.171757	0.113183	0.295031	0.356869	0.442365	0.348633	0.232361	0
4875	18-15:13	EW2_R1P06_E01	Contig10	******No hits			0.000310127	8.55831e-06	8.46444e-06	No	0.297089	0.202975	0.185383	0.611299	0.18161	0.124078	0.113325	0.73983	0.493632	0.550476	0.625711	0.678612	0.0895471	0.216313	0.22825	0.384189	0.116309	0.101384	0.065894	0.177472	0.159326	0.155686	0.149946	0.189335	0.0733261	0.0697911	0.128646	0
7715	29-6:14	EW2_R1P01_H12		CAA92759.1	2e-11	Hypothetical protein T24B8.2	0.124773	0.00997013	0.0111003	Yes	0.520099	0.203271	0.354666	0.109924	0.0571712	0.0223443	0.0389863	0.17527	0.16283	0.0680672	0.0688446	0.120008	0.0277278	0.145381	0.054405	0.0458889	0.0606901		0.0330974	0.0425963	0.0222228	0.00795616	0.0509761	0.0436536	0.016854	0.0478027	0.0502359	0
420	2-9:12	EW2_R1P07_F05	Contig390	XP_227566.2	6e-19	PREDICTED: similar to secretory protein precursor	0.00490166	0.000681414	0.000574581	No	0.258168	0.203592	0.150534	1.46193	0.377423	0.297637	0.22007	1.87383	1.09238	1.00298	1.50105	2.16691	0.303992	0.570014	0.375585	1.03373	0.113835	0.3924	0.163388	0.363536	0.271147	0.3696	0.423754	0.309714	0.248946	0.0618439	0.255463	0
5266	20-6:13	EW2_R1P04_B01	Contig81	ZP_00323299.1	8.1	COG1199: Rad3-related DNA helicases	0.154973	0.00252022	0.0189611	Yes	0.554228	0.203772	0.337307	0.428887	0.237701	0.0873952	0.144667	0.190602	0.64909	0.386224	0.57268	0.53031	0.145006	0.224578	0.363555	0.569066	0.112634	0.0729059	0.119072	0.178067	0.0964149	0.0342088	0.288557	0.33542	0.0684686	0.105864	0.0903193	0
5990	23-1:6	EW1_F2P12_C10					0.815862	0.00171369	0.0114737	Yes	0.881069	0.203837	0.492592	0.127778	0.112582	0.0260459	0.0629426	0.201155	0.146765	0.0649383	0.137162	0.129538	0.437028	0.0933098	0.0589293	0.0657787	0.114415	0.0235349	0.0536976	0.0398912	0.0129844	0.0183119	0.0644766	0.0519091	0.0609115	0.0613337	0.0790098	0
3525	13-16:6	EW1_F2P14_H12					0.979174	0.011868	0.29988	Yes	0.816585	0.203938	0.685851	0.120503	0.0984013	0.0245752	0.0826474	0.0603024	0.206831	0.111178	0.135246	0.135488	0.327515	0.0379203	0.115369	0.0768596	0.083775	0.0912615	0.0474317	0.0307652	0.0250296	0.00268917	0.0417026	0.157023	0.0573835	0.136559	0.075147	0
4771	18-9:11	EW2_R1P10_E09	Contig356	AAF16705.1	4e-18	ATP synthase subunit c	0.0148749	0.00145625	0.0133994	Yes	0.402476	0.204243	0.477697	0.693057	0.278939	0.141552	0.331071	0.363946	0.674851	0.642973	1.02195	0.990783	0.21967	0.157337	0.480791	0.220317	0.461253	0.188318	0.127331	0.102442	0.223324	0.103596	0.248253	0.423929	0.401558	0.346178	0.271877	0
882	4-4:15	EW2_F1P01_B09					0.619938	0.00242019	0.884033	Yes	0.755228	0.204416	0.869801	0.0930749	0.0702927	0.019026	0.0809566	0.039658	0.116547	0.126845	0.125483	0.094945	0.0338146	0.080383	0.1051	0.0351011	0.171143	0.0321744	0.038474	0.00541584	0.0332418	0.0111869	0.242288	0.0457481	0.0492243	0.158856	0.0401212	0
4184	16-7:2	EW1_R1P06_A04		EAS05065.1	5.6	hypothetical protein TTHERM_01299710	0.348118	0.000529437	0.887152	Yes	0.572342	0.204753	0.961849	0.205985	0.117894	0.042176	0.198126	0.15504	0.141049	0.247554	0.289261	0.236811	0.047561	0.109604	0.139922	0.0842521	0.370607	0.0842378	0.0391507	0.0481383	0.0314454	0.0267321	0.104448	0.178004	0.195971	0.456734	0.183452	0
2203	9-2:10	EW2_R1P11_H11	Contig439	******No hits			0.139165	0.0220423	0.306662	Yes	0.472289	0.205601	0.586102	0.754368	0.35628	0.155099	0.442137	0.719113	0.329145	1.73707	0.59482	0.998916	0.725577	0.234218	0.486783	0.110654	0.627116	0.130598	0.339086	0.0635126	0.23046	0.138465	0.200877	0.237754	0.698609	1.17135	0.432321	0
6243	23-16:4	EW1_R1P02_C06		******No hits			0.00942185	5.19957e-05	0.00258648	Yes	0.509517	0.205752	0.533251	0.380664	0.193955	0.0783221	0.202989	0.418085	0.341997	0.286545	0.516229	0.377907	0.210605	0.206011	0.177989	0.106447	0.333901	0.0733698	0.0894455	0.0520707	0.0958935	0.0899424	0.153064	0.237447	0.215118	0.243313	0.18117	0
298	2-2:9	EW1_F1P02_F01	Contig366	CAB41016.1	3e-44	cyclophilin A	0.152069	0.000789718	0.0946228	Yes	0.318548	0.206097	0.534885	0.217871	0.0694024	0.0449027	0.116536	0.18144	0.184282	0.17336	0.241716	0.350376	0.205486	0.0102607	0.0373529	0.0682901	0.299386	0.0668113	0.065284	0.0337215	0.0354865	0.0349732	0.0845687	0.119893	0.0703869	0.275476	0.109327	0
4106	16-2:9	EW1_F1P02_B04	Contig60	AAU90115.1	6.1	putative polyprotein	0.781321	0.00217627	0.703713	Yes	0.382127	0.20641	0.819991	0.138494	0.0529224	0.0285866	0.113564	0.0597756	0.149219	0.149632	0.20049	0.190412	0.00179862	0.363571	0.0762962	0.0529773	0.157065	0.0223491	0.0572793	0.0482652	0.0107609	0.028713	0.0856583	0.143036	0.0799163	0.280383	0.0688024	0
4065	15-16:2	EW1_R1P07_D04	Contig402	AAI07500.1	3.6	Hypothetical protein LOC559912	0.0292308	0.00323168	0.0231615	Yes	0.494568	0.206675	0.439908	1.6235	0.802933	0.335537	0.714193	1.07265	0.889663	2.34494	2.61342	1.92861	0.535287	0.68272	0.855965	0.992839	1.07457	0.472707	0.365573	0.377845	0.261324	0.249255	0.539172	1.02586	0.822045	0.978819	0.417508	0
3935	15-8:8	EW1_F1P06_C08	Contig448	P81695	9e-21	MT_EISFO Cadmium-metallothionein (MT)	0.0896952	0.00200326	0.0157795	Yes	0.574558	0.206936	0.472644	0.477778	0.274511	0.0988693	0.225819	0.324745	0.29048	0.550876	0.620975	0.771512	0.169452	0.214211	0.533292	0.253823	0.317259	0.126731	0.0674287	0.108426	0.100464	0.101494	0.190358	0.29117	0.240106	0.232609	0.189693	0
565	3-2:4	EW1_F1P09_D09		CAJ09507.1	0.05	protein kinase, putative	4.68089e-05	3.66724e-06	8.52563e-06	Yes	0.443572	0.207348	0.358902	0.453105	0.200985	0.0939505	0.16262	0.482147	0.391313	0.416681	0.459255	0.528974	0.1782	0.281566	0.199041	0.163823	0.200453	0.100287	0.174796	0.0860553	0.0973807	0.0498274	0.219933	0.154538	0.167551	0.120695	0.165468	0
5238	20-5:2	EW1_R1P05_B05		NP_649765.1	2e-05	CG7910-PA	0.0105716	0.000313438	0.00469863	Yes	0.518475	0.207423	0.431702	1.18451	0.614138	0.245695	0.511354	1.06587	0.696827	1.32366	1.50593	1.575	0.474345	0.482521	0.558799	0.770303	0.88675	0.210971	0.249778	0.181654	0.272101	0.343738	0.455411	0.426671	0.671578	0.779999	0.343496	0
2378	9-12:15	EW2_F1P03_G07					0.00386849	0.000116894	0.00173555	Yes	0.487778	0.207973	0.355014	0.568093	0.277103	0.118148	0.201681	0.374193	0.661905	0.712788	0.662537	0.505864	0.367125	0.296838	0.151782	0.285184	0.346361	0.16975	0.106895	0.099092	0.073949	0.173137	0.16795	0.202747	0.153823	0.40842	0.155975	0
2289	9-7:11	EW2_R1P10_G03	Contig329	XP_852126.1	6.1	PREDICTED: similar to midline 1	0.0962869	0.00504483	0.0381452	Yes	0.53204	0.208005	0.480152	0.415953	0.221303	0.0865203	0.19972	0.246666	0.209891	0.615006	0.635514	0.615336	0.1065	0.172074	0.390236	0.187754	0.395328	0.0716029	0.124976	0.0498709	0.108607	0.10003	0.111774	0.255546	0.290142	0.239217	0.160287	0
5278	20-7:8	EW1_F1P06_A01		EAA09214.2	7e-14	ENSANGP00000012225	0.125978	0.0108992	0.757848	Yes	0.602918	0.20855	1.06501	0.236689	0.142704	0.0493614	0.252076	0.116957	0.127304	0.352186	0.461564	0.306912	0.0862918	0.10883	0.228865	0.153717	0.179125	0.0327621	0.0720155	0.0670051	0.0348065	0.0532564	0.209987	0.540227	0.493837	0.211729	0.085807	0
8066	30-11:8	EW1_F1P06_F08		AAL35565.1	1.3	protamine P1	0.00209946	0.000542695	0.000581935	Yes	0.284726	0.209382	0.1922	1.18943	0.33866	0.249045	0.228607	1.03896	1.22692	1.35709	0.775544	1.77443	0.214039	0.610427	0.457385	0.520315	0.143267	0.406515	0.31558	0.216713	0.299375	0.115106	0.383832	0.285457	0.364506	0.0648755	0.24098	0
568	3-2:7	EW1_F1P07_D09					0.247451	0.000638369	0.0116119	Yes	0.682114	0.209453	0.583219	0.165568	0.112936	0.0346786	0.0965623	0.174471	0.11028	0.172602	0.157962	0.237173	0.0903907	0.165371	0.0608935	0.0911679	0.221397	0.0290751	0.0342436	0.0906803	0.01802	0.0308277	0.112686	0.0829607	0.0714751	0.1168	0.107572	0
2174	8-16:15	EW2_F1P03_B10	Contig40	NP_776456.1	1e-17	cathepsin B	0.00508382	9.66372e-05	0.703488	Yes	0.545726	0.209668	1.04444	0.0910997	0.0497155	0.0191006	0.0951484	0.0648145	0.0973121	0.0961157	0.120517	0.0858816	0.0427802	0.0629937	0.034861	0.047882	0.067516	0.0300807	0.0224335	0.0118163	0.0102828	0.0310073	0.136512	0.0611704	0.131448	0.0967267	0.0734505	0
3244	12-15:14	EW2_R1P03_A11		******No hits			0.0669433	0.0110638	0.00732114	No	0.330544	0.20978	0.12833	1.78265	0.589242	0.373964	0.228767	1.00479	0.896858	2.65502	2.23067	3.37306	0.298151	0.808819	1.15134	1.78985	0.142943	0.709387	0.24414	0.588802	0.41443	0.173063	0.395065	0.491324	0.413922	0.0520916	0.149708	0
428	2-10:3	EW1_R1P03_F09					0.00831693	3.8116e-05	0.374396	Yes	0.570841	0.209941	0.566919	0.201573	0.115066	0.0423184	0.114276	0.214574	0.189759	0.16001	0.188158	0.271465	0.160045	0.0853717	0.117573	0.0837758	0.149885	0.0353866	0.0653227	0.046849	0.0297881	0.0420728	0.11488	0.0931056	0.0588114	0.381842	0.081134	0
6672	25-9:8	EW1_F1P06_G11		******No hits			0.879078	0.0490451	0.0377912	No	0.841118	0.209969	0.416882	0.196879	0.165598	0.0413384	0.082075	0.317947	0.107905	0.0893201	0.268047	0.36011	0.522394	0.0627203	0.110479	0.185382	0.185577	0.0670321		0.0504285	0.0208979		0.078021	0.0483971	0.0702318	0.131085	0.107137	0
1056	4-15:2	EW1_R1P07_A09		AAA51372.1	1.3	T-cell receptor beta	0.00469027	0.000614519	0.000413207	No	0.223763	0.210015	0.131695	5.24654	1.17398	1.10185	0.690942	4.9681	3.33331	5.86579	5.13895	7.96336	0.669593	2.35648	1.40531	3.70344	0.271553	1.25453	0.720339	2.0269	0.895415	0.990233	1.40613	1.26679	1.06268	0.124275	0.669407	0
1017	4-12:14	EW2_R1P02_B09					0.0961255	0.000960237	0.0112308	Yes	0.666827	0.210126	0.421304	0.713865	0.476024	0.150001	0.300754	0.514586	0.499007	0.730827	1.00392	0.984016	0.482362	0.669663	0.631105	0.265305	0.451926	0.211817	0.269117	0.158557	0.117436	0.071546	0.219212	0.490687	0.480397	0.276292	0.172353	0
3204	12-13:8	EW1_F1P07_A03	Contig414	XP_952728.1	7.6	hypothetical protein TA17240	0.0793336	0.000989521	0.0616251	Yes	0.654446	0.210411	0.644579	0.274048	0.17935	0.0576629	0.176646	0.167202	0.209583	0.384554	0.384601	0.298242	0.155599	0.135215	0.230988	0.145649	0.262164	0.078317	0.0689835	0.0748521	0.038933	0.0404909	0.113271	0.215755	0.164338	0.233598	0.183328	0
7441	28-6:12	EW2_R1P07_A07					0.0178042	0.00350644	0.00837024	Yes	0.360682	0.21048	0.290641	0.647744	0.233629	0.136337	0.188261	0.537345	0.317084	0.649476	1.05296	0.978623	0.180341	0.228416	0.382238	0.415006	0.106519	0.147762	0.206146	0.10258	0.137255	0.109834	0.120971	0.307727	0.316222	0.128909	0.15584	0
2085	8-11:11	EW2_R1P10_B06		ZP_00135263.2	3.6	COG2911: Uncharacterized protein conserved in bacteria	0.0786399	0.00350473	0.0286609	Yes	0.643355	0.210646	0.463325	0.425644	0.273841	0.0896605	0.197212	0.287749	0.236126	0.670653	0.648571	0.472738	0.209099	0.242555	0.300303	0.323282	0.312743	0.0928728	0.0805582	0.134199	0.107667	0.0536013	0.112834	0.274901	0.294513	0.173007	0.188747	0
168	1-10:15	EW2_F1P02_H09		BAB27468.1	2.1	unnamed protein product	0.00070025	8.40838e-05	0.33835	Yes	0.55654	0.211028	0.71762	0.0827164	0.046035	0.0174554	0.0593589	0.0627024	0.0880778	0.0824152	0.0935385	0.0909515	0.0441027	0.0451514	0.0611293	0.0356067	0.0477006	0.0129999	0.00843169	0.0291212	0.0290843		0.111311	0.0260825	0.0425257	0.0863224	0.0691466	0
4143	16-4:12	EW2_R1P06_B12		NP_608688.2	2.1	Cyp309a1 CG9964-PA	0.13972	0.0248309	0.0900467	Yes	0.627213	0.211075	0.58335	0.220311	0.138182	0.046502	0.128518	0.0895347	0.202463	0.227969	0.362251	0.346701	0.0754999	0.0921311	0.217249	0.159761	0.208674	0.146955	0.014206	0.0797663	0.0280808		0.2355	0.145111	0.0960497	0.101501	0.105236	0
1961	8-4:6	EW1_F2P12_B10	Contig443	NP_008239.1	1e-20	COX2_10599 cytochrome c oxidase subunit II	0.0192811	0.00152406	0.436053	Yes	0.498012	0.211355	0.60612	0.272084	0.135501	0.0575065	0.164916	0.152601	0.200388	0.378814	0.384279	0.334978	0.0905297	0.109528	0.171157	0.141921	0.189652	0.0405434	0.0654738	0.096408	0.051779	0.0474603	0.528475	0.193626	0.172368	0.0777909	0.0889076	0
1648	7-1:16	EW1_F1P18_E07					0.0504464	0.000402822	0.46241	Yes	0.492097	0.21181	0.645105	0.219888	0.108206	0.0465745	0.141851	0.198556	0.27178	0.1498	0.259046	0.245484	0.0809674	0.0758766	0.113316	0.0783154	0.272087		0.0313361	0.0333074	0.0837972	0.0537995	0.0696324	0.105133	0.129754	0.418971	0.144312	0
3302	13-3:4	EW1_F1P10_G04		XP_714300.1	9.4	hypothetical protein CaO19.91	0.0160534	0.000540279	0.0141233	Yes	0.57444	0.21242	0.467371	0.164577	0.0945399	0.0349596	0.0769188	0.154918	0.219937	0.0997967	0.18441	0.192553	0.137464	0.0837389	0.0925952	0.0644003	0.110023	0.05259	0.0482802	0.00620418	0.0608416	0.0544844	0.0319749	0.0707468	0.0777668	0.133423	0.114715	0
2005	8-6:16	EW1_F2P17_G11					0.108056	0.0354301	0.230052	Yes	0.461706	0.212613	0.634548	0.277801	0.128262	0.059064	0.176278	0.586296	0.140978	0.131382	0.625684	0.243505	0.0754476	0.144799	0.085784	0.145027	0.255404	0.0384276	0.0648128	0.046392	0.0431059	0.144322	0.166065	0.0975484	0.362863	0.175903	0.164616	0
8183	31-2:6	EW1_F2P12_D04		******No hits			0.0110186	0.00105845	0.0193966	Yes	0.438809	0.212933	0.499078	0.559203	0.245383	0.119073	0.279086	0.365021	0.391709	0.603917	0.797886	0.793681	0.12707	0.264069	0.242019	0.332798	0.329183	0.0914569	0.122373	0.15002	0.131109	0.108736	0.223576	0.38731	0.323478	0.357961	0.168859	0
7038	26-14:17	EW1_F1P18_D06					0.00343208	0.000198874	8.43073e-05	No	0.215105	0.21352	0.134383	3.68584	0.792845	0.787002	0.495316	4.44293	3.99111	2.29142	3.70656	4.51695	0.353985	1.52812	1.23762	2.83813	0.164883	0.500689	0.522641	1.60559	1.02555	0.700675	0.839369	0.82806	0.816708	0.0713048	0.736564	0
3267	13-1:3	EW1_R1P02_G12		BAA19206.1	5e-27	membrane guanylyl cyclase OLGC4	0.904914	0.0115296	0.0527266	Yes	0.992457	0.213662	0.433115	0.158357	0.157163	0.0338349	0.0685868	0.121548	0.271473	0.0805756	0.160184	0.233824	0.193745	0.224501	0.106928	0.0930685	0.221514	0.0467445	0.0211743		0.0257247	0.0514716	0.0259566	0.0629406	0.0675792	0.155235	0.088557	0
1885	7-15:15	EW2_F1P03_D06		******No hits			0.284876	0.000148192	0.485135	Yes	0.747504	0.214077	1.07497	0.111559	0.0833911	0.0238823	0.119923	0.0826749	0.122014	0.123277	0.125241	0.110948	0.153152	0.0514915	0.0786983	0.0617372	0.105251	0.041216	0.00957307	0.0418386	0.0197064		0.181224	0.0643195	0.061223	0.224279	0.154973	0
1069	4-15:15	EW2_F1P03_B05		XP_782855.1	0.008	PREDICTED: similar to notch1 preproprotein	0.00731566	0.000747796	0.634027	Yes	0.43886	0.214266	1.02188	0.0724805	0.0318088	0.0155301	0.0740665	0.0554649	0.0722533	0.0674711	0.0917294	0.0806501	0.0518444	0.0534412	0.0397885	0.0330634	0.00893419	0.0187321	0.00510486	0.0399702	0.0152192		0.203419	0.0464336	0.0517116	0.0915944	0.0498231	0
1680	7-3:14	EW2_R1P01_C10		NP_905524.1	9.5	hypothetical protein PG1359	0.0807666	0.00128451	0.0014699	Yes	0.544368	0.214383	0.310025	0.414037	0.225389	0.0887627	0.128362	0.515558	0.218274	0.375124	0.513452	0.561364	0.116593	0.267061	0.295272	0.472157	0.133989	0.100146	0.0712304	0.208054	0.0397738	0.0933424	0.184183	0.134843	0.12258	0.102842	0.111305	0
5090	19-12:7	EW1_F2P11_D01		ZP_00319279.1	0.55	COG1088: dTDP-D-glucose 4,6-dehydratase	0.0102944	0.000327812	0.0089518	Yes	0.518123	0.214466	0.412799	0.299597	0.155228	0.0642536	0.123674	0.189834	0.377002	0.304619	0.26324	0.420593	0.0864721	0.184308	0.183559	0.178877	0.172229	0.0557612	0.0731105	0.0777571	0.0544084	0.0634992	0.128822	0.130494	0.106569	0.248919	0.0648806	0
2425	9-15:11	EW2_R1P11_G11		AAZ61789.1	7.9	Protein of unknown function DUF182	0.0150327	0.000295945	0.00411069	Yes	0.505583	0.215008	0.423766	0.401337	0.202909	0.0862905	0.170073	0.265998	0.342538	0.4051	0.562082	0.501875	0.114485	0.272976	0.233998	0.308868	0.152282	0.06066	0.0839059	0.094403	0.11088	0.0898011	0.080465	0.21685	0.181844	0.210938	0.212595	0
4738	18-7:12	EW2_R1P07_E09					0.101458	3.41822e-07	0.0164724	Yes	0.623265	0.215088	0.55746	0.17117	0.106684	0.0368165	0.0954203	0.181857	0.157475	0.16503	0.184376	0.168627	0.123936	0.226371	0.0748794	0.0738546	0.089072	0.0549608	0.049847	0.0165012	0.0323599	0.0462378	0.0598226	0.0918518	0.0902167	0.0847846	0.188211	0
5248	20-5:12	EW2_R1P07_A01	Contig340	AAM18885.1	8e-34	unknown	0.203417	0.0284334	0.0664347	Yes	0.552871	0.215415	0.397474	0.46258	0.255747	0.0996469	0.183863	0.19918	0.283194	0.498821	1.16159	0.648044	0.129025	0.144969	0.4598	0.506511	0.251159	0.12957	0.0844576	0.132602	0.093744	0.0722239	0.131379	0.165767	0.149154	0.228943	0.282548	0
6496	24-15:2	EW1_R1P07_A10	Contig23	BAA20066.1	7e-15	bucentaur	0.0499242	0.00685353	0.339122	Yes	0.501926	0.215827	0.694721	0.291051	0.146086	0.0628167	0.202199	0.141107	0.166957	0.499062	0.40801	0.435382	0.106288	0.116333	0.216408	0.125167	0.198655	0.0655074	0.083238	0.0483754	0.0622494	0.0595665	0.158696	0.222376	0.176214	0.481163	0.112957	0
5408	20-15:2	EW1_R1P07_A09		AAA51372.1	1.3	T-cell receptor beta	0.000773782	0.000127315	9.46645e-05	No	0.216605	0.215955	0.133064	6.26708	1.35748	1.35341	0.833925	7.10661	3.94625	6.93662	6.35733	7.81728	0.861555	2.74342	2.04666	3.3193	0.287079	1.66164	0.984252	2.40641	1.48443	0.777266	1.735	1.83045	1.27458	0.116193	0.857498	0
2555	10-7:5	EW1_F2P16_E03		******No hits			0.0303111	0.000738837	0.0935637	Yes	0.590994	0.216213	0.61391	0.309711	0.183037	0.0669635	0.190134	0.196243	0.244962	0.348793	0.474061	0.358499	0.218397	0.138565	0.177368	0.155991	0.24537	0.071573	0.0540414	0.0679394	0.0794648	0.0644788	0.165464	0.145282	0.153553	0.367577	0.183139	0
896	4-5:12	EW2_R1P07_A01	Contig340	AAM18885.1	8e-34	unknown	0.149957	0.0413973	0.141978	Yes	0.555372	0.216234	0.524879	0.441114	0.244982	0.095384	0.231531	0.226546	0.173318	0.428267	1.15731	0.858198	0.173953	0.189414	0.376128	0.347066	0.205155	0.127114	0.139749	0.142368	0.0680109	0.0459029	0.243671	0.324249	0.36866	0.202104	0.113023	0
585	3-3:7	EW1_F1P08_C01		CAE80865.1	2.8	ABC-type phosphonates transport system permease protein	0.508074	0.00496697	0.539183	Yes	0.837942	0.216627	0.771312	0.202583	0.169753	0.0438849	0.156255	0.195634	0.0858681	0.297628	0.219235	0.311285	0.15635	0.130061	0.154803	0.131695	0.34001	0.0735238	0.0833296	0.0678502	0.0582079	0.00672692	0.296685	0.189512	0.132989	0.250064	0.0498157	0
4435	17-5:15	EW2_F1P02_G01					0.436161	0.00465609	0.189483	Yes	0.716186	0.216761	0.79202	0.141683	0.101471	0.0307113	0.112216	0.138932	0.241581	0.106484	0.122041	0.130897	0.208236	0.0916217	0.0707912	0.0487735	0.163305	0.0776973	0.0277822	0.0456565	0.00475648	0.0582811	0.115621	0.121797	0.108459	0.0944327	0.123369	0
5387	20-13:15	EW2_F1P03_A09	Contig407	ZP_01160165.1	1.6	hypothetical protein SKA34_13220	0.142364	0.00722733	0.0106596	Yes	0.483598	0.217113	0.26124	0.21512	0.104031	0.0467052	0.0561979	0.101747	0.167583	0.256826	0.402131	0.261602	0.0379946	0.103255	0.255318	0.199376	0.0610146	0.0461812	0.0592472	0.0516252	0.0870194	0.0180808	0.0254313	0.116854	0.0554262	0.0635623	0.0535398	0
2612	10-10:11	EW2_R1P10_F03	Contig222	******No hits			0.222684	0.0384232	0.590746	Yes	0.635527	0.217595	0.805852	0.120797	0.0767697	0.0262848	0.0973445	0.0753261	0.275082	0.0833032	0.0840906	0.1772	0.0408984	0.0928057	0.0788945	0.0637487	0.139685	0.026317	0.0281481	0.0334748	0.0192494		0.0474717	0.135759	0.0560328	0.201006	0.12042	0
6313	24-4:6	EW1_F2P12_B10	Contig443	NP_008239.1	1e-20	COX2_10599 cytochrome c oxidase subunit II	0.02197	0.00269347	0.0346979	Yes	0.463927	0.217645	0.531558	0.307164	0.142502	0.0668528	0.163276	0.108508	0.314714	0.461922	0.44443	0.390035	0.092671	0.115504	0.182214	0.134216	0.224478	0.0836473	0.0660971	0.0772592	0.0479773	0.0651596	0.159105	0.177431	0.189275	0.23452	0.0926015	0
3432	13-10:15	EW2_F1P02_H12		AAL08486.1	0.15	MS4A4A protein	0.029683	0.003654	0.0592339	Yes	0.516926	0.217926	0.496347	1.82717	0.944509	0.398187	0.906908	2.96686	1.04308	2.29483	1.1496	2.49445	1.1292	1.11465	0.997978	0.686052	0.872257	0.380307	0.362168	0.422635	0.673135	0.25546	0.459189	0.623161	0.932416	1.35893	1.69207	0
2240	9-4:13	EW2_R1P04_G07		CAE64139.1	3.5	Hypothetical protein CBG08755	0.0782008	0.0101503	0.317976	Yes	0.578304	0.218027	0.572817	0.26464	0.153042	0.0576987	0.15159	0.266652	0.0990335	0.340886	0.290673	0.496064	0.122563	0.0975089	0.236881	0.158408	0.187219	0.112426	0.135792	0.0325426	0.058282	0.0220853	0.143441	0.174352	0.0339933	0.436003	0.215962	0
1853	7-13:17	EW1_F1P18_F11					0.00558814	0.000161335	0.00901375	Yes	0.426491	0.218172	0.514323	0.506231	0.215903	0.110446	0.260366	0.373998	0.406864	0.559808	0.669034	0.583362	0.248249	0.144095	0.283074	0.117291	0.394994	0.112967	0.207319	0.0772004	0.104445	0.0870247	0.16628	0.180215	0.330579	0.392867	0.307446	0
8287	31-8:8	EW1_F1P06_C08	Contig448	P81695	9e-21	MT_EISFO Cadmium-metallothionein (MT)	0.0465092	0.000977681	0.0286979	Yes	0.521839	0.218753	0.57304	0.951416	0.496487	0.208126	0.545199	0.514543	1.02219	0.941667	1.05673	1.48949	0.239169	0.615225	0.934426	0.394817	0.555722	0.168241	0.194621	0.251133	0.272264	0.174427	0.41454	0.762515	0.578492	0.600642	0.438579	0
4800	18-11:6	EW1_F2P14_E01					0.0710547	0.00282635	0.140775	Yes	0.632607	0.219086	0.617852	0.214075	0.135425	0.0469009	0.132267	0.108242	0.240247	0.202061	0.365504	0.234102	0.142785	0.129668	0.0882115	0.165946	0.168072	0.0232891	0.070822	0.0433962	0.0445847	0.0711128	0.103903	0.231404	0.0588758	0.180327	0.158585	0
7771	29-10:2	EW1_R1P06_H04		YP_238727.1	8.2	ORF031	0.00293286	0.000450142	0.00281644	Yes	0.43475	0.219249	0.40811	1.06113	0.461325	0.232651	0.433057	0.879425	1.07236	0.697779	1.53702	1.33015	0.432375	0.491353	0.489753	0.494122	0.406416	0.286985	0.272327	0.207614	0.221543	0.189611	0.323746	0.45331	0.460299	0.396687	0.568381	0
1655	7-2:6	EW1_F2P12_D02		XP_637134.1	8	hypothetical protein DDB0219253	0.0627603	0.00237594	0.268074	Yes	0.494041	0.219977	0.565012	0.160791	0.0794374	0.0353703	0.0908489	0.0992163	0.110439	0.198577	0.205504	0.240358	0.0447956	0.0805949	0.0877725	0.0542857	0.183881	0.0339314	0.0392655	0.0431082	0.0127191	0.0757817	0.202455	0.211626	0.0596994	0.0604518	0.040024	0
8047	30-10:6	EW1_F2P13_F12	Contig448	P81695	9e-21	MT_EISFO Cadmium-metallothionein (MT)	0.312144	0.0276988	0.121371	Yes	0.74503	0.220425	0.540826	0.241816	0.18016	0.0533024	0.130781	0.186301	0.332325	0.129902	0.172799	0.594965	0.154514	0.175446	0.291221	0.178999	0.134311	0.0696091	0.0420103	0.0456259	0.0652689	0.0494075	0.139235	0.162755	0.115685	0.0902741	0.161657	0
7556	28-13:8	EW1_F1P07_A03	Contig414	XP_952728.1	7.6	hypothetical protein TA17240	0.0699255	0.000921037	0.631974	Yes	0.573829	0.220472	0.891755	0.344279	0.197557	0.0759039	0.307012	0.178889	0.429488	0.449372	0.413718	0.338616	0.10957	0.120539	0.29054	0.222739	0.352081	0.0587232	0.169199	0.043774	0.0659869	0.0877888	0.252166	0.490305	0.326592	0.382402	0.176645	0
675	3-8:12	EW2_R1P07_D01	Contig442	CAA65364.1	1e-79	Actin	0.934373	0.00148527	0.127015	Yes	0.884223	0.220639	0.62583	0.126642	0.111979	0.0279421	0.079256	0.0795507	0.153	0.109343	0.182734	0.133948	0.127992	0.0723773	0.0941527	0.0741225	0.272346	0.054974	0.0410707	0.0326483	0.0533762	0.00432909	0.102548	0.03668	0.0915108	0.146663	0.0619458	0
1116	5-2:11	EW2_R1P09_G06		XP_534496.2	8e-35	PREDICTED: similar to Serine/threonine-protein kinase DCAMKL1	0.0084259	0.000481053	0.00838462	Yes	0.424895	0.220895	0.45307	1.68175	0.714568	0.37149	0.76195	1.69372	2.32463	1.06451	1.96633	1.63232	1.10714	0.322658	0.790615	0.529345	1.24614	0.29547	0.473569	0.221626	0.28191	0.809303	0.547256	0.67614	0.698951	0.676955	1.4669	0
8400	31-15:2	EW1_R1P07_C12		******No hits			0.0084751	0.000350687	0.0161543	Yes	0.540237	0.221257	0.683357	0.129142	0.0697672	0.0285735	0.08825	0.0841064	0.125782	0.13118	0.170096	0.15217	0.0399431	0.0756932	0.0850618	0.0956413	0.0672014	0.0330394	0.0207868	0.0396171	0.0610525	0.0114661	0.0916278	0.0934533	0.0824799	0.0869865	0.0871269	0
4419	17-4:16	EW1_F2P17_B08					0.197561	0.0624408	0.742032	Yes	0.457824	0.22153	0.320907	0.264626	0.121152	0.0586227	0.0849202	0.18158	0.809561	0.282178	0.220306	0.142002	0.140159	0.0503377	0.305026	0.0898449	0.134993	0.0777747	0.038278	0.0528056	0.0543508	0.0810316	0.0181834	0.098902	0.101735	0.0239666	1.00716	0
4269	16-12:2	EW1_R1P06_B12		******No hits			0.111845	0.00157941	0.0273707	Yes	0.642111	0.221683	0.525084	0.903257	0.579991	0.200237	0.474286	0.485427	0.67956	1.31837	1.22934	1.1246	0.55825	0.362331	0.750572	0.44693	0.967256	0.173538	0.219206	0.237376	0.172021	0.207229	0.34921	0.391606	0.676448	0.634059	0.409166	0
6551	25-2:6	EW1_F2P12_H03	Contig401	AAN05593.1	1e-26	ribosomal protein S4	0.00248155	0.00019849	0.00632625	Yes	0.438877	0.222052	0.454897	0.201799	0.0885648	0.0448098	0.0917978	0.137737	0.191015	0.200783	0.2251	0.281433	0.0843186	0.105801	0.123696	0.0981684	0.0502995	0.0281713	0.0344351	0.0728769	0.0441685	0.0578568	0.0495686	0.121867	0.0840204	0.154802	0.0829675	0
1927	8-2:6	EW1_F2P12_B02		CAG12834.1	0.72	unnamed protein product	0.062871	0.00899565	0.0689577	Yes	0.551975	0.222166	0.40306	0.230749	0.127368	0.0512645	0.0930056	0.124122	0.117563	0.358879	0.408305	0.305945	0.103174	0.102541	0.168639	0.125697	0.149465	0.0427428	0.0529195	0.0887362	0.0518095	0.0340483	0.0728176	0.22992	0.166795	0.0751602	0.0331559	0
6128	23-9:8	EW1_F1P06_C10		******No hits			0.00887063	0.000269436	0.00512375	Yes	0.52335	0.222716	0.572469	0.23484	0.122903	0.0523025	0.134438	0.23005	0.197912	0.171245	0.300672	0.304685	0.0952179	0.138348	0.105719	0.101843	0.197716	0.052633	0.107788	0.0367123	0.0439525	0.0427553	0.141085	0.116316	0.135112	0.156511	0.126548	0
7095	27-2:6	EW1_F2P12_D03					0.00603881	0.00054462	0.161253	Yes	0.448161	0.223674	0.748317	3.44299	1.54301	0.770107	2.57645	2.04502	4.00785	3.34602	5.00054	3.52796	0.862167	1.37842	1.94636	1.76399	2.14364	0.418547	1.26868	0.762102	0.773346	0.865512	1.71992	3.06571	3.14872	3.44993	1.98209	0
937	4-8:2	EW1_R1P06_A05					0.030414	0.00288186	0.0329646	Yes	0.543683	0.224233	0.501657	3.97392	2.16056	0.891085	1.99355	2.95337	2.01179	6.18021	4.6392	5.81769	2.24337	2.01991	2.3844	1.75881	2.47741	0.74077	1.09493	0.968144	0.778727	0.918752	1.55949	1.77984	2.74932	2.95806	1.39487	0
2062	8-10:5	EW1_F2P16_B02		XP_419942.1	1e-59	PREDICTED: similar to Cleavage and Polyadenylation Specifity Factor	0.101895	0.0035674	0.0391263	Yes	0.654234	0.225054	0.565896	2.33996	1.53088	0.526616	1.32417	1.18772	1.87376	3.55091	3.25262	2.72922	1.27831	1.20224	1.67114	1.30375	2.51111	0.417454	0.41975	0.374328	1.2965	0.47626	1.04197	1.21163	1.78402	1.74875	1.03364	0
4951	19-4:4	EW1_F1P10_C05		******No hits			0.000139693	2.35566e-06	0.0736641	Yes	0.410114	0.225065	0.650176	0.380661	0.156114	0.0856733	0.247497	0.365031	0.372406	0.322909	0.46477	0.391764	0.135531	0.183647	0.141267	0.109764	0.240264	0.0831001	0.0613161	0.0876996	0.0873409	0.118259	0.402079	0.164446	0.235907	0.374573	0.158941	0
7316	27-15:6	EW1_F2P14_D07					0.00233905	0.000897463	0.000582121	No	0.287095	0.225151	0.169077	0.268459	0.0770733	0.0604438	0.0453902	0.341836	0.186975	0.225114	0.240094	0.40365	0.0285367	0.0751357	0.0826822	0.123806	0.123912	0.0752452	0.0344641	0.103812	0.0542977	0.0551928	0.0821364	0.0585196	0.0245366	0.0266323	0.0613409	0
1115	5-2:10	EW2_R1P11_H10		AAQ18147.1	3e-21	14-3-3 protein	0.253676	0.0191353	0.0635212	Yes	0.473404	0.225188	0.410723	0.81895	0.387694	0.184418	0.336361	0.259641	1.79197	1.16063	0.839649	0.812438	1.30082	0.113716	0.540369	0.152528	0.718401	0.15815	0.444549	0.0722126	0.215237	0.195207	0.161316	0.60883	0.206728	0.649517	0.326487	0
1780	7-9:12	EW2_R1P07_D06		******No hits			0.0733882	0.000122901	0.404124	Yes	0.717236	0.225303	0.762568	0.269311	0.193159	0.0606764	0.205368	0.314053	0.205342	0.217392	0.316617	0.319161	0.190604	0.169305	0.126746	0.26264	0.250312	0.0656289	0.0969919	0.0485486	0.0253335	0.10505	0.336597	0.139428	0.126538	0.351131	0.17519	0
3980	15-11:2	EW1_R1P06_D08		XP_394090.1	2e-18	PREDICTED: similar to CG5805-PA	0.0358646	0.00500433	0.0107834	Yes	0.485103	0.225452	0.300607	0.751334	0.364474	0.16939	0.225856	0.755366	0.526462	0.477742	1.41203	0.892492	0.240187	0.399867	0.403935	0.507366	0.326764	0.174289	0.158362	0.164749	0.164992	0.185879	0.156854	0.40343	0.208708	0.17607	0.252739	0
4970	19-5:6	EW1_F2P13_C01		ZP_00675690.1	4.7	Alkyl hydroperoxide reductase/ Thiol specific antioxidant/ Mal	0.597683	0.00463316	0.340074	Yes	0.741164	0.225511	0.659223	0.172901	0.128148	0.0389911	0.11398	0.112868	0.237363	0.162929	0.221058	0.160141	0.0754916	0.0788832	0.268489	0.0867112	0.249274	0.00906387	0.100067		0.0390562	0.0652483	0.032489	0.184493	0.102659	0.13463	0.232217	0
2351	9-11:5	EW1_F2P16_H07	Contig301	AAW26183.1	4e-20	SJCHGC00516 protein	0.100675	0.00463204	0.327233	Yes	0.616122	0.225689	0.685357	0.440997	0.271708	0.099528	0.30224	0.257819	0.270959	0.737191	0.559662	0.578699	0.213568	0.163916	0.326569	0.300851	0.430555	0.0981214	0.130481	0.0393862	0.148265	0.130628	0.293233	0.243216	0.219612	0.723553	0.222552	0
7353	28-1:9	EW1_F1P02_A11	Contig291	ZP_00947671.1	8.1	COG0658: Predicted membrane metal-binding protein	0.097692	0.0413541	0.586936	Yes	0.330602	0.22586	0.805884	0.321785	0.106383	0.0726783	0.259321	0.173331	0.170974	0.844549	0.304198	0.453149	0.138203	0.0334891	0.180656	0.0564597	0.28863	0.0682074	0.14892	0.0300714	0.0837052	0.0793111	0.196938	0.115957	0.413525	0.578255	0.214757	0
5468	21-2:11	EW2_R1P09_G06		XP_534496.2	8e-35	PREDICTED: similar to Serine/threonine-protein kinase DCAMKL1	0.000939636	0.000433585	0.0137077	Yes	0.303592	0.226093	0.54638	1.75847	0.533858	0.397579	0.960794	1.77674	2.36231	1.15364	1.83873	1.88856	0.865765	0.298825	0.355338	0.48044	0.98182	0.193568	0.600156	0.201803	0.481289	0.880408	0.589808	0.728401	1.05753	1.22454	1.47165	0
147	1-9:11	EW2_R1P10_G09	Contig63	******No hits			7.52726e-06	2.47559e-07	6.2232e-06	Yes	0.413545	0.2263	0.430947	0.627636	0.259556	0.142034	0.270478	0.613841	0.631362	0.57569	0.613966	0.711005	0.233741	0.363355	0.290838	0.219115	0.217652	0.140726	0.163117	0.111096	0.104221	0.217491	0.274116	0.189705	0.335467	0.260943	0.318019	0
3041	12-3:15	EW2_F1P01_B07					0.323558	0.0603661	0.69837	Yes	0.793797	0.226536	0.888129	0.0536514	0.0425883	0.012154	0.0476494	0.0667249	0.0322535	0.0526401	0.096208	0.0407861	0.0571922	0.0613613	0.0337636	0.0330632	0.0357624	0.00141294	0.0113257	0.0669902	0.0211653	0.0116888	0.0809411	0.0314661	0.0351922	0.0378289	0.0724443	0
7823	29-13:3	EW1_R1P04_G12	Contig373	XP_341902.2	2.5	PREDICTED: similar to transcriptional intermediary factor 1 delta	0.000303868	3.09542e-05	0.0028923	Yes	0.471829	0.226773	0.583301	0.298497	0.140839	0.067691	0.174114	0.313924	0.391178	0.234007	0.306291	0.269239	0.142268	0.140023	0.135976	0.129239	0.158293	0.0896821	0.082184	0.0523846	0.0813556	0.0452448	0.134022	0.158111	0.188184	0.183619	0.218536	0
8533	32-6:16	EW1_F2P17_G09					0.100355	0.0167948	0.550207	Yes	0.385835	0.226815	0.902797	0.46698	0.180177	0.105918	0.421588	0.917179	0.111869	0.41055	0.54464	0.96795	0.293302	0.103055	0.077991	0.133659	0.602661	0.0798614	0.0929263	0.129382	0.120111	0.115588	0.37726	0.267192	0.249484	0.704552	0.751658	0
5026	19-8:11	EW2_R1P10_C05	Contig440	NP_008244.1	2e-42	ATP6_10599 ATP synthase F0 subunit 6	0.229627	0.00169842	0.204797	Yes	0.660815	0.227165	0.654318	0.222857	0.147267	0.0506254	0.145819	0.122607	0.322248	0.300178	0.190354	0.243491	0.0976111	0.0706874	0.282274	0.161419	0.220325	0.100653	0.0362318	0.0653518	0.056179	0.0248368	0.27941	0.194718	0.0730698	0.179068	0.092613	0
1081	4-16:10	EW1_F1P02_A05		XP_417459.1	4e-46	PREDICTED: similar to COMM domain containing 7; chromosome 20 open	0.624099	0.00278058	0.660512	Yes	0.884047	0.227299	1.0379	0.185985	0.164419	0.0422742	0.193034	0.0764936	0.220042	0.230407	0.298594	0.192166	0.151021	0.234992	0.245766	0.0719912	0.191368	0.042788	0.0288553	0.0533364	0.0281262	0.0728943	0.164899	0.667875	0.154822	0.0749319	0.209775	0
3156	12-10:11	EW2_R1P10_B03		******No hits			0.015604	0.00144229	0.00985924	Yes	0.521435	0.227455	0.431943	0.351482	0.183275	0.0799464	0.15182	0.174125	0.502316	0.339429	0.433021	0.41727	0.114731	0.245031	0.20011	0.211848	0.173506	0.0930852	0.061749	0.168492	0.066634	0.0506068	0.177362	0.203851	0.232486	0.118003	0.0813172	0
2157	8-15:15	EW2_F1P03_B06	Contig174	AAG44848.1	1e-13	microsomal retinol dehydrogenase 2	0.0101013	0.00615437	0.240395	Yes	0.438652	0.227943	0.704011	0.139431	0.0611617	0.0317823	0.098161	0.0850998	0.232538	0.119353	0.151778	0.147005	0.0507981	0.0873583	0.0621017	0.0517901	0.0599645	0.0588465	0.0285782	0.0395161	0.0153537		0.0927122	0.0681639	0.0597761	0.147537	0.163522	0
6357	24-6:16	EW1_F2P17_G11					0.0268596	0.0171233	0.037965	Yes	0.404907	0.228058	0.469574	0.383311	0.155205	0.0874169	0.179993	0.49414	0.341311	0.299837	0.316076	0.517697	0.0654712	0.163925	0.0929227	0.225852	0.399843	0.049108	0.209894	0.046029	0.0277658	0.38751	0.167694	0.200053	0.419705	0.196252	0.0683682	0
2306	9-8:11	EW2_R1P10_G07	Contig360	AAH69614.1	5e-26	CHIT1 protein	0.00973848	0.00204468	0.00165207	No	0.312427	0.22861	0.197071	2.13669	0.66756	0.488468	0.421079	1.50502	1.31444	2.6054	2.5257	3.4211	0.357726	0.8063	0.913941	1.49869	0.335562	0.595821	0.286885	0.701696	0.460818	0.503129	0.467452	0.615714	0.571039	0.318527	0.252866	0
2741	11-2:4	EW1_F1P09_D11					0.0190286	0.00080198	0.00867956	Yes	0.525768	0.22872	0.451551	0.170222	0.0894972	0.0389331	0.0768638	0.217978	0.140898	0.114781	0.157363	0.257623	0.129121	0.0893268	0.105394	0.0544532	0.0867422	0.0477779	0.0443437	0.0329684	0.0292307	0.0438126	0.0762472	0.0420582	0.0942196	0.10219	0.0868929	0
296	2-2:7	EW1_F1P07_F09					0.0252425	0.00171933	0.0131011	Yes	0.581079	0.22886	0.429791	0.653721	0.379864	0.14961	0.280964	0.489997	0.369371	0.815748	0.830557	0.9736	0.348045	0.359435	0.426118	0.405764	0.365661	0.201393	0.194609	0.20124	0.101893	0.0932704	0.378855	0.374451	0.259019	0.372607	0.127879	0
197	1-12:10	EW1_F1P01_H01		XP_393785.2	1.3	PREDICTED: similar to GA13024-PA	0.124708	0.00401663	0.015744	Yes	0.676093	0.229002	0.458584	0.409312	0.276733	0.093733	0.187704	0.164183	0.383559	0.57784	0.588226	0.536733	0.201354	0.220534	0.325061	0.459611	0.24463	0.228778	0.0967943	0.0683145	0.0627637	0.0762037	0.13545	0.240673	0.146813	0.189593	0.256786	0
7784	29-10:15	EW2_F1P02_H12		AAL08486.1	0.15	MS4A4A protein	0.0243673	0.000918287	0.268726	Yes	0.515352	0.229104	0.627535	2.7559	1.42026	0.631389	1.72943	3.90391	2.07482	2.14109	2.3709	3.86626	2.39052	0.982755	1.71077	0.971807	1.47955	0.689437	0.561512	0.646465	1.05801	0.378962	1.72615	0.6291	1.7279	4.08618	2.01779	0
5316	20-9:12	EW2_R1P07_B05	Contig335	XP_794698.1	6e-08	PREDICTED: similar to Lactadherin precursor (Milk fat globule-EGF	0.163334	0.00454376	0.0688474	Yes	0.690955	0.229133	0.532696	0.170192	0.117595	0.0389966	0.0906608	0.12725	0.0883244	0.182693	0.298412	0.233036	0.0961371	0.173671	0.138887	0.0738676	0.131285	0.0333617	0.0542421	0.0373477	0.0393312	0.0339272	0.136348	0.135594	0.0392954	0.0942177	0.0894812	0
801	3-16:2	EW1_R1P07_D01	Contig378	******No hits			0.399077	0.00475649	0.339125	Yes	0.727642	0.229468	0.804823	0.207776	0.151186	0.047678	0.167223	0.190287	0.0844403	0.225242	0.310454	0.344644	0.169214	0.0902973	0.169418	0.0883256	0.345468	0.0749456	0.0337916	0.0627476	0.0450878	0.0343858	0.120022	0.15709	0.169857	0.288692	0.141433	0
3449	13-11:15	EW2_F1P03_G04					0.105316	0.00516058	0.992133	Yes	0.450129	0.229575	0.885158	0.489363	0.220276	0.112346	0.433164	0.502854	0.534528	0.308937	0.711776	0.474821	0.180639	0.552011	0.137702	0.0744694	0.507182	0.37155	0.0994322	0.242879	0.0441067	0.0452212	0.348764	0.461847	0.254378	1.12973	0.32944	0
7654	29-3:4	EW1_F1P10_G04		XP_714300.1	9.4	hypothetical protein CaO19.91	0.0898132	0.00974606	0.029613	Yes	0.676468	0.229668	0.632111	0.177015	0.119745	0.0406548	0.111893	0.177545	0.256561	0.0993833	0.175955	0.218193	0.0749746	0.14675	0.0993191	0.129481	0.174005	0.133642	0.033979	0.049997	0.108107	0.0045249	0.0902979	0.13943	0.102708	0.118048	0.114903	0
5251	20-5:15	EW2_F1P02_A01		BAE39832.1	1e-25	unnamed protein product	0.0931471	0.000925994	0.878811	Yes	0.586841	0.229751	0.756954	0.157202	0.0922528	0.0361174	0.118995	0.0840239	0.201305	0.210755	0.183859	0.146478	0.0968381	0.0446915	0.108943	0.0762862	0.185773	0.0399928	0.0495663	0.048618	0.0551459	0.0115638	0.185558	0.0670158	0.0576009	0.377356	0.088268	0
7337	27-16:10	EW1_F1P02_C07	Contig60	AAU90115.1	6.1	putative polyprotein	0.0293781	0.00228396	0.030625	Yes	0.486703	0.230262	0.545626	0.191321	0.0931164	0.0440539	0.10439	0.169939	0.322911	0.140684	0.230104	0.1443	0.0431108	0.0852925	0.133176	0.107604	0.132855	0.0234438	0.0496436	0.0559814	0.0374006	0.0680941	0.152447	0.0920517	0.0910151	0.0924793	0.10495	0
7174	27-6:17	EW1_F1P20_E02		AAF26669.1	7.9	unknown	0.109888	6.23973e-05	0.910902	Yes	0.428503	0.230285	0.591183	0.344016	0.147412	0.0792217	0.203377	0.308369	0.282244	0.437022		0.368229	0.0784578	0.470107	0.158082	0.0755704	0.157979	0.096287	0.0955884	0.0528372	0.0846297	0.0758204	0.163395	0.423731	0.0860255	0.902104	0.0647579	0
56	1-4:5	EW1_F2P15_H01	Contig180	BAE16016.1	8e-21	ribosomal protein S30	0.0480546	0.00228045	0.0295774	Yes	0.5904	0.230346	0.545255	1.66811	0.984854	0.384243	0.909547	1.02975	1.11944	2.57273	2.08627	2.08753	1.12443	0.598999	0.997593	1.00955	1.36589	0.533553	0.602338	0.236509	0.247304	0.445587	1.32968	0.937538	0.896135	0.820564	0.679049	0
6414	24-10:5	EW1_F2P16_B02		XP_419942.1	1e-59	PREDICTED: similar to Cleavage and Polyadenylation Specifity Factor	0.0565125	0.000170919	0.0233337	Yes	0.638354	0.23053	0.664638	2.71289	1.73179	0.625403	1.80309	1.75562	2.37783	3.20063	3.42244	3.21354	1.48367	1.53323	1.54219	1.45923	3.04275	0.523886	0.635501	0.425278	0.885957	0.762713	1.50014	1.71208	2.14584	2.18786	1.58058	0
8065	30-11:7	EW1_F2P11_E12					0.0944552	0.0174262	0.0549778	Yes	0.542084	0.231266	0.442502	1.39486	0.756132	0.322584	0.61723	0.616521	0.79306	2.76343	1.57139	2.48696	0.446309	0.618101	1.02986	1.06138	0.819678	0.35785	0.294929	0.548766	0.314036	0.192057	0.477669	0.643091	0.852524	0.886287	0.38597	0
1739	7-7:5	EW1_F2P16_C02		NP_001002155.1	8e-34	ribosomal protein L21	0.00171215	3.30069e-05	0.00200055	Yes	0.584226	0.231406	0.600705	2.64788	1.54696	0.612735	1.59059	2.49651	1.93104	3.23696	2.92761	2.84917	1.6641	1.18593	1.53885	1.73544	1.68093	0.519517	1.05809	0.531435	0.536712	0.550871	1.35201	1.82378	1.60467	1.78649	1.44032	0
1215	5-8:8	EW1_F1P06_G06		AAQ82026.1	6.1	ORF2	0.0265042	0.00299348	0.00447074	Yes	0.549222	0.23174	0.288114	0.226522	0.12441	0.0524942	0.065264	0.111833	0.212779	0.245368	0.283834	0.359887	0.123043	0.0987983	0.102569	0.162042	0.147515	0.112801	0.0249946	0.0415453	0.0696974	0.0488265	0.0385582	0.130075	0.0750606	0.0536612	0.0586119	0
1341	5-15:15	EW2_F1P03_H06	Contig411	AAN63944.1	5e-36	myosin essential light chain	0.0197475	0.0106639	0.00707655	No	0.283072	0.232007	0.164842	1.70612	0.482956	0.395832	0.281241	1.63956	0.814536	1.75559	1.79772	3.42983	0.297558	0.938617	0.709408	0.784627	0.169012	0.586058	0.20638	0.692553	0.497875	0.233009	0.399549	0.495216	0.481074	0.0927196	0.199363	0
2481	10-2:16	EW1_F1P18_C02					0.24762	0.0181239	0.105326	Yes	0.723108	0.232748	0.421217	0.0672283	0.0486134	0.0156472	0.0283177	0.143344	0.0541363	0.0564167	0.0617007	0.050839	0.0388686	0.0644309	0.0479391	0.0635847	0.0355666	0.0197561	0.00368305	0.0223082	0.0333764	0.0173131	0.0792886	0.0306361	0.0148006	0.0329728	0.0153607	0
2334	9-10:5	EW1_F2P16_H03	Contig364	P81695	1e-27	MT_EISFO Cadmium-metallothionein (MT)	0.958922	0.00105992	0.106157	Yes	0.815597	0.233215	1.53295	0.180853	0.147503	0.0421776	0.277237	0.236215	0.156334	0.140869	0.160184	0.232183	0.10869	0.0799779	0.237389	0.0851234	0.397497	0.0382557	0.0269032		0.0356115	0.0863453	0.119362	0.320548	0.299414	0.276127	0.517749	0
1374	6-1:14	EW2_R1P01_E02					0.597014	0.00797306	0.669566	Yes	0.81406	0.233234	0.959856	0.0758174	0.0617199	0.0176832	0.0727739	0.066773	0.065412	0.0448974	0.11417	0.111896	0.126218	0.0466564	0.0415425	0.0420481	0.0870678	0.00619744	0.0194381	0.0308927	0.026274		0.0738912	0.0235029	0.0412305	0.213506	0.133516	0
3106	12-7:12	EW2_R1P07_A11		******No hits			0.0180949	0.00393666	0.00636302	Yes	0.449005	0.233376	0.29729	0.243705	0.109425	0.056875	0.0724512	0.295727	0.0770854	0.288249	0.35109	0.372629	0.0828086	0.137872	0.127853	0.153148	0.0701789	0.055468	0.0462319	0.109258	0.0376127	0.0564725	0.0929302	0.0834718	0.117807	0.0372114	0.0587062	0
2186	9-1:10	EW2_R1P11_H07		******No hits			0.00523719	7.06493e-05	0.0151155	Yes	0.555219	0.233419	0.567505	0.270438	0.150152	0.0631254	0.153475	0.215405	0.245902	0.311483	0.240267	0.36492	0.182129	0.0909904	0.170857	0.159783	0.168704	0.0776965	0.0600176	0.0442757	0.059889	0.0810642	0.117909	0.233824	0.121564	0.210094	0.12093	0
3419	13-10:2	EW1_R1P06_H04		YP_238727.1	8.2	ORF031	0.0267872	0.00573128	0.0179039	Yes	0.468865	0.233551	0.400654	0.577206	0.270632	0.134807	0.23126	0.402068	0.422595	0.45108	1.02568	0.81502	0.224813	0.211347	0.297293	0.348412	0.294985	0.183605	0.162291	0.0599141	0.138673	0.179829	0.182943	0.269811	0.203887	0.190984	0.344145	0
914	4-6:13	EW2_R1P04_B01	Contig81	ZP_00323299.1	8.1	COG1199: Rad3-related DNA helicases	0.197606	0.0166455	0.22471	Yes	0.549321	0.234773	0.396528	0.48621	0.267085	0.114149	0.192796	0.319673	0.520164	0.335052	0.917393	0.531623	0.120714	0.608598	0.225571	0.488288	0.167958	0.24958	0.0974595	0.329732	0.0291791	0.0828114	0.126417	0.852128	0.264096	0.0846987	0.110545	0
3500	13-14:15	EW2_F1P03_H04					0.0390013	0.000113859	0.21258	Yes	0.671311	0.235168	0.688861	0.243362	0.163372	0.057231	0.167643	0.214536	0.218385	0.21498	0.351644	0.241015	0.121607	0.187438	0.142145	0.154881	0.23192	0.0611272	0.067561	0.0354579	0.0586917	0.0714394	0.212172	0.0853658	0.316238	0.174206	0.132702	0
721	3-11:7	EW1_F2P11_C09	Contig392	AAF72203.1	1	potassium transporter Trk1p	0.0422349	0.00304462	0.020177	Yes	0.546096	0.235395	0.459641	1.24523	0.680013	0.293121	0.572358	0.829861	0.7189	1.45935	1.90396	1.80614	0.748539	0.464593	0.788931	1.0113	0.524058	0.276549	0.462512	0.320536	0.227301	0.232198	0.515014	0.680515	0.743909	0.735974	0.320111	0
5353	20-11:15	EW2_F1P03_A01		XP_820321.1	2.8	nuclear pore complex protein (NUP155)	0.000552607	9.50992e-05	0.008178	Yes	0.438946	0.235888	0.565988	0.393053	0.172529	0.0927166	0.222463	0.361308	0.279651	0.494946	0.395656	0.474119	0.169105	0.149012	0.218705	0.181439	0.152879	0.116925	0.110933	0.107813	0.12486	0.03924	0.173936	0.22117	0.190413	0.344174	0.216122	0
5931	22-13:15	EW2_F1P03_E10					0.336623	0.00051062	0.717326	Yes	0.812313	0.235934	0.726676	0.19608	0.159278	0.0462619	0.142487	0.138333	0.250517	0.176651	0.263294	0.179822	0.118474	0.187019	0.187453	0.104143	0.237002	0.0559958	0.0210681	0.0442559	0.0424504	0.0956058	0.159832	0.104424	0.118424	0.427454	0.0695144	0
3516	13-15:14	EW2_R1P03_G12	Contig389	AAH75887.1	5e-73	Hypothetical protein LOC436641	0.199872	0.0261714	0.142136	Yes	0.589013	0.236308	0.468339	0.180059	0.106057	0.0425494	0.0843287	0.101443	0.428854	0.118534	0.176624	0.207803	0.0795613	0.12442	0.12312	0.0538786	0.204343	0.0758412	0.0280554	0.0446785	0.0350574	0.0418472	0.172055	0.0243741	0.0866277	0.146446	0.0801582	0
3285	13-2:4	EW1_F1P09_H12					0.0105242	0.000125943	0.073233	Yes	0.543169	0.237037	0.612925	0.326631	0.177416	0.0774236	0.2002	0.283855	0.250887	0.304283	0.415647	0.412769	0.23249	0.100217	0.217001	0.142817	0.24343	0.100295	0.0770114	0.0365299	0.111232	0.0886446	0.11451	0.175811	0.184939	0.383284	0.225364	0
5207	20-3:5	EW1_F2P15_A09	Contig215	XP_385580.1	5.9	hypothetical protein FG05404.1	0.775749	0.0129403	0.412059	Yes	0.855219	0.237664	1.28688	0.206549	0.176645	0.0490892	0.265804	0.126706	0.139456	0.426183	0.2468	0.202274	0.265825	0.0510985	0.153705	0.106694	0.7721	0.0377201	0.0766912	0.0293718	0.042104	0.0796815	0.376747	0.132129	0.383306	0.521735	0.133279	0
3965	15-10:4	EW1_R1P01_C08	Contig308	BAE23903.1	1e-11	unnamed protein product	0.000680518	2.02287e-05	7.9908e-05	Yes	0.459634	0.237665	0.335918	0.245017	0.112618	0.058232	0.0823056	0.274661	0.275884	0.178823	0.275256	0.236755	0.0925968	0.157393	0.0887862	0.152695	0.091684	0.0915977	0.0456057	0.0735661	0.0457357	0.0476399	0.0709741	0.110226	0.0818861	0.0524367	0.112439	0
973	4-10:4	EW1_R1P01_A05		******No hits			0.020105	0.00220859	0.80136	Yes	0.61357	0.237838	0.835527	0.10104	0.0619949	0.0240311	0.0844214	0.0990143	0.109589	0.0758501	0.114669	0.111581	0.105934	0.0544087	0.048669	0.0491305	0.0664472	0.00639152	0.0301105	0.0844763	0.013934	0.0353781	0.0993061	0.0588455	0.0446188	0.186155	0.0883444	0
1968	8-4:13	EW2_R1P04_A06					0.0182074	0.00367323	0.00831084	Yes	0.36564	0.238864	0.288889	0.663101	0.242456	0.158391	0.191562	0.744859	0.278899	0.642207	0.961884	0.999033	0.1864	0.382521	0.328403	0.469453	0.0762192	0.164593	0.122016	0.317163	0.0836383	0.18713	0.139786	0.365644	0.168246	0.0796999	0.37638	0
381	2-7:7	EW1_F1P08_F05		AAD56953.1	0.005	gastrotropin	0.0728166	0.01121	0.0260442	Yes	0.577069	0.239197	0.399895	1.96744	1.13535	0.470607	0.786772	1.20925	0.817373	3.56566	2.81882	2.96735	1.21682	0.783539	1.15901	1.35259	1.26214	0.764315	0.660287	0.391049	0.303938	0.384833	1.02933	0.86748	0.753577	0.833951	0.537231	0
4993	19-6:12	EW2_R1P07_C05		XP_519723.1	1e-12	PREDICTED: hypothetical protein XP_519723	0.278818	0.0131405	0.229282	Yes	0.716279	0.239847	0.68639	0.212253	0.152033	0.0509083	0.145689	0.13022	0.127736	0.427	0.220219	0.275422	0.140268	0.0926513	0.275799	0.132281	0.171309	0.0420297	0.056612	0.0986486	0.0242659	0.0600331	0.0636814	0.154341	0.17482	0.212785	0.179515	0
7877	29-16:6	EW1_F2P14_H12					0.150995	0.0500351	0.185858	Yes	0.429051	0.240689	0.526785	0.25373	0.108863	0.0610699	0.133661	0.0839034	0.172721	0.291112	0.740525	0.336616	0.0786703	0.04055	0.145954	0.287597	0.114184	0.0850535	0.0492577	0.037748	0.0745295	0.0720689	0.144688	0.22463	0.118282	0.234568	0.0473085	0
3033	12-3:7	EW1_F1P08_A03	Contig261	YP_433923.1	0.42	uncharacterized protein involved in propionate catabolism	0.0572325	0.000235455	0.880245	Yes	0.580107	0.240716	0.832676	0.118374	0.0686696	0.0284945	0.0985672	0.149073	0.116144	0.100427	0.12425	0.107583	0.0552763	0.0733443	0.0645665	0.0405347	0.143907	0.023736	0.0217129	0.0319183	0.0151673	0.075289	0.180684	0.0410167	0.152318	0.143553	0.0574142	0
185	1-11:15	EW2_F1P03_G01		AAZ18319.1	1.2	hypothetical protein Psyc_0456	0.25048	0.000203132	0.0131915	Yes	0.801684	0.24088	0.535385	1.09127	0.874858	0.262866	0.584252	0.698283	1.22278	1.36552	1.08331	1.22529	1.16938	0.951977	1.12874	0.502312	0.811964	0.377064	0.222872	0.46994	0.247052	0.128639	0.929364	0.707602	0.69246	0.490787	0.304605	0
6686	25-10:5	EW1_F2P16_H03	Contig364	P81695	1e-27	MT_EISFO Cadmium-metallothionein (MT)	0.265012	0.00409102	0.455312	Yes	0.717657	0.241254	0.813522	0.213315	0.153087	0.0514631	0.173536	0.318726	0.142613	0.180662	0.157126	0.342307	0.231038	0.0878207	0.162127	0.106872	0.239163	0.0285071	0.064848	0.0408871	0.0546463	0.0873939	0.121804	0.120187	0.160826	0.303757	0.220064	0
7756	29-9:4	EW1_R1P01_G04	Contig129	XP_769700.1	1.6	hypothetical protein GLP_203_1615_1268	0.708839	0.0159726	0.112361	Yes	0.770937	0.241286	0.63849	0.0934601	0.0720518	0.0225507	0.0596734	0.128112	0.0496794	0.0565858	0.131154	0.150966	0.215564	0.0706746	0.038217	0.0480628	0.0693937	0.0186414	0.0621414	0.0379124	0.0415817	0.00319341	0.0423291	0.0732596	0.041408	0.0653229	0.0902089	0
7081	27-1:9	EW1_F1P02_C11	Contig65	O96064	5e-57	MYSP_MYTGA Paramyosin	0.111611	0.000406811	0.727057	Yes	0.75353	0.241669	1.05412	0.08119	0.0611791	0.0196211	0.0855841	0.0545932	0.0955945	0.107599	0.0848998	0.0739992	0.0596319	0.0378237	0.0688381	0.073087	0.0755273	0.02324	0.00965885	0.0199312	0.04162	0.0156179	0.102582	0.102236	0.10212	0.0805631	0.0532165	0
4563	17-13:7	EW1_F2P11_H05		******No hits			0.0435869	0.00214683	0.0182967	Yes	0.497088	0.242296	0.503806	0.786197	0.390809	0.190493	0.396091	0.458815	0.547612	0.927606	1.16063	1.11042	0.392411	0.151574	0.505206	0.433969	0.699084	0.23978	0.23784	0.154598	0.196517	0.144772	0.326499	0.449007	0.384804	0.518121	0.333556	0
6015	23-2:14	EW2_R1P01_C06		ABA74948.1	2.8	conserved hypothetical protein	0.00270077	0.000137176	8.82874e-05	No	0.318184	0.242334	0.164391	0.75894	0.241483	0.183917	0.124763	0.813735	0.724284	0.534126	0.822778	0.972119	0.111987	0.278235	0.414734	0.553568	0.114791	0.260248	0.133541	0.28656	0.273221	0.077335	0.233832	0.276504	0.136664	0.0231376	0.14786	0
6671	25-9:7	EW1_F2P11_G03	Contig431	AAX51817.1	5e-36	actin	0.0211744	0.000149346	0.0225164	Yes	0.587175	0.242491	0.615435	0.608135	0.357082	0.147468	0.374268	0.395069	0.631192	0.599472	0.670154	0.830278	0.498658	0.211172	0.369343	0.312092	0.478283	0.145142	0.157441	0.110502	0.179772	0.153631	0.243185	0.367744	0.399587	0.543438	0.378152	0
5029	19-8:14	EW2_R1P02_C05		CAB03837.1	0.25	Hypothetical protein C04F12.8	0.109724	0.0154875	0.862819	Yes	0.645147	0.243075	1.06764	0.0974228	0.062852	0.023681	0.104013	0.0591761	0.12088	0.0784441	0.167779	0.0932193	0.0430436	0.0946111	0.076241	0.0690278	0.045765	0.0863259	0.008695	0.0265528	0.0218759	0.0170811	0.0633766	0.118684	0.089785	0.13499	0.133537	0
4190	16-7:8	EW1_F1P06_A04		******No hits			0.0160821	0.00579991	0.0032582	No	0.396534	0.243124	0.168416	0.428321	0.169844	0.104135	0.072136	0.377738	0.154908	0.610528	0.583106	0.692037	0.111543	0.156019	0.194455	0.270896	0.154173	0.106195	0.0644051	0.192284	0.119461	0.0779463	0.0440865	0.128464	0.0856128	0.0700606	0.0574993	0
7149	27-5:9	EW1_F1P03_C03	Contig421	XP_782326.1	0.94	PREDICTED: similar to PSL1	0.996041	0.00411449	0.868033	Yes	0.953664	0.243134	1.03366	0.129442	0.123444	0.0314718	0.133799	0.0747189	0.193674	0.118821	0.15343	0.137744	0.0701273	0.18499	0.0951554	0.104058	0.223158	0.00558567	0.0796872	0.0308989	0.0610933	0.0367455	0.186486	0.102403	0.117994	0.203921	0.0933219	0
708	3-10:11	EW2_R1P10_D01		AAB94561.1	1e-11	chemoattractive glycoprotein ES20	0.348661	0.0121416	0.884282	Yes	0.800865	0.243173	0.899313	0.127894	0.102426	0.0311003	0.115017	0.0667042	0.126574	0.112812	0.153176	0.234534	0.151228	0.105247	0.0727554	0.0734569	0.132527	0.0399535	0.0385079	0.031088	0.0195598		0.194703	0.0539223	0.0816085	0.227649	0.103196	0
547	3-1:3	EW1_R1P02_C09		CAI05919.1	3.6	putative serine protease, subtilase family	0.00282609	0.000341694	0.00202011	Yes	0.483615	0.243203	0.434034	0.246662	0.119289	0.0599889	0.10706	0.216208	0.156655	0.315397	0.261462	0.326912	0.127833	0.11706	0.124748	0.103003	0.125623	0.078413	0.0529078	0.0720901	0.0685625	0.0378865	0.102857	0.122399	0.128847	0.105918	0.0818606	0
2102	8-12:11	EW2_R1P10_B10		BAD46375.1	8	putative DNA-binding protein	0.0256814	0.00262431	0.0271285	Yes	0.516544	0.243307	0.472361	0.991903	0.512362	0.241337	0.468536	0.608624	0.627486	1.19776	1.47392	1.42413	0.332513	0.520055	0.65917	0.62627	0.494616	0.199341	0.289115	0.285996	0.290397	0.17104	0.252172	0.618445	0.742618	0.547033	0.356401	0
1887	7-15:17	EW1_F1P18_F03					0.213565	0.00173236	0.690815	Yes	0.517688	0.244315	0.415885	0.2216	0.11472	0.0541403	0.0921603	0.2049	0.177727	0.174567	0.376803	0.22309	0.175995	0.0571203	0.0948204	0.0623383	0.334383	0.0450105	0.0762186	0.0437805	0.0445407	0.0695329	0.0238198	0.0712063	0.0994371	0.647641	0.0608668	0
4917	19-2:4	EW1_F1P09_D09		CAJ09507.1	0.05	protein kinase, putative	0.000169985	2.74059e-06	0.000157761	Yes	0.496706	0.244486	0.542539	0.394024	0.195714	0.0963335	0.213773	0.351064	0.377343	0.36952	0.492339	0.394084	0.170645	0.17723	0.234553	0.165527	0.244551	0.0806739	0.106517	0.0810776	0.113367	0.105038	0.227468	0.224332	0.210439	0.238969	0.173976	0
701	3-10:4	EW1_R1P01_C05	Contig350	XP_954774.1	6e-05	centrin	0.000293643	8.04057e-05	0.000356897	Yes	0.446303	0.24489	0.431471	0.454347	0.202776	0.111265	0.196038	0.50992	0.340342	0.403228	0.534191	0.517934	0.271097	0.210433	0.176703	0.171672	0.198109	0.0913335	0.226779	0.0935401	0.0954638	0.0921987	0.16742	0.231818	0.24589	0.230025	0.131895	0
7619	29-1:3	EW1_R1P02_G12		BAA19206.1	5e-27	membrane guanylyl cyclase OLGC4	0.0660826	0.00214746	0.0704462	Yes	0.611261	0.246203	0.5772	0.16396	0.100222	0.0403674	0.0946375	0.161393	0.145798	0.109524	0.162437	0.283042	0.148315	0.114946	0.0748917	0.0753863	0.105054	0.0332618	0.0544773	0.0326688	0.0437918	0.0413491	0.0916839	0.0503939	0.09087	0.158768	0.113884	0
7385	28-3:7	EW1_F1P08_A03	Contig261	YP_433923.1	0.42	uncharacterized protein involved in propionate catabolism	0.290702	0.00150511	0.00408179	Yes	0.697659	0.246523	0.421009	0.117868	0.0822319	0.0290573	0.0496236	0.066224	0.150052	0.13589	0.112787	0.149378	0.0287208	0.134122	0.0789955	0.0888966	0.139001	0.0390141	0.0397887	0.0214434	0.0214163		0.0443782	0.0557302	0.0781387	0.0560273	0.0277917	0
369	2-6:12	EW2_R1P07_E05	Contig393	Q04832	1e-31	HEXP_LEIMA DNA-binding protein HEXBP (Hexamer-binding protein)	0.000887632	0.000128259	0.000236249	Yes	0.494587	0.247458	0.299323	0.493041	0.243852	0.122007	0.147579	0.550759	0.353352	0.442846	0.53792	0.628459	0.200175	0.248917	0.296961	0.240009	0.242794	0.225067	0.0924469	0.142472	0.0802821	0.113597	0.193129	0.229742	0.173617	0.117627	0.0772554	0
2243	9-4:16	EW1_F2P17_B06	Contig156	AAX27801.2	2e-33	SJCHGC05290 protein	0.824168	0.0337528	0.588893	Yes	0.814828	0.247672	0.924744	0.293422	0.239089	0.0726724	0.271341	0.231493	0.490833	0.661397	0.0947475	0.305467	0.098743	0.533132	0.669468	0.117529	0.188617	0.0881096	0.0143428	0.164948	0.127965	0.0759893	0.209713	0.42544	0.136176	0.340646	0.35539	0
411	2-9:3	EW1_R1P03_F05		AAW26788.1	0.006	SJCHGC06191 protein	0.285162	0.000206789	0.054769	Yes	0.83283	0.249002	0.635053	0.128245	0.106806	0.0319333	0.0814423	0.143945	0.0890828	0.121903	0.132859	0.167035	0.148714	0.0829872	0.0790554	0.113967	0.125	0.0469716	0.0365991	0.0560094	0.0154922	0.0222607	0.0735997	0.0503387	0.0792395	0.142057	0.085915	0
255	1-15:17	EW1_F1P18_B04					0.00378204	6.96267e-05	0.163626	Yes	0.53544	0.249509	0.553251	0.237932	0.127398	0.059366	0.131636	0.314331	0.190717	0.209193	0.238389	0.255064	0.182639	0.102021	0.108815	0.102253	0.161872	0.0767396	0.0933574	0.0655029	0.0357859	0.0439084	0.0645234	0.114072	0.0965377	0.351113	0.158428	0
348	2-5:8	EW1_F1P05_F05	Contig372	NP_001006358.1	8e-21	basic leucine zipper and W2 domains 2	0.125492	0.00583484	0.0630805	Yes	0.654647	0.249611	0.521966	0.254941	0.166897	0.0636361	0.133071	0.163932	0.164465	0.246127	0.366689	0.442595	0.2309	0.102997	0.160336	0.218629	0.155328	0.0809434	0.0917331	0.0470029	0.0420979	0.0710272	0.132074	0.209427	0.0574698	0.176031	0.14912	0
5228	20-4:9	EW1_F1P02_B09	Contig361	******No hits			0.00679899	0.00171404	0.00264055	Yes	0.384229	0.249667	0.307959	0.491589	0.188883	0.122733	0.151389	0.617269	0.252223	0.50462	0.501921	0.728031	0.117125	0.128955	0.280682	0.302243	0.187631	0.146369	0.088137	0.230798	0.0710571	0.131633	0.149665	0.187991	0.23498	0.168013	0.0715884	0
3466	13-12:15	EW2_F1P03_G08	Contig326	AAB07890.1	1e-112	alpha-1 tubulin	0.0159382	0.0015513	0.138494	Yes	0.481007	0.249687	0.744544	0.362159	0.174201	0.0904265	0.269644	0.346856	0.27354	0.585255	0.389277	0.28822	0.148652	0.228964	0.160436	0.108012	0.271985	0.162498	0.058559	0.120903	0.0813844	0.0645745	0.309633	0.232343	0.26806	0.208411	0.354668	0
6907	26-7:5	EW1_F2P16_E03		******No hits			0.0570644	0.0010944	0.107739	Yes	0.627662	0.25044	0.699052	0.347252	0.217957	0.0869659	0.242747	0.211778	0.270528	0.392583	0.462615	0.485266	0.20394	0.149973	0.199925	0.235357	0.341779	0.125971	0.0585222	0.069889	0.0818717	0.117926	0.269758	0.328906	0.160713	0.304452	0.19416	0
347	2-5:7	EW1_F1P08_E09		XP_781255.1	0.001	PREDICTED: similar to late gestation lung protein 1	0.0820295	0.00707453	0.0321767	Yes	0.620024	0.250552	0.472799	1.53675	0.952825	0.385036	0.726576	0.959208	0.752199	2.59966	2.13225	2.143	0.814607	0.69002	1.147	1.06854	1.13998	0.506556	0.541375	0.338629	0.263943	0.345262	0.624309	0.952557	0.839163	0.862227	0.470593	0
8082	30-12:7	EW1_F2P11_F04		******No hits			0.000850018	6.59035e-05	0.00109821	Yes	0.501351	0.250978	0.449762	1.48888	0.746452	0.373677	0.669644	1.20444	1.27731	1.87565	1.38892	1.82554	0.77382	0.598546	0.852987	0.814029	0.720595	0.360785	0.481045	0.492856	0.389311	0.218792	0.515157	0.62215	0.866765	0.932312	0.519903	0
4731	18-7:5	EW1_F2P16_E01	Contig447	******No hits			0.673	0.0065698	0.521022	Yes	0.92643	0.251068	0.748754	0.298354	0.276404	0.0749071	0.223394	0.32845	0.235546	0.262477	0.546504	0.213026	0.407696	0.310603	0.184828	0.287465	0.23979	0.0321191	0.116053	0.0528837	0.0852806	0.140288	0.45929	0.356974	0.137162	0.218659	0.113145	0
345	2-5:5	EW1_F2P15_F05	Contig173	XP_396734.2	2e-16	PREDICTED: similar to ENSANGP00000005397	0.255748	4.67014e-08	0.000254406	Yes	0.707992	0.251175	0.559483	0.401017	0.283917	0.100725	0.224362	0.393878	0.376006	0.404313	0.44416	0.389944	0.486868	0.168774	0.221998	0.208796	0.484359	0.0735185	0.111738	0.093338	0.10144	0.133298	0.227693	0.178014	0.231161	0.321071	0.188987	0
3561	14-2:8	EW1_F1P05_E08	Contig420	AAL76032.1	0.066	angiopoietin-like protein	0.00208601	0.000377611	0.00144602	Yes	0.318143	0.251197	0.275253	0.806573	0.256606	0.202608	0.222012	1.19657	0.56154	0.812946	0.711978	0.877752	0.181596	0.462029	0.253828	0.391797	0.133339	0.245232	0.214435	0.158403	0.174798	0.234484	0.304543	0.389678	0.34399	0.0675541	0.195582	0
4648	18-2:7	EW1_F1P07_F09					0.0270942	0.00120509	0.00819553	Yes	0.551739	0.251774	0.461452	0.597468	0.329647	0.150427	0.275703	0.405691	0.497423	0.553675	0.938659	0.725922	0.335656	0.223964	0.472958	0.408244	0.268181	0.17627	0.205993	0.113131	0.160868	0.11656	0.269925	0.322864	0.253619	0.359088	0.200706	0
1518	6-10:5	EW1_F2P16_F02		XP_851109.1	0.065	PREDICTED: similar to protocadherin 11 X-linked isoform a precursor	0.0221244	5.66724e-05	0.0108127	Yes	0.531116	0.252102	0.622743	0.353141	0.187559	0.0890273	0.219916	0.426493	0.38679	0.312674	0.345665	0.308037	0.316669	0.129709	0.171193	0.101956	0.323752	0.0879914	0.175571	0.0309978	0.092211	0.126651	0.191556	0.164774	0.197262	0.344582	0.239753	0
5948	22-14:15	EW2_F1P03_F02					0.0658145	0.00045173	0.0409841	Yes	0.486346	0.252257	0.591105	0.399606	0.194347	0.100803	0.236209	0.453099	0.235828	0.412219	0.544838	0.424596	0.114875	0.0955945	0.485445	0.206656	0.251676	0.124891	0.0490754	0.0853332	0.128658	0.154677	0.136619	0.214895	0.392793	0.302619	0.21071	0
1558	6-12:11	EW2_R1P10_F10	Contig153	******No hits			0.143571	0.000738298	0.0334857	Yes	0.735322	0.252429	0.486551	0.208874	0.15359	0.0527259	0.101628	0.105401	0.232125	0.2678	0.270348	0.22445	0.1057	0.132952	0.238816	0.161823	0.157375	0.0701502	0.0410916	0.0766684	0.0533731	0.0345461	0.0791461	0.144817	0.0941834	0.207447	0.0484094	0
6437	24-11:11	EW2_R1P10_B06		ZP_00135263.2	3.6	COG2911: Uncharacterized protein conserved in bacteria	0.0854516	0.00353521	0.0828758	Yes	0.554674	0.252517	0.635984	0.428821	0.237856	0.108285	0.272723	0.25064	0.288938	0.512186	0.683931	0.571593	0.220184	0.225118	0.350587	0.103122	0.424844	0.088093	0.12599	0.117996	0.172549	0.0658841	0.214017	0.393876	0.290438	0.31592	0.195063	0
1759	7-8:8	EW1_F1P06_C06		AAV34872.1	4e-30	ribosomal protein S15	0.142236	0.0038565	0.0435798	Yes	0.659234	0.252636	0.57254	0.344177	0.226893	0.0869514	0.197055	0.191923	0.215794	0.458074	0.500371	0.508762	0.196485	0.148872	0.360677	0.176123	0.323617	0.125197	0.0799394	0.0949632	0.0758595	0.0689387	0.17597	0.253968	0.237162	0.168274	0.166592	0
4934	19-3:4	EW1_F1P10_C01					0.00016087	1.18864e-05	0.00164261	Yes	0.452072	0.254656	0.542126	0.382059	0.172718	0.0972935	0.207124	0.368361	0.332451	0.3206	0.446911	0.463943	0.163766	0.185876	0.217046	0.145969	0.159379	0.0805231	0.0984721	0.103397	0.120686	0.0881092	0.136677	0.220513	0.216814	0.28212	0.206778	0
6336	24-5:12	EW2_R1P07_A02	Contig308	BAE23903.1	1e-11	unnamed protein product	0.0553821	0.00210228	0.103424	Yes	0.682046	0.25559	0.727484	0.134427	0.0916857	0.0343583	0.0977938	0.100171	0.181336	0.0913369	0.184917	0.143084	0.078481	0.0744952	0.0917547	0.10473	0.115323	0.0381414	0.0570857	0.066362	0.0403436	0.00821372	0.126456	0.072104	0.110493	0.107515	0.0825754	0
1653	7-2:4	EW1_F1P09_D10	Contig397	BAD51949.1	8e-13	cathepsin C	0.00113341	0.000147608	0.00117974	Yes	0.472134	0.255604	0.486703	0.273813	0.129276	0.0699878	0.133266	0.376694	0.226182	0.236062	0.251196	0.304637	0.16165	0.127983	0.0995863	0.119595	0.146539	0.067701	0.11808	0.050792	0.0787112	0.0525422	0.139888	0.105375	0.146256	0.123428	0.157958	0
22	1-2:5	EW1_F2P15_G05					0.796123	0.0175871	0.330132	Yes	1.03221	0.255675	1.23187	0.161448	0.166647	0.0412783	0.198883	0.175275	0.111084	0.127246	0.198442	0.223108	0.0942359	0.255339	0.222525	0.146521	0.163825	0.0107601	0.0685265			0.0953865	0.0936964	0.384492	0.109522	0.227776	0.346232	0
1363	6-1:3	EW1_R1P02_E10		EAR89345.1	3.6	ABC transporter family protein	0.00780642	0.000460996	0.012612	Yes	0.51862	0.255989	0.508741	0.208691	0.108231	0.0534227	0.10617	0.246392	0.139799	0.190911	0.217082	0.277292	0.151461	0.077093	0.0804954	0.103961	0.151989	0.0462845	0.02577	0.0599047	0.0560337	0.108685	0.0853617	0.0676536	0.109147	0.191003	0.112047	0
8303	31-9:7	EW1_F2P11_C04		******No hits			0.0202363	0.00185582	0.0441309	Yes	0.482557	0.256222	0.59497	1.81041	0.873625	0.463868	1.07714	0.979871	1.40382	2.61323	2.4633	2.1964	0.551968	0.601143	1.14143	1.05799	1.27001	0.449372	0.529837	0.492349	0.586567	0.312343	0.749842	1.34371	1.27734	1.36248	0.826886	0
6256	23-16:17	EW1_F1P18_E11					0.0245121	0.00066281	0.366329	Yes	0.48399	0.256552	0.652435	0.185763	0.0899071	0.0476578	0.121198	0.152899	0.200362	0.121837	0.235701	0.251437	0.0461389	0.0660595	0.13549	0.0841756	0.168995	0.0329351	0.0731691	0.04378	0.0748709	0.0311239	0.0785881	0.0903438	0.0975445	0.327619	0.115253	0
5035	19-9:3	EW1_R1P03_D05	Contig126	******No hits			0.0265221	0.00036195	0.0717317	Yes	0.646733	0.256666	0.563855	0.128141	0.082873	0.0328894	0.072253	0.0823123	0.153487	0.112874	0.14562	0.166375	0.0600082	0.0813127	0.0921716	0.0776284	0.111964	0.0456178	0.0284726	0.0530536	0.0279568	0.0199765	0.0789361	0.0505171	0.0508825	0.15732	0.0616896	0
6977	26-11:7	EW1_F2P11_E11	Contig345	AAP83793.1	8e-30	ferritin GF1	0.131486	0.0139447	0.0485774	Yes	0.640705	0.256817	0.474867	0.242148	0.155146	0.0621877	0.114988	0.147879	0.202172	0.193478	0.283587	0.507535	0.138818	0.123678	0.159219	0.16434	0.20009	0.0523766	0.0609491	0.0824264	0.0859823	0.0411097	0.106781	0.106223	0.112707	0.154898	0.101521	0
2343	9-10:14	EW2_R1P02_H03	Contig423	AAH69614.1	1e-30	CHIT1 protein	0.000303922	2.90033e-05	5.1718e-05	Yes	0.340631	0.256844	0.252031	0.285615	0.0972893	0.0733587	0.0719837	0.337848	0.253835	0.252363	0.247105	0.355406	0.0599237	0.101957	0.113852	0.171655	0.0729981	0.107171	0.0604942	0.0836778	0.0591849	0.0661673	0.0977362	0.0813845	0.0650219	0.0339201	0.110169	0
249	1-15:11	EW2_R1P11_G09					0.039122	0.000721613	0.743298	Yes	0.620062	0.257206	0.739984	0.17334	0.107482	0.0445841	0.128269	0.119958	0.127925	0.195431	0.216131	0.241437	0.0783381	0.0899612	0.0986136	0.155661	0.132595	0.072963	0.0496189	0.0313179	0.0401661	0.038681	0.0418112	0.197218	0.114789	0.343226	0.106878	0
1456	6-6:11	EW2_R1P09_F10		AAM47951.1	0.11	unknown protein	0.0108915	9.59962e-06	0.000232437	Yes	0.61381	0.257557	0.410535	0.235124	0.144321	0.0605578	0.0965264	0.188299	0.22268	0.224521	0.273554	0.279031	0.0833173	0.171066	0.160428	0.134557	0.2035	0.0505372	0.068582	0.0592241	0.07841	0.0506011	0.0769445	0.130303	0.0737535	0.135842	0.0834224	0
7458	28-7:12	EW2_R1P07_A11		******No hits			0.0153062	0.00193144	0.00441867	Yes	0.46752	0.258053	0.360549	0.340868	0.159363	0.087962	0.1229	0.277476	0.248752	0.279809	0.541163	0.440299	0.114848	0.19431	0.146859	0.250529	0.125187	0.100689	0.136008	0.0743288	0.0964592	0.0536329	0.114959	0.1868	0.121339	0.104229	0.103239	0
804	3-16:5	EW1_F1P09_D01	Contig392	AAF72203.1	1	potassium transporter Trk1p	0.000580833	2.84353e-05	0.00116226	Yes	0.495387	0.258225	0.4517	0.395926	0.196136	0.102238	0.17884	0.422052	0.279466	0.392171	0.425468	0.494345	0.200377	0.199414	0.16169	0.186612	0.240749	0.10765	0.113704	0.0933496	0.0906942	0.107791	0.134174	0.193294	0.166272	0.285204	0.14875	0
4320	16-15:2	EW1_R1P07_A12		******No hits			0.180729	0.00574523	0.0974708	Yes	0.679602	0.258816	0.584997	0.204256	0.138813	0.0528646	0.119489	0.14862	0.17498	0.152988	0.386025	0.231491	0.0914973	0.127816	0.148631	0.128514	0.230723	0.0531225	0.0498914	0.0582568	0.0467302	0.0572235	0.0735126	0.17841	0.171448	0.090224	0.120062	0
4899	19-1:3	EW1_R1P02_C09		CAI05919.1	3.6	putative serine protease, subtilase family	0.00701216	0.000248415	0.0236171	Yes	0.567232	0.259005	0.581715	0.258951	0.146885	0.0670695	0.150636	0.218848	0.202531	0.239083	0.345718	0.317823	0.113866	0.12317	0.173131	0.145891	0.193016	0.0779039	0.045147	0.115471	0.06993	0.047786	0.100281	0.153902	0.254213	0.148894	0.13277	0
5088	19-12:5	EW1_F2P16_D09					0.0103744	0.000515962	0.00855091	Yes	0.547584	0.259082	0.475505	0.25669	0.140559	0.0665037	0.122057	0.255584	0.156243	0.246802	0.368399	0.306931	0.103761	0.149324	0.127728	0.159728	0.173566	0.0813356	0.0715434	0.0752996	0.0473406	0.0627121	0.0779205	0.120453	0.177055	0.167364	0.0974049	0
5234	20-4:15	EW2_F1P01_B09					0.478654	0.000468301	0.902732	Yes	1.1442	0.260528	0.775116	0.136401	0.15607	0.0355361	0.105726	0.103857	0.120082	0.176601	0.141322	0.151692	0.361458	0.131063	0.0918094	0.136698	0.155742	0.0307596		0.0234824	0.0342181	0.0645212	0.328562	0.109969	0.103451	0.060289	0.0586217	0
6592	25-4:13	EW2_R1P04_G07		CAE64139.1	3.5	Hypothetical protein CBG08755	0.0568755	0.00205781	0.0855665	Yes	0.598644	0.260581	0.575721	0.350037	0.209548	0.0912131	0.201524	0.247775	0.236541	0.36546	0.460013	0.533329	0.275601	0.117976	0.252087	0.172987	0.284956	0.114002	0.154581	0.0910993	0.0637232	0.061717	0.13747	0.256534	0.116856	0.384196	0.209931	0
5965	22-15:15	EW2_F1P03_F06		XP_723695.1	0.002	hypothetical protein PY03538	0.0658673	0.00231904	0.133124	Yes	0.675464	0.260895	0.627753	0.202264	0.136622	0.0527696	0.126972	0.241811	0.334519	0.152608	0.186222	0.147262	0.128047	0.143582	0.154253	0.119453	0.14051	0.0529578	0.0368911	0.0514896	0.0871911	0.0466524	0.114251	0.12539	0.0867564	0.250322	0.106075	0
5998	23-1:14	EW2_R1P01_C02	Contig428	BAC06447.1	3e-14	chitinase	0.0032001	0.000736128	3.25265e-05	No	0.265872	0.261245	0.190444	4.31993	1.14855	1.12856	0.822705	5.37637	4.43848	3.71863	4.10931	4.12583	0.472988	1.97101	2.01544	3.50782	0.303252	0.383631	0.75052	3.16067	1.44544	1.39179	1.56783	1.59459	1.29658	0.128357	0.90584	0
6601	25-5:5	EW1_F2P15_H07		******No hits			0.451326	0.0778156	0.94986	Yes	1.4436	0.261247	1.08643	0.0831276	0.120003	0.0217169	0.090312	0.151842	0.15322	0.0284923	0.0556207	0.10766	0.382876	0.0767277	0.103845	0.0696615	0.117103	0.0502142	0.060056		0.0319341	0.00230968	0.0853011	0.0871162	0.0617171	0.178839	0.0732498	0
3679	14-9:7	EW1_F2P11_E04		NP_187593.1	1e-11	ADK1 (ADENOSINE KINASE 1)	0.00216053	3.45328e-05	0.00177185	Yes	0.592503	0.261284	0.536612	0.373799	0.221477	0.0976676	0.200585	0.321253	0.301334	0.413228	0.446555	0.408535	0.180733	0.26532	0.184901	0.217902	0.275825	0.0814475	0.102838	0.0836731	0.0742243	0.17084	0.148789	0.181219	0.276141	0.252319	0.172836	0
5009	19-7:11	EW2_R1P10_C01	Contig26	BAD46751.1	1.6	putative outer membrane protein TolC	0.0084376	0.00114755	0.352438	Yes	0.545082	0.261965	0.614878	0.112657	0.0614072	0.0295122	0.0692703	0.0702272	0.138865	0.110761	0.146	0.115068	0.047926	0.0562201	0.0735476	0.0504519	0.0873351	0.0099258	0.0208918	0.0604241	0.0337408	0.0529543	0.0251123	0.145137	0.116037	0.123909	0.0304349	0
1218	5-8:11	EW2_R1P10_G06	Contig423	AAH69614.1	1e-30	CHIT1 protein	0.00151184	3.94456e-05	0.136486	Yes	0.415303	0.26203	0.560637	0.238813	0.0991798	0.0625762	0.133887	0.223916	0.227999	0.206875	0.250484	0.293618	0.0456666	0.111782	0.120654	0.187169	0.0832471	0.0897439	0.0548933	0.110198	0.0725077	0.0243761	0.125896	0.106887	0.120039	0.0763179	0.348987	0
3102	12-7:8	EW1_F1P06_A03	Contig416	AAV84266.1	9e-36	ubiquitin	0.0270023	0.000450099	0.00813519	Yes	0.607401	0.262374	0.534221	1.37989	0.838146	0.362047	0.737166	1.31688	0.807348	1.5771	1.92231	1.55214	0.68708	0.699812	1.26725	0.797846	0.850802	0.439514	0.340259	0.400651	0.259556	0.399987	0.618163	0.788915	0.803139	0.953098	0.583131	0
1307	5-13:15	EW2_F1P03_G10		XP_787078.1	0.56	PREDICTED: similar to solute carrier family 5 (sodium-dependent	0.50252	0.0071523	0.447593	Yes	0.853499	0.262879	1.26379	0.114476	0.0977051	0.0300933	0.144673	0.144921	0.201748	0.0617191	0.141335	0.0770835	0.149434	0.0606439	0.0987404	0.0723242	0.137585	0.0496072	0.0348882	0.0161617	0.0242731	0.0363508	0.0569203	0.154868	0.0894754	0.108926	0.737693	0
3164	12-11:2	EW1_R1P06_B07		XP_513729.1	0.11	PREDICTED: similar to Peroxisome assembly protein 10 (Peroxin-10)	0.224667	0.00060533	0.161669	Yes	0.773347	0.263009	0.790027	0.122512	0.0947447	0.0322219	0.0967882	0.0911539	0.0905409	0.138531	0.177145	0.136272	0.115944	0.0643873	0.105241	0.0710183	0.136826	0.0270256	0.0185271	0.0385787	0.0407117	0.0441676	0.0777328	0.0883374	0.0969722	0.129472	0.0985239	0
47	1-3:13	EW2_R1P04_G01	Contig113	******No hits			0.156088	0.00632136	0.468832	Yes	0.746339	0.263552	0.858578	0.262246	0.195724	0.0691153	0.225158	0.120404	0.190953	0.342373	0.405986	0.388117	0.161924	0.20297	0.241467	0.213077	0.169857	0.115059	0.0791947	0.0641923	0.0871045	0.0309551	0.251919	0.210262	0.147303	0.380369	0.194985	0
4241	16-10:8	EW1_F1P06_B04	Contig189	CAA65364.1	4e-33	Actin	0.161374	0.0127466	0.15611	Yes	0.619906	0.263692	0.654876	0.988869	0.613005	0.260757	0.647586	0.573437	0.54336	1.98193	1.33064	1.15072	0.483479	0.418802	1.06186	0.463504	0.86859	0.253235	0.284983	0.286816	0.294796	0.197566	0.497634	0.779809	0.801176	0.880526	0.416025	0
907	4-6:6	EW1_F2P13_A05	Contig196	XP_637829.1	3e-07	hypothetical protein DDB0186902	0.00474709	0.00147276	0.103271	Yes	0.403462	0.263712	0.684893	0.134163	0.0541297	0.0353803	0.0918872	0.0839369	0.105562	0.152129	0.199408	0.161712	0.0475048	0.0395565	0.0463099	0.0682516	0.078241	0.0206963	0.0437306	0.0610262	0.0302701	0.0331588	0.101922	0.132199	0.0927824	0.100647	0.0520605	0
1273	5-11:15	EW2_F1P03_G02					0.214346	0.00180191	0.280525	Yes	0.704557	0.26374	0.701783	0.258526	0.182146	0.0681836	0.181429	0.262078	0.199901	0.194866	0.27468	0.411824	0.269641	0.12333	0.236172	0.0991371	0.257502	0.066443	0.0831342	0.130654	0.0349449	0.0584335	0.141938	0.0883654	0.180086	0.333207	0.261191	0
7205	27-8:14	EW2_R1P02_C07	Contig403	AAC65079.1	0.55	conserved hypothetical protein	0.36653	0.0355682	0.361996	Yes	0.568255	0.263973	0.533381	1.28409	0.729692	0.338966	0.684911	1.15295	2.17151	0.762262	1.45212	1.2598	0.153065	1.22151	0.959324	2.01946	0.571114	0.0699635	1.11091	0.175684	1.06117	0.308824	0.104125	1.64937	1.09087	1.60486	0.501282	0
2292	9-7:14	EW2_R1P02_G03	Contig382	AAH41201.1	3e-34	Hsc70-prov protein	0.012345	2.95306e-05	0.436565	Yes	0.62506	0.264186	0.84164	0.198726	0.124215	0.0525005	0.167256	0.15934	0.200347	0.220334	0.194428	0.226631	0.144587	0.0702396	0.183833	0.12526	0.126454	0.0895161	0.0735968	0.0627565	0.0485011	0.0198905	0.152504	0.103557	0.149552	0.260674	0.212594	0
2811	11-6:6	EW1_F2P13_C07	Contig188	CAF90679.1	1e-06	unnamed protein product	0.0197203	0.00103943	0.0290109	Yes	0.55942	0.264453	0.542425	0.461022	0.257905	0.121919	0.250069	0.354186	0.285809	0.64954	0.593466	0.5337	0.237859	0.218163	0.351915	0.308186	0.202742	0.125995	0.170482	0.112398	0.0825159	0.135215	0.171448	0.217798	0.34339	0.393028	0.194047	0
407	2-8:16	EW1_F2P17_C04	Contig261	YP_433923.1	0.42	uncharacterized protein involved in propionate catabolism	0.0313367	0.00247598	0.0228073	Yes	0.475518	0.265126	0.408013	0.174395	0.0829282	0.0462367	0.0711556	0.182036	0.126289	0.255593	0.106903	0.256808	0.0827954	0.120782	0.143817	0.0622813	0.043786	0.0396774	0.065655	0.0523269	0.0434754	0.035658	0.148936	0.0758157	0.0575197	0.0302176	0.0929416	0
1052	4-14:15	EW2_F1P03_B01		XP_754763.1	0.15	SRF-type transcription factor RlmA	0.017874	0.00457596	0.0396067	Yes	0.531803	0.265183	0.617156	0.149856	0.0796937	0.0397392	0.0924843	0.0915548	0.115146	0.165268	0.208141	0.208395	0.0698016	0.112319	0.094558	0.0650936	0.0666135	0.0848999	0.0767758	0.0510752	0.0149255	0.0199445	0.0656459	0.120887	0.11053	0.0873577	0.0883023	0
4160	16-5:12	EW2_R1P07_A04		XP_780058.1	4.8	PREDICTED: similar to Metabotropic glutamate receptor precursor	0.31871	0.02145	0.136487	Yes	0.738298	0.265205	0.592796	0.237542	0.175377	0.0629972	0.140814	0.160774	0.0505842	0.471236	0.443262	0.445213	0.109453	0.10407	0.336269	0.125255	0.345798	0.082022	0.0685065	0.0554344	0.040176	0.0792866	0.110318	0.153166	0.219354	0.252216	0.0592234	0
3221	12-14:8	EW1_F1P07_A07		XP_683591.1	8e-74	PREDICTED: hypothetical protein LOC393480	0.12582	0.00025449	0.311883	Yes	0.73243	0.265488	0.776537	0.152125	0.111421	0.0403873	0.11813	0.132888	0.113009	0.194032	0.176314	0.158576	0.0920198	0.088901	0.129775	0.090312	0.179103	0.063669	0.0216889	0.0733886	0.0287853	0.036835	0.059637	0.17548	0.138839	0.163751	0.0966872	0
4499	17-9:11	EW2_R1P10_G09	Contig63	******No hits			5.9852e-05	9.25806e-06	0.00029662	Yes	0.466167	0.266027	0.485453	0.606299	0.282637	0.161292	0.29433	0.532104	0.659004	0.507602	0.642879	0.715976	0.236593	0.288253	0.335703	0.292845	0.269012	0.122928	0.182247	0.111095	0.199106	0.220282	0.216836	0.28768	0.416297	0.280564	0.303176	0
654	3-7:8	EW1_F1P06_C01	Contig332	CAI14965.1	3e-35	OTTHUMP00000016039	0.0141863	0.000713079	0.00380036	Yes	0.606367	0.266215	0.477299	1.58934	0.963721	0.423105	0.758588	1.41538	0.96265	1.8387	1.89449	2.13666	0.749717	0.916395	1.03802	1.09193	1.06753	0.48087	0.721406	0.539522	0.270491	0.267836	0.844538	0.996737	0.667305	0.728827	0.613594	0
2089	8-11:15	EW2_F1P03_A02	Contig185	O96064	0.001	MYSP_MYTGA Paramyosin	0.0884101	0.0476788	0.235289	Yes	0.361181	0.266359	0.639491	0.777508	0.280821	0.207096	0.49721	0.17293	0.633981	0.726827	1.6208	2.19997	0.174857	0.117126	0.638831	0.452976	0.294679	0.251175	0.164379	0.1535	0.232555	0.258466	0.428736	0.39597	1.17897	0.328184	0.462619	0
1541	6-11:11	EW2_R1P10_F06		AAH44393.1	1e-41	Chaperonin containing TCP1, subunit 6A (zeta 1)	0.0255191	0.00119352	0.08528	Yes	0.6081	0.266401	0.565497	0.463085	0.281602	0.123366	0.261873	0.246613	0.403919	0.589204	0.642408	0.564827	0.261124	0.270989	0.345779	0.237084	0.305267	0.117849	0.158137	0.152733	0.12782	0.0785393	0.280585	0.269591	0.439907	0.422221	0.0876561	0
5822	22-7:8	EW1_F1P06_E02	Contig374	CAD60782.1	6	unnamed protein product	0.167642	0.0564943	0.161407	Yes	0.596271	0.266805	0.556441	0.132475	0.0789908	0.035345	0.0737144	0.101931	0.142324	0.0476331	0.160578	0.367695	0.0685706	0.0814145	0.0745139	0.06643	0.111287	0.0538358	0.0513877	0.0631309	0.018814	0.0167875	0.0869417	0.0371435	0.0916114	0.104128	0.0706533	0
2014	8-7:8	EW1_F1P06_A02		ABD36346.1	7e-28	GTP-binding nuclear protein Ran	0.159679	0.000145369	0.00330847	Yes	0.653836	0.267092	0.526561	0.131188	0.0857756	0.0350394	0.0690787	0.113524	0.0961244	0.136954	0.171727	0.151405	0.073268	0.105938	0.0608594	0.0563257	0.17451	0.0398487	0.0398008	0.0499222	0.0371249	0.0179688	0.063686	0.0984147	0.0544174	0.07233	0.0637619	0
1922	8-2:1	EW1_R1P07_B10		******No hits			0.0167117	0.00094313	0.0165472	Yes	0.496493	0.267146	0.483645	0.378708	0.188026	0.10117	0.18316	0.339676	0.210164	0.421358	0.498509	0.519487	0.236696	0.151013	0.179743	0.118095	0.309744	0.132969	0.12436	0.0713416	0.0854326	0.105164	0.141375	0.187409	0.176527	0.33446	0.131777	0
67	1-4:16	EW1_F2P17_B08					0.296642	0.0186758	0.423289	Yes	0.622374	0.267337	0.80206	0.123933	0.0771324	0.0331317	0.0994013	0.220961	0.123126	0.160811	0.030507	0.219052	0.0647025	0.235197	0.0798401	0.0496473	0.0452598	0.0800864	0.0547286	0.0355682	0.0103122	0.0248332	0.152641	0.1606	0.0472051	0.0843651		0
1774	7-9:6	EW1_F2P13_D06	Contig344	AAW26746.1	4e-87	SJCHGC06016 protein	0.0145931	0.000189173	0.00536737	Yes	0.649107	0.267744	0.555021	0.162079	0.105207	0.0433957	0.0899573	0.189404	0.153693	0.107099	0.177986	0.201567	0.11402	0.132106	0.076121	0.102084	0.110117	0.0372182	0.0776095	0.0403375	0.0364694	0.0362179	0.0790656	0.0756898	0.0773728	0.129224	0.098452	0
7232	27-10:7	EW1_F2P11_C07		CAF95574.1	1e-41	unnamed protein product	0.0232374	0.00210629	0.0827087	Yes	0.512423	0.268126	0.634586	2.65304	1.35948	0.711348	1.68358	1.37691	2.10911	3.31375	3.76663	3.62611	0.885331	1.05155	1.47634	1.86401	1.81256	0.478156	0.898402	0.830285	0.723633	0.705708	1.03197	1.93415	2.0278	2.53882	1.3163	0
8208	31-3:14	EW2_R1P01_C12		XP_635496.1	1.6	hypothetical protein DDB0219615	0.1811	0.00694768	0.680103	Yes	0.669293	0.26874	1.03501	0.0750282	0.0502158	0.0201631	0.0776553	0.0469395	0.10196	0.0772056	0.0847351	0.0759354	0.0267184	0.0614217	0.0590125	0.0345857	0.0953302		0.0392948	0.0208909	0.00998574		0.148285	0.0829579	0.0630471	0.10121	0.0359758	0
65	1-4:14	EW2_R1P01_H01	Contig293	EAA14083.3	8.7	ENSANGP00000025052	0.527385	0.000586538	0.184165	Yes	0.710921	0.268926	0.586993	0.0629842	0.0447768	0.0169381	0.0369713	0.0575419	0.0568405	0.0629368	0.0690805	0.0697038	0.0383322	0.119172	0.0366151	0.0321553	0.0334668	0.00429553	0.0158064	0.0300148	0.0152799	0.0447729	0.0938378	0.0235241	0.03896	0.0192274	0.0417726	0
8655	32-14:2	EW1_R1P07_A08	Contig23	BAA20066.1	7e-15	bucentaur	0.0166724	0.0006374	0.249509	Yes	0.514091	0.268984	0.845438	0.476813	0.245126	0.128255	0.403116	0.375489	0.318526	0.667433	0.529167	0.583444	0.253226	0.108485	0.307604	0.335557	0.31211	0.110349	0.109284	0.122505	0.199425	0.117793	0.313738	0.458148	0.410669	0.385514	0.467784	0
8332	31-11:2	EW1_R1P06_D08		XP_394090.1	2e-18	PREDICTED: similar to CG5805-PA	0.0144593	0.00153867	0.00234549	Yes	0.435968	0.26926	0.293157	1.16834	0.509358	0.314586	0.342506	0.965537	1.00834	0.779961	1.71253	1.67398	0.299806	0.50651	0.728455	0.830315	0.373285	0.314808	0.303721	0.306571	0.356633	0.29473	0.273596	0.33645	0.432972	0.242433	0.487822	0
4258	16-11:8	EW1_F1P06_B08	Contig191	XP_746579.1	0.033	MFS drug transporter	0.0351523	0.000252055	0.0321075	Yes	0.610055	0.269497	0.580137	1.28738	0.785373	0.346945	0.746857	1.02454	1.32421	1.84944	1.177	1.19737	0.823649	0.744513	1.28114	0.468472	0.81187	0.367284	0.448629	0.50884	0.188897	0.317403	1.10302	0.626053	1.16384	0.623093	0.464032	0
7775	29-10:6	EW1_F2P13_H12	Contig345	AAP83793.1	8e-30	ferritin GF1	0.07451	0.000639055	0.0396468	Yes	0.586273	0.269511	0.646882	0.180918	0.106067	0.0487593	0.117032	0.116879	0.176029	0.167397	0.256825	0.219129	0.0797009	0.0604605	0.123834	0.108522	0.207305	0.0485761	0.0675	0.0297575	0.0716637	0.0394153	0.0891242	0.12562	0.115073	0.168596	0.101078	0
1524	6-10:11	EW2_R1P10_F02		AAI03483.1	4e-08	Hypothetical protein LOC613245	0.00198893	0.000336885	0.0662941	Yes	0.506327	0.269587	0.541948	0.212959	0.107827	0.057411	0.115413	0.154132	0.222329	0.214699	0.218611	0.272323	0.0691611	0.102041	0.155136	0.11494	0.115827	0.0676434	0.0476959	0.130027	0.0378502	0.0392798	0.130829	0.131635	0.0667432	0.260451	0.0684002	0
5173	20-1:5	EW1_F2P15_A01					0.146008	0.0109773	0.138799	Yes	0.571771	0.269804	0.581961	0.147669	0.0844329	0.0398416	0.0859376	0.116555	0.284677	0.0920012	0.182371	0.126128	0.0544958	0.0577376	0.104696	0.0729659	0.17852	0.0447827	0.0483242	0.023747	0.0267779	0.07295	0.0545511	0.0624935	0.108534	0.169771	0.0746191	0
6132	23-9:12	EW2_R1P07_D06		******No hits			0.292029	0.000395303	0.0541199	Yes	0.764726	0.270423	0.667141	0.255523	0.195405	0.0690993	0.17047	0.272254	0.179552	0.216335	0.374446	0.275086	0.170949	0.163242	0.124851	0.333724	0.245019	0.0558136	0.0723836	0.0662712	0.0828881	0.0709858	0.141471	0.231636	0.125575	0.217275	0.161009	0
1562	6-12:15	EW2_F1P03_E06		CAE15426.1	3.6	ribonucleoside-diphosphate reductase 1 alpha chain (ribonucleotide	0.0147735	0.00012568	0.0605476	Yes	0.622715	0.27043	0.707451	0.374024	0.23291	0.101147	0.264604	0.384785	0.258088	0.44488	0.476974	0.347353	0.160126	0.243911	0.20418	0.300128	0.286371	0.109826	0.110858	0.0577426	0.125081	0.120394	0.248552	0.176067	0.256107	0.31452	0.367971	0
6032	23-3:14	EW2_R1P01_C10		NP_905524.1	9.5	hypothetical protein PG1359	0.0484063	2.4601e-05	2.15361e-05	No	0.582243	0.270462	0.286272	0.46634	0.271523	0.126128	0.1335	0.501255	0.395591	0.386074	0.591249	0.48727	0.120235	0.353438	0.403866	0.44271	0.194239	0.117374	0.16569	0.148315	0.100754	0.109834	0.13921	0.128554	0.147394	0.144679	0.111114	0
3247	12-15:17	EW1_F1P18_H02					0.00482582	0.000465443	0.00153915	Yes	0.577994	0.270806	0.497297	0.300256	0.173546	0.0813109	0.149316	0.306056	0.197068	0.369304	0.300447	0.364659	0.159059	0.17069	0.219373	0.137176	0.192683	0.0998648	0.151129	0.119006	0.0263509	0.0750963	0.177377	0.177099	0.151278	0.119638	0.13055	0
2323	9-9:11	EW2_R1P10_G11		AAG10449.1	6.2	predicted kinase of the phosphomethylpyrimidine kinase (ThiD)	0.216248	0.0618126	0.451329	Yes	0.622827	0.271322	0.819195	0.178754	0.111333	0.0484998	0.146434	0.113869	0.361074	0.124607	0.151442	0.235227	0.0550292	0.228803	0.11986	0.0894345	0.12673	0.0774652	0.0593204		0.0248261		0.200573	0.193903	0.0809281	0.191824	0.111521	0
5490	21-3:16	EW1_F2P17_B11	Contig395	AAX76856.1	8.3	NADH dehydrogenase subunit 4	0.733263	0.0257689	0.261738	Yes	0.754083	0.27164	0.645096	0.158121	0.119236	0.042952	0.102003	0.138383	0.356712	0.195337	0.0758304	0.135183	0.0929732	0.184595	0.309862	0.16778	0.027012	0.0494543	0.0360685	0.0706203	0.0196543	0.0590472	0.0863587	0.110334	0.11088	0.0492755	0.212115	0
4609	17-16:2	EW1_R1P07_H01		******No hits			0.00255189	0.00101892	0.00178674	Yes	0.374949	0.272119	0.329045	1.17666	0.441186	0.320191	0.387173	1.86828	1.27434	0.920282	1.06866	0.963298	0.405202	0.577075	0.405808	0.509649	0.345631	0.352248	0.269643	0.265537	0.289244	0.461337	0.426788	0.383283	0.39048	0.255861	0.532346	0
657	3-7:11	EW2_R1P10_C01	Contig26	BAD46751.1	1.6	putative outer membrane protein TolC	0.371633	0.00242003	0.502781	Yes	0.785567	0.27228	0.596557	0.147019	0.115493	0.0400304	0.0877052	0.0842998	0.116093	0.170023	0.178887	0.230753	0.0985522	0.0916115	0.114874	0.0909881	0.217752	0.0441489	0.0607057	0.0458187	0.0307041	0.0272621	0.0471105	0.0576623	0.117772	0.308956	0.0525024	0
4248	16-10:15	EW2_F1P02_B12		ABC60437.1	1e-25	putative elongation factor 1 alpha	0.0333707	0.00278597	0.14686	Yes	0.507548	0.272502	0.690808	1.02354	0.519495	0.278916	0.707068	0.807625	0.635135	1.62397	0.987411	1.36573	0.46773	0.424962	0.920126	0.345278	0.599162	0.245162	0.36053	0.410641	0.269752	0.172402	0.48541	0.791646	1.15444	0.659496	0.604065	0
2199	9-2:6	EW1_F2P12_H03	Contig401	AAN05593.1	1e-26	ribosomal protein S4	0.0443912	0.00114368	0.131298	Yes	0.617951	0.272741	0.625281	0.166137	0.102665	0.0453125	0.103882	0.101747	0.232864	0.151083	0.169649	0.208422	0.059301	0.104503	0.103431	0.114906	0.154853	0.0575426	0.0520352	0.0154583	0.0571357	0.0722326	0.12671	0.0759551	0.0704949	0.212472	0.0839232	0
2853	11-8:14	EW2_R1P02_C07	Contig403	AAC65079.1	0.55	conserved hypothetical protein	0.373515	0.013881	0.517746	Yes	0.613968	0.273286	0.60113	0.903505	0.554723	0.246915	0.543124	0.926156	0.88696	0.541874	1.26255	1.07131	0.182677	0.518284	0.799565	1.51927	0.456709	0.120588	0.708158	0.0915709	0.698635	0.167995	0.118546	0.979436	0.806244	1.52346	0.331383	0
5737	22-2:8	EW1_F1P05_E06	Contig387	ABD36256.1	6e-27	small nuclear ribonucleoprotein polypeptide	0.0183421	0.000637729	0.0756014	Yes	0.648287	0.273729	0.739098	0.122388	0.0793423	0.0335011	0.0904564	0.0920447	0.117163	0.117674	0.178315	0.121347	0.0585898	0.0870044	0.0862267	0.0816286	0.0876347	0.0178706	0.037821	0.0587706	0.0499263	0.0212781	0.0745081	0.103953	0.0731025	0.114343	0.0935442	0
6692	25-10:11	EW2_R1P10_H03		******No hits			0.219922	0.00928084	0.0260561	Yes	0.641096	0.274438	0.448807	0.126904	0.0813579	0.0348274	0.0569555	0.0692973	0.214332	0.113299	0.148991	0.131278	0.121549	0.0646907	0.0580921	0.0467641	0.166869		0.0341957	0.0494866	0.0464288	0.0187257	0.0908782	0.0746405	0.0520908	0.0752113	0.0225527	0
7801	29-11:15	EW2_F1P03_G04					0.080004	0.0151459	0.167669	Yes	0.534441	0.274636	0.599979	0.603072	0.322306	0.165625	0.36183	0.155799	0.562031	1.14468	0.751918	1.05844	0.211677	0.195378	0.399744	0.580138	0.362644	0.267761	0.125354	0.111069	0.142787	0.234134	0.331884	0.234509	0.778342	0.550423	0.186	0
183	1-11:13	EW2_R1P05_G09		******No hits			0.0521165	0.0266794	0.0134195	No	0.286407	0.274671	0.139474	1.15322	0.330291	0.316757	0.160845	1.10384	0.506851	1.16646	1.173	2.66447	0.17109	0.64903	0.369035	0.900904	0.106476	0.379853	0.19135	0.496112	0.209075	0.422964	0.170045	0.365425	0.178174	0.0981408	0.0990783	0
6965	26-10:12	EW2_R1P07_F11		AAY54801.1	1.2	IP05263p	0.0835993	0.00506813	0.0195671	Yes	0.504495	0.274938	0.444543	0.116103	0.0585735	0.0319212	0.0516129	0.113909	0.201567	0.0704744	0.123294	0.105747	0.0663335	0.0253204	0.0687142	0.0452287	0.132081	0.0444714	0.0131987	0.0316255	0.0306702	0.0582145	0.0434844	0.0564675	0.0887615	0.050479	0.0332908	0
6777	25-15:11	EW2_R1P11_G11		AAZ61789.1	7.9	Protein of unknown function DUF182	0.0285454	0.00172305	0.0185834	Yes	0.561103	0.275028	0.47073	0.481648	0.270254	0.132466	0.226726	0.311961	0.383742	0.465972	0.651396	0.713351	0.203252	0.35007	0.356094	0.298291	0.19075	0.10137	0.0958367	0.203207	0.165303	0.124988	0.177355	0.395066	0.214326	0.286699	0.139154	0
3131	12-9:3	EW1_R1P03_B07	Contig67	******No hits			0.866046	0.00144756	0.40424	Yes	0.992104	0.275885	0.75194	0.106158	0.10532	0.0292875	0.0798246	0.108009	0.122905	0.0681752	0.1136	0.13114	0.101842	0.127841	0.0716467	0.0725507	0.191479	0.0174447	0.0379849		0.0191199	0.0580721	0.104763	0.0901304	0.0770279	0.14585	0.0305527	0
809	3-16:10	EW1_F1P02_C05	Contig64	XP_541188.2	1e-79	PREDICTED: similar to PARK2 co-regulated	0.567271	0.00192544	0.123557	Yes	0.694357	0.275997	0.734433	0.177044	0.122932	0.0488636	0.130027	0.135616	0.13974	0.185269	0.285852	0.173313	0.0793759	0.0765604	0.109495	0.11768	0.358535	0.0876716	0.0574128	0.0412567	0.0272006	0.0493158	0.098059	0.130442	0.153918	0.113648	0.166116	0
609	3-4:14	EW2_R1P01_D01	Contig7	XP_781181.1	0.33	PREDICTED: similar to predicted CDS, reverse transcriptase like	0.0269702	0.000600203	0.0086382	Yes	0.728077	0.276012	0.545378	0.116279	0.0846599	0.0320943	0.0634159	0.0998883	0.0977289	0.143853	0.142631	0.106128	0.0659633	0.097416	0.0844	0.0808319	0.0992044	0.050327	0.0535755	0.0613609	0.0149447	0.0137719	0.084318	0.0989593	0.0572749	0.0477707	0.0449249	0
1797	7-10:12	EW2_R1P07_D10	Contig444	AAH69614.1	4e-62	CHIT1 protein	0.00177126	0.00171806	0.000609467	No	0.324858	0.276057	0.188987	1.27107	0.412917	0.350887	0.240215	1.92333	0.930075	1.19734	1.04173	1.48697	0.260569	0.55686	0.410538	0.631775	0.318956	0.400946	0.196971	0.649404	0.196697	0.527274	0.387189	0.403596	0.36161	0.080494	0.175844	0
4244	16-10:11	EW2_R1P10_B04		NP_001017538.1	8e-42	hypothetical protein LOC503919	0.00773865	0.000335574	0.015387	Yes	0.447032	0.276098	0.558699	0.313142	0.139984	0.0864576	0.174952	0.221776	0.247649	0.397034	0.378612	0.364696	0.103478	0.113113	0.278659	0.126492	0.130286	0.122871	0.0480498	0.107543	0.105149	0.0723582	0.15112	0.288573	0.150484	0.136171	0.183417	0
4210	16-8:11	EW2_R1P10_A08	Contig440	NP_008244.1	2e-42	ATP6_10599 ATP synthase F0 subunit 6	0.105232	0.00720202	0.0760016	Yes	0.592022	0.27623	0.582922	0.846662	0.501242	0.233874	0.493538	0.424237	0.570689	1.44162	1.12308	1.10989	0.322121	0.344523	0.879332	0.492344	0.658533	0.24156	0.268466	0.345716	0.242024	0.128948	0.390203	0.695617	0.697579	0.482152	0.320748	0
7913	30-2:8	EW1_F1P05_E08	Contig420	AAL76032.1	0.066	angiopoietin-like protein	0.00238933	0.000264356	0.00102188	Yes	0.339904	0.276273	0.29933	1.0441	0.354892	0.288455	0.312529	1.28658	1.04853	1.1651	0.648013	1.21825	0.290275	0.644441	0.427265	0.607943	0.115859	0.134383	0.294586	0.415932	0.391928	0.309463	0.464915	0.477447	0.48925	0.0694794	0.395153	0
46	1-3:12	EW2_R1P06_H05	Contig283	XP_420811.1	2.1	PREDICTED: similar to actin-binding LIM protein 2	0.103607	0.00659004	0.0881637	Yes	0.650299	0.276387	0.580679	2.91258	1.89405	0.805001	1.69128	2.04994	1.41681	4.18743	3.54849	4.85676	1.6147	1.80902	1.96422	1.48919	2.85287	0.974141	1.01343	0.950867	0.482654	0.74612	1.21057	2.30652	2.47647	2.17395	0.920542	0
8458	32-2:9	EW1_F1P02_B04	Contig60	AAU90115.1	6.1	putative polyprotein	0.886379	0.0137039	0.156771	Yes	0.777314	0.276402	0.632157	0.161252	0.125344	0.0445705	0.101937	0.112463	0.0835074	0.148796	0.301764	0.258547	0.0553898	0.0895598	0.0627577	0.26366	0.376929	0.0350454	0.0319452	0.0603405	0.0631502	0.0412301	0.0802623	0.0628703	0.164316	0.140726	0.0943295	0
742	3-12:11	EW2_R1P10_D09		ZP_00864516.1	1.6	alpha-beta superfamily hydrolase	0.0427921	0.00246781	0.0427021	Yes	0.650806	0.276827	0.50649	0.31227	0.203227	0.0864446	0.158161	0.228528	0.199768	0.450901	0.36555	0.3946	0.200291	0.204733	0.193324	0.167943	0.260381	0.106121	0.173858	0.0859948	0.0713431	0.0426455	0.103975	0.281072	0.137163	0.264268	0.0934274	0
2469	10-2:4	EW1_F1P09_F11	Contig441	******No hits			0.001012	1.02241e-06	0.00174928	Yes	0.567221	0.27702	0.595852	0.228968	0.129876	0.0634289	0.136431	0.255778	0.19909	0.208418	0.253058	0.234321	0.137247	0.0916441	0.1596	0.106468	0.172894	0.0743595	0.0544608	0.0500141	0.0685746	0.0739198	0.116065	0.112698	0.116957	0.193157	0.159963	0
1420	6-4:9	EW1_F1P02_F10		******No hits			0.551574	0.0023845	0.685702	Yes	0.90311	0.277084	0.859565	0.145412	0.131323	0.0402912	0.124991	0.0716472	0.163584	0.205176	0.182395	0.148223	0.120349	0.173526	0.162736	0.0775072	0.148274	0.0673405	0.0693923	0.0427225	0.0298957	0.017791	0.139997	0.0693617	0.198212	0.209757	0.0755624	0
4680	18-4:5	EW1_F2P15_F01		CAJ01869.1	6e-06	ribosomal protein S26e	0.611773	0.00153419	0.11668	Yes	0.822437	0.277359	0.741358	0.688381	0.56615	0.190929	0.510337	0.43813	0.55065	0.770967	1.06806	0.7781	0.80234	0.302841	0.452563	0.484298	1.09218	0.151931	0.192805	0.135312	0.237541	0.269475	0.519191	0.459566	0.531423	0.660513	0.413321	0
1399	6-3:5	EW1_F2P15_E10	Contig197	CAA40096.1	1e-36	snail soma ferritin	0.0908584	0.00236552	0.00797721	Yes	0.591841	0.277359	0.414978	0.745031	0.44094	0.206641	0.309171	0.57303	0.398184	1.07946	0.891359	1.04556	0.370334	0.220231	0.45975	0.561362	0.791879	0.256437	0.203072	0.178733	0.203842	0.198589	0.248308	0.373176	0.354578	0.364503	0.235873	0
2797	11-5:9	EW1_F1P03_C03	Contig421	XP_782326.1	0.94	PREDICTED: similar to PSL1	0.693449	0.00141611	0.579784	Yes	1.06413	0.277704	1.10229	0.10918	0.116181	0.0303195	0.120348	0.0707996	0.159473	0.134797	0.109062	0.0934626	0.143715	0.0859988	0.110653	0.0706811	0.218984	0.0328814	0.0248431	0.014538	0.0406398	0.0530884	0.0997621	0.0694549	0.119281	0.337149	0.0905992	0
872	4-4:5	EW1_F2P15_B01	Contig179	XP_479162.1	8	hypothetical protein	0.860107	0.00279617	0.424986	Yes	0.677468	0.277994	1.18908	0.0984746	0.0667134	0.0273753	0.117094	0.0570375	0.0872597	0.128787	0.138512	0.104301	0.146446	0.0644074	0.0606246	0.0115868	0.199452	0.00904098	0.0559325	0.0262631	0.0431054	0.0268559	0.11809	0.12311	0.0987722	0.16746	0.0915413	0
819	4-1:3	EW1_R1P02_A09		******No hits			0.00678887	0.000146405	0.00151278	Yes	0.47841	0.279147	0.52365	0.169526	0.0811029	0.0473227	0.0887722	0.184483	0.122645	0.142875	0.212319	0.204	0.138396	0.0582519	0.0784396	0.108543	0.0511224	0.0448627	0.0598183	0.0658593	0.0397164	0.0338095	0.0946453	0.0852591	0.0893336	0.0991899	0.0771014	0
3072	12-5:12	EW2_R1P07_A03		******No hits			0.0150094	0.00490411	0.0149052	Yes	0.468706	0.279531	0.308713	0.430109	0.201595	0.120229	0.13278	0.419325	0.222383	0.640166	0.393246	0.627024	0.211215	0.288724	0.216261	0.177719	0.142062	0.172548	0.158826	0.219003	0.0521164	0.0803122	0.207244	0.211231	0.305385	0.146966	0.021007	0
8539	32-7:5	EW1_F2P16_A04		NP_996385.1	4e-14	CG12065-PC, isoform C	0.30753	0.00662055	0.680314	Yes	0.827806	0.280195	0.754923	0.0600644	0.0497216	0.0168297	0.045344	0.0526627	0.0454547	0.0772954	0.0666559	0.0633883	0.0292329	0.0542769	0.0698331	0.0566972	0.0483747	0.00666875	0.0056118	0.0513307	0.0205131	0.0342635	0.0190154	0.11442	0.0457658	0.0357809	0.0538021	0
1635	7-1:3	EW1_R1P02_C10		XP_784801.1	6.1	PREDICTED: similar to fibronectin 1	0.0234379	1.50414e-05	0.0270017	Yes	0.706722	0.280586	0.678862	0.141144	0.0997493	0.039603	0.095817	0.157576	0.156338	0.110809	0.13273	0.1546	0.137119	0.101035	0.0806581	0.0768275	0.11503	0.047476	0.0617248	0.0291567	0.0361705	0.0315219	0.103445	0.0670849	0.0718246	0.124085	0.130583	0
3590	14-4:3	EW1_R1P02_F12	Contig297	P02218	3e-54	GLB2_LUMTE Extracellular globin 2 (Globin II) (Erythrocruorin) (Globin AIII)	0.110836	0.00172295	0.837931	Yes	0.776902	0.280748	0.990659	0.168997	0.131294	0.0474455	0.167418	0.131148	0.142112	0.212155	0.19264	0.180967	0.102893	0.111343	0.134717	0.136218	0.185575	0.0295982	0.0749024		0.0481754		0.283388	0.23713	0.125956	0.107253	0.144883	0
821	4-1:5	EW1_F2P15_A01					0.44449	0.00165648	0.0913611	Yes	0.817035	0.280962	0.714352	0.109954	0.0898361	0.0308929	0.0785457	0.093992	0.119723	0.0715292	0.163908	0.121814	0.138516	0.0683385	0.0877185	0.0538943	0.130754	0.028322	0.039205	0.0553107	0.0398401	0.0115	0.0620437	0.0908346	0.0881811	0.101836	0.0590725	0
1670	7-3:4	EW1_F1P10_C02		ABA22863.1	4e-05	TPR repeat	0.0433428	0.0067001	0.0275303	Yes	0.59997	0.281361	0.597518	0.15556	0.0933312	0.0437685	0.0929498	0.223723	0.109521	0.110196	0.173392	0.194574	0.133433	0.0939326	0.0581857	0.0771518	0.125861	0.0365066	0.12864	0.0215063	0.031343	0.0507407	0.0734199	0.117358	0.0820769	0.121864	0.0805037	0
3917	15-7:7	EW1_F1P08_D08		******No hits			0.833061	0.00254222	0.0243024	Yes	0.862792	0.281695	0.425052	0.269522	0.232542	0.0759231	0.114561	0.158481	0.222487	0.341476	0.370434	0.318874	0.151293	0.281339	0.177475	0.165118	0.545158	0.101545	0.0471102	0.162345	0.0408382	0.0795413	0.141416	0.192244	0.113243	0.219259	0.0292323	0
2703	10-15:17	EW1_F1P18_D02					0.00803824	0.00035328	0.000205715	No	0.337506	0.282116	0.196141	0.847294	0.285967	0.239035	0.166189	1.16747	0.817097	0.550096	0.969373	0.858464	0.134591	0.41618	0.385308	0.711776	0.124489	0.28768	0.153925	0.330573	0.20475	0.260376	0.221651	0.240792	0.206273	0.0520818	0.221095	0
6279	24-2:6	EW1_F2P12_B02		CAG12834.1	0.72	unnamed protein product	0.110297	0.013317	0.0546955	Yes	0.605844	0.282149	0.448105	0.261778	0.158596	0.0738603	0.117304	0.125385	0.138372	0.405367	0.469155	0.372568	0.116839	0.106687	0.225534	0.222892	0.160125	0.0953872	0.0536362	0.0894081	0.0712591	0.0674357	0.114792	0.207517	0.142094	0.147348	0.0445327	0
5289	20-8:2	EW1_R1P06_A05					0.0202365	0.00136821	0.0430369	Yes	0.555768	0.282201	0.609011	4.25374	2.36409	1.20041	2.59057	3.21715	2.57357	6.15158	5.25607	5.20236	2.04119	2.09246	3.1738	1.97093	2.76398	1.07598	1.39088	1.1301	1.01884	1.44653	1.72981	2.97822	3.04781	3.50842	2.118	0
353	2-5:13	EW2_R1P04_E09		******No hits			0.341037	0.0066826	0.757616	Yes	0.902968	0.28289	0.824309	0.117922	0.106479	0.0333588	0.0972037	0.137303	0.0285316	0.172734	0.184352	0.182782	0.0937408	0.0725836	0.123638	0.118385	0.13744	0.0300984	0.0270995	0.0364322	0.0440438	0.0315629	0.194153	0.0962554	0.0393418	0.0476989	0.247447	0
3506	13-15:4	EW1_R1P02_G04		******No hits			0.00816246	8.47145e-05	0.0026675	Yes	0.537558	0.283046	0.552642	0.245522	0.131982	0.069494	0.135686	0.220152	0.266929	0.184899	0.315135	0.260558	0.144791	0.083733	0.160615	0.0983066	0.209206	0.0746805	0.0749415	0.0398557	0.0705253	0.103032	0.102951	0.119271	0.163835	0.13043	0.175276	0
1001	4-11:15	EW2_F1P03_A01		XP_820321.1	2.8	nuclear pore complex protein (NUP155)	0.027998	0.00335331	0.0679107	Yes	0.519203	0.283285	0.659768	0.278111	0.144396	0.0787847	0.183489	0.178856	0.172761	0.351623	0.348319	0.439632	0.12612	0.13497	0.15266	0.110415	0.21878	0.0626889	0.098899	0.0797224	0.0685305	0.0896109	0.180714	0.163368	0.161014	0.220069	0.198823	0
979	4-10:10	EW1_F1P01_A05					0.0551807	0.000899693	0.0128983	Yes	0.655384	0.283293	0.472848	1.00849	0.660945	0.285697	0.47686	1.05758	0.750114	0.720379	1.45871	1.25135	0.964308	0.515374	0.591797	0.756057	0.567233	0.273727	0.40045	0.35342	0.225404	0.217976	0.448186	0.385666	0.651875	0.780272	0.280463	0
2123	8-13:15	EW2_F1P03_A10		******No hits			0.0836524	0.0301101	0.115487	Yes	0.509766	0.283613	0.600138	0.213362	0.108765	0.0605123	0.128047	0.0535933	0.255974	0.184874	0.329939	0.52841	0.0650417	0.144522	0.1184	0.12462	0.109744	0.0872274	0.0478224	0.067538	0.0533767	0.053955	0.103705	0.104722	0.15317	0.149334	0.138571	0
2065	8-10:8	EW1_F1P06_B02	Contig329	XP_852126.1	6.1	PREDICTED: similar to midline 1	0.207912	0.0211266	0.125788	Yes	0.696332	0.283701	0.461987	0.216182	0.150535	0.0613313	0.0998735	0.0987083	0.13733	0.418596	0.367031	0.226717	0.0756798	0.180189	0.186476	0.198647	0.153027	0.093922	0.099152	0.0637931	0.0446259	0.0327325	0.124744	0.112711	0.0980919	0.260338	0.0276754	0
4858	18-14:13	EW2_R1P05_F09	Contig9	CAC87888.1	1e-26	toad pancreatic chitinase	0.00033216	5.05223e-05	3.71248e-05	No	0.276187	0.28431	0.216224	1.1139	0.307645	0.316694	0.240853	1.46311	1.09107	0.959445	0.977447	1.1455	0.258545	0.441197	0.371958	0.640253	0.101446	0.28239	0.193454	0.453867	0.318894	0.402901	0.319528	0.319875	0.263551	0.0792757	0.379547	0
2031	8-8:8	EW1_F1P06_A06	Contig181	NP_572641.1	6.1	CG15295-PA	0.101685	0.0291972	0.0807949	Yes	0.500403	0.284608	0.508787	0.362027	0.18116	0.103036	0.184195	0.107048	0.255792	0.397208	0.784432	0.728901	0.118272	0.0918766	0.273962	0.287077	0.228312	0.119948	0.12308	0.109735	0.0860523	0.0833019	0.172156	0.165316	0.270464	0.158788	0.173469	0
2084	8-11:10	EW1_F1P01_A10	Contig384	******No hits			0.0435301	0.000158222	0.0640808	Yes	0.672726	0.284859	0.72617	0.100928	0.0678968	0.0287502	0.0732908	0.0916373	0.113006	0.0994438	0.128389	0.0792087	0.0571343	0.10884	0.0647918	0.0713212	0.0502139	0.0424117	0.0271724	0.0464109	0.0329626	0.0111416	0.0649067	0.0880907	0.0594492	0.058967	0.105505	0
8391	31-14:10	EW1_F1P01_D12		******No hits			0.000670133	0.000121619	0.0015173	Yes	0.43719	0.284956	0.412485	0.337834	0.147698	0.0962677	0.139351	0.246029	0.293021	0.37951	0.384333	0.418503	0.116816	0.11226	0.180088	0.192062	0.154958	0.0788166	0.129716	0.12462	0.115205	0.0563293	0.0835871	0.190876	0.22704	0.128949	0.112498	0
1925	8-2:4	EW1_F1P09_B10	Contig403	AAC65079.1	0.55	conserved hypothetical protein	0.00698919	4.93056e-05	0.00636192	Yes	0.617092	0.285167	0.52955	0.238141	0.146955	0.0679098	0.126107	0.206612	0.239091	0.198032	0.288938	0.270962	0.115673	0.121827	0.130453	0.184979	0.201543	0.040201	0.115577	0.0716659	0.0677103	0.0640596	0.093002	0.138067	0.190441	0.178329	0.0731373	0
1035	4-13:15	EW2_F1P03_A09	Contig407	ZP_01160165.1	1.6	hypothetical protein SKA34_13220	0.0915285	0.0231102	0.0587875	Yes	0.530691	0.285574	0.509987	0.167004	0.0886275	0.047692	0.0851698	0.0869756	0.104998	0.175397	0.280647	0.288982	0.0575873	0.176635	0.101172	0.0676253	0.0785722	0.0435181	0.0469629	0.0548306	0.0461674		0.124311	0.0858491	0.0728216	0.0509416	0.113201	0
7596	28-15:14	EW2_R1P03_A11		******No hits			0.118727	0.0110062	0.00945733	No	0.310245	0.285577	0.175805	2.60434	0.807983	0.743741	0.457856	1.07375	2.14505	4.35723	2.68643	4.44387	0.268053	1.12956	1.83719	3.50263	0.176738	0.42396	0.926774	0.869488	0.982223	0.678167	1.00669	1.16091	0.622698	0.117841	0.234627	0
398	2-8:7	EW1_F1P08_F09		XP_914785.1	0.029	PREDICTED: similar to CG17059-PA	0.0455845	0.000795879	0.00525606	Yes	0.610345	0.285612	0.470625	1.16183	0.709118	0.331833	0.546787	0.915372	0.795985	1.55029	1.44235	1.29936	0.842442	0.4954	0.649342	1.18054	0.560456	0.283042	0.569035	0.304277	0.189593	0.433025	0.636192	0.465301	0.644702	0.769056	0.333005	0
2625	10-11:7	EW1_F2P11_E11	Contig345	AAP83793.1	8e-30	ferritin GF1	0.0467903	0.000103756	0.028377	Yes	0.702799	0.285677	0.597862	0.169075	0.118826	0.0483009	0.101084	0.126376	0.187182	0.141151	0.202238	0.20461	0.110787	0.123088	0.111739	0.089317	0.174066	0.0721736	0.0368071	0.0522572	0.0423655	0.0447	0.0749659	0.128309	0.0939681	0.16785	0.0695644	0
3245	12-15:15	EW2_F1P03_B07		NP_001017831.1	1e-11	hypothetical protein LOC550529	0.0144596	0.00237935	0.00613637	Yes	0.461404	0.285738	0.401568	1.2175	0.561761	0.347887	0.488911	1.06877	0.617655	1.84984	1.51009	1.45074	0.400875	0.490709	0.917915	0.492789	0.628724	0.383196	0.370021	0.502696	0.290533	0.246061	0.338257	0.587527	0.622644	0.497004	0.454228	0
586	3-3:8	EW1_F1P05_C09		CAA54558.1	2.1	glycosyl transferase	0.00439182	0.000582273	0.00058656	Yes	0.464418	0.285814	0.236336	0.473673	0.219982	0.135382	0.111946	0.647569	0.325281	0.394594	0.456266	0.62875	0.179664	0.272369	0.1737	0.282811	0.214301	0.145188	0.120396	0.151107	0.10962	0.157072	0.166347	0.159853	0.120113	0.047585	0.115678	0
3778	14-15:4	EW1_R1P02_E04		******No hits			0.00626439	6.13546e-05	0.00520573	Yes	0.623648	0.286335	0.575288	0.837619	0.522379	0.239839	0.481872	0.733922	0.630675	0.890733	0.919987	1.08705	0.412284	0.547972	0.47455	0.643181	0.564103	0.242779	0.277093	0.191051	0.252055	0.244975	0.436018	0.503298	0.68557	0.459247	0.376039	0
2626	10-11:8	EW1_F1P06_F07	Contig415	CAJ17176.1	4e-66	ribosomal protein S8e	0.060206	0.00037004	0.00631678	Yes	0.680485	0.286537	0.576805	1.36947	0.931901	0.392402	0.789914	1.0182	1.09831	1.90382	1.41799	1.59552	0.860659	0.682912	1.28798	0.764033	1.21516	0.520247	0.511272	0.257607	0.400924	0.33867	0.842569	0.7619	0.914903	0.754918	0.69362	0
1030	4-13:10	EW1_F1P01_B05	Contig226	P62184	1e-28	CALM_RENRE Calmodulin (CaM)	0.188321	0.0350771	0.0399883	Yes	0.666716	0.286765	0.39349	0.578118	0.385441	0.165784	0.227484	0.378987	0.450092	0.346734	1.20399	0.906854	0.464602	0.398978	0.512881	0.420857	0.21262	0.0921736	0.25783	0.417978	0.106013	0.118921	0.274432	0.187007	0.220803	0.326937	0.164434	0
8621	32-12:2	EW1_R1P06_B12		******No hits			0.0605297	0.00188165	0.100509	Yes	0.616103	0.287036	0.706167	1.26966	0.782243	0.364439	0.896593	0.713318	1.02811	1.87641	1.4478	1.65608	0.745011	0.539439	1.12607	0.609815	1.06131	0.266326	0.417316	0.425811	0.443845	0.306055	0.780124	0.941078	1.06378	1.15548	0.642059	0
1813	7-11:11	EW2_R1P10_D06	Contig337	AAT45384.1	0.11	sperm nuclear basic protein PL-I isoform PLIa	0.00201914	2.58063e-05	0.0793398	Yes	0.560301	0.287085	0.611512	0.230873	0.129359	0.0662802	0.141182	0.175109	0.217662	0.264226	0.258374	0.252089	0.0977396	0.0975343	0.152515	0.146165	0.170448	0.0661682	0.0919052	0.088673	0.0455804	0.0520429	0.103276	0.158036	0.122635	0.290666	0.0964114	0
553	3-1:9	EW1_F1P02_C09		AAH67941.1	0.059	LOC407938 protein	0.490478	0.0100036	0.438101	Yes	0.767492	0.287392	0.759382	0.0526697	0.0404236	0.0151369	0.0399964	0.0210395	0.0666655	0.0559752	0.0839731	0.0614796	0.070675	0.068325	0.0139682	0.0318452	0.0502508	0.00853072	0.0193173	0.0208762	0.0152602		0.0611031	0.0332967	0.0268618	0.0822866	0.0227602	0
257	1-16:2	EW1_R1P07_H01		******No hits			0.00443522	0.00113156	0.00130624	Yes	0.432682	0.287916	0.283561	0.981256	0.424572	0.282519	0.278246	1.56519	0.879791	0.829486	0.856383	0.930014	0.414021	0.458797	0.377163	0.605136	0.318221	0.32622	0.237772	0.212646	0.246083	0.443436	0.440203	0.315151	0.274954	0.133031	0.328671	0
6805	26-1:5	EW1_F2P15_E03		AAW23721.1	0.72	kelch-like protein	0.0824402	0.00639339	0.0990648	Yes	0.563812	0.287922	0.870395	0.200852	0.113243	0.0578297	0.174821	0.167315	0.21287	0.185636	0.208454	0.237172	0.0889658	0.203695	0.0577604	0.0801352	0.222024	0.134719	0.173125	0.0130065	0.0533777	0.0399437	0.174513	0.205564	0.1603	0.164982	0.172116	0
4331	16-15:13	EW2_R1P06_A04		XP_793341.1	1e-39	PREDICTED: similar to LanC lantibiotic synthetase component C-like	0.789499	0.0261272	0.819709	Yes	0.740278	0.289137	0.940012	0.0979804	0.0725327	0.0283297	0.0921027	0.110192	0.159764	0.0555219	0.0566873	0.162973	0.0840502	0.0787145	0.0282549	0.043376	0.24759	0.0412218	0.0487117	0.0192003	0.0167071		0.161927	0.0390698	0.086839	0.0994081	0.121357	0
4751	18-8:8	EW1_F1P06_E05		XP_342665.1	3e-06	PREDICTED: similar to NADH dehydrogenase (ubiquinone) 1 beta	0.0892268	0.00383677	0.0352816	Yes	0.645189	0.289141	0.571294	0.349504	0.225496	0.101056	0.199669	0.225656	0.247299	0.358847	0.565931	0.460167	0.207516	0.134284	0.294726	0.240648	0.294995	0.101529	0.0781758	0.102249	0.166274	0.0781012	0.139153	0.192024	0.223525	0.233374	0.227683	0
546	3-1:2	EW1_R1P05_C01		BAC35107.1	5e-05	unnamed protein product	0.00478035	0.000166727	0.0128758	Yes	0.533345	0.289741	0.537552	0.167388	0.0892755	0.0484991	0.0899798	0.155947	0.113744	0.167293	0.214349	0.206594	0.110244	0.0988743	0.111347	0.0746248	0.0626127	0.0502497	0.0551464	0.0540601	0.0370453	0.0483515	0.0750039	0.0656716	0.0843139	0.0911848	0.155755	0
2244	9-4:17	EW1_F1P20_A10					0.645188	0.0520851	0.718143	Yes	0.625827	0.289809	0.77321	0.150551	0.0942186	0.0436309	0.116407	0.106422	0.289214	0.178339	0.0736746	0.191247	0.265866	0.0499206	0.274022	0.048446	0.0421403	0.166606	0.0348456	0.0648831	0.0143072	0.0293391	0.159889	0.351828	0.0829441	0.387026	0.0118365	0
3394	13-8:11	EW2_R1P10_G08		******No hits			0.0818435	0.00356667	0.00655761	Yes	0.505157	0.289865	0.31732	0.821709	0.415092	0.238185	0.260745	0.505417	0.589594	0.915712	1.35762	1.01123	0.223491	0.30079	0.520109	0.960866	0.366813	0.259043	0.238909	0.161096	0.250135	0.307401	0.207286	0.466861	0.353647	0.193183	0.182297	0
7858	29-15:4	EW1_R1P02_G04		******No hits			0.00714092	0.000163371	0.0287061	Yes	0.555216	0.290045	0.637125	0.347064	0.192696	0.100664	0.221123	0.32023	0.41586	0.225525	0.396339	0.423038	0.248184	0.15359	0.191826	0.142534	0.254915	0.110693	0.105617	0.079587	0.125865	0.0882617	0.147401	0.206247	0.223664	0.332107	0.234105	0
271	1-16:16	EW2_F1P01_G05		XP_393687.2	2e-17	PREDICTED: similar to CG30084-PB, isoform B	0.233456	0.00636887	0.39638	Yes	0.741356	0.290378	0.753254	0.160907	0.119289	0.0467238	0.121204	0.0672035	0.242286	0.163899	0.160856	0.251269	0.0600743	0.174291	0.143379	0.107011	0.150358	0.0538567	0.0272654	0.0643751	0.0315814	0.0745917	0.0656721	0.161297	0.0975582	0.250595	0.101004	0
1745	7-7:11	EW2_R1P10_C02	Contig418	AAN63032.1	2e-14	ferritin heavy chain polypeptide 1	0.0114421	0.00258359	0.000709479	No	0.274957	0.290555	0.165125	1.38925	0.381985	0.403655	0.2294	1.45998	0.671624	1.83714	1.54387	1.86072	0.222831	0.75552	0.604886	1.09285	0.073076	0.341396	0.260782	0.846005	0.430132	0.33078	0.317037	0.497353	0.251881	0.0789921	0.202495	0
4547	17-12:8	EW1_F1P06_H09	Contig342	******No hits			0.00960364	0.000476133	0.0248538	Yes	0.568677	0.290581	0.571356	0.53447	0.303941	0.155307	0.305373	0.43201	0.348143	0.705436	0.677196	0.607008	0.290755	0.255428	0.382548	0.307915	0.296507	0.154899	0.177359	0.139469	0.148093	0.159235	0.205547	0.300918	0.432603	0.429659	0.230983	0
548	3-1:4	EW1_F1P09_D05		NP_001029841.1	0.0002	hypothetical protein LOC539244	0.0667306	0.000290018	0.00134675	Yes	0.638312	0.290855	0.422356	0.140568	0.0897262	0.040885	0.0593697	0.145293	0.108507	0.115002	0.160247	0.188901	0.0855327	0.136452	0.0463946	0.0822785	0.130537	0.0565583	0.0497878	0.0581527	0.0273006	0.0255539	0.0564732	0.0453902	0.0741484	0.087865	0.0441676	0
3896	15-6:3	EW1_R1P03_C08	Contig71	CAD67758.1	3e-06	MxD protein	0.0220331	3.83532e-08	0.000917545	Yes	0.559123	0.290893	0.659604	0.478835	0.267728	0.13929	0.315842	0.502504	0.466944	0.452028	0.46424	0.511231	0.425523	0.186315	0.290272	0.13226	0.451923	0.136166	0.169559	0.0983251	0.147871	0.156192	0.238335	0.350634	0.370955	0.267422	0.379129	0
425	2-9:17	EW1_F1P19_D04		CAG67604.1	3.6	conserved hypothetical protein; putative membrane protein	0.171811	0.00126504	0.316341	Yes	0.651473	0.291571	0.739997	0.13176	0.0858383	0.0384175	0.0975022	0.11206	0.101007	0.208183	0.11299	0.149154	0.126375	0.0953526	0.0307455	0.0922113	0.13641	0.0339957	0.0519371	0.0351068	0.045862	0.0294373	0.103479	0.140475	0.049329	0.162294	0.075721	0
780	3-14:15	EW2_F1P03_D01		******No hits			0.426555	0.00365499	0.76648	Yes	0.839376	0.291698	1.06124	0.0659449	0.0553526	0.019236	0.0699834	0.0895125	0.0372067	0.0839191	0.0705207	0.0632738	0.0448741	0.0667664	0.0319281	0.0799743	0.0679224	0.0139604	0.0130466	0.0337819	0.0222528		0.107685	0.064589	0.0897724	0.0593186	0.0453238	0
396	2-8:5	EW1_F2P16_E05					0.0959708	3.98778e-05	0.259138	Yes	0.671591	0.29171	0.638482	0.163477	0.10979	0.0476879	0.104377	0.134043	0.167525	0.200512	0.183303	0.141465	0.137791	0.101921	0.193923	0.0758212	0.0772512	0.055787	0.0276427	0.0547436	0.0426549	0.0684896	0.0451532	0.231903	0.103202	0.15847	0.072343	0
1904	7-16:17	EW1_F1P18_E11					0.131541	0.00306761	0.0939292	Yes	0.561599	0.292233	0.625085	0.193816	0.108847	0.0566393	0.121151	0.145304	0.179617	0.126709	0.308773	0.26784	0.126843	0.0633563	0.124045	0.0627359	0.244301	0.0665323	0.0585024	0.0600875	0.0487181	0.0511576	0.10582	0.100681	0.0947731	0.210954	0.122533	0
993	4-11:7	EW1_F2P11_A09		XP_780663.1	1e-13	PREDICTED: similar to myeloid differentiation primary response gene	0.0112082	0.000326918	0.0214936	Yes	0.61989	0.292417	0.607881	1.22753	0.760931	0.358949	0.746189	1.04539	0.832579	1.3787	1.62736	1.42723	0.877377	0.586739	0.754698	0.798616	0.822211	0.232553	0.489392	0.429117	0.364791	0.334475	0.575461	0.715484	1.01029	0.989247	0.562184	0
402	2-8:11	EW2_R1P10_E05		XP_736796.1	0.03	hypothetical protein PC405591.00.0	0.115709	0.00652865	0.0296611	Yes	0.683385	0.292476	0.418658	0.63584	0.434523	0.185968	0.2662	0.412229	0.314831	0.89796	0.896587	0.994655	0.311077	0.375188	0.527421	0.477659	0.526831	0.204379	0.144014	0.200339	0.219139	0.172132	0.152053	0.443219	0.279088	0.440272	0.161421	0
5044	19-9:12	EW2_R1P07_D05	Contig292	EAS01098.1	0.94	hypothetical protein TTHERM_00316510	0.289356	0.000145504	0.542687	Yes	0.668556	0.292521	0.804112	0.14601	0.0976156	0.0427109	0.117408	0.139389	0.109382	0.150492	0.1962	0.147408	0.120792	0.0617599	0.0711313	0.0741794	0.225168	0.0285947	0.0663152	0.0509561	0.0413201	0.0355988	0.183874	0.0982953	0.153659	0.167772	0.0478806	0
4920	19-2:7	EW1_F1P07_D09					0.343835	0.00445267	0.181597	Yes	0.739884	0.292646	0.5215	0.148862	0.11014	0.0435638	0.0776314	0.122971	0.265612	0.09472	0.158055	0.14949	0.0752102	0.142675	0.081127	0.0892178	0.208684	0.0389362	0.0424746	0.0509532	0.0498517	0.0373502	0.219832	0.0595765	0.0967332	0.050739	0.0438634	0
1117	5-2:12	EW2_R1P06_H02		XP_380566.1	4.8	hypothetical protein FG00390.1	0.101797	0.000896242	0.0449646	Yes	0.690083	0.292768	0.537872	0.684046	0.472049	0.200267	0.367929	0.631288	0.365506	0.824225	0.881983	0.892894	0.474869	0.289704	0.595268	0.412911	0.693167	0.218899	0.222646	0.218084	0.189616	0.159842	0.234429	0.474818	0.36012	0.706483	0.238087	0
179	1-11:9	EW1_F1P04_G01	Contig273	CAD24970.1	1.2	hypothetical protein	0.785049	3.89568e-05	0.584492	Yes	0.708189	0.29282	0.977219	0.143197	0.101411	0.0419311	0.139935	0.118826	0.180501	0.122711	0.139169	0.164384	0.286158	0.0637676	0.0951644	0.0343813	0.179647	0.0460808	0.0504377	0.0312035	0.0352794	0.0506619	0.0739581	0.0880952	0.102839	0.672605	0.119064	0
1791	7-10:6	EW1_F2P13_D10		******No hits			0.0308514	0.00010966	0.0164045	Yes	0.658534	0.292943	0.531631	0.144606	0.0952278	0.0423613	0.0768769	0.150794	0.114892	0.118024	0.178023	0.173703	0.116402	0.0636904	0.0931805	0.0826443	0.137166	0.0431667	0.0448429	0.0531818	0.0576611	0.0229804	0.048689	0.0734115	0.0759812	0.146411	0.0675311	0
1223	5-8:16	EW1_F2P17_A03		AAH73462.1	0.013	MGC80973 protein	0.288498	0.0445569	0.144804	Yes	0.683198	0.2931	0.498865	0.241838	0.165223	0.0708829	0.120645	0.570752	0.139057	0.467852	0.164294	0.135599	0.0657471	0.189171	0.264169	0.236456	0.158488	0.105148	0.0723258	0.0691764	0.0467027	0.0728305	0.13117	0.103545	0.148256	0.248267	0.0511266	0
570	3-2:9	EW1_F1P02_D01					0.257381	0.000632677	0.669368	Yes	0.655313	0.293742	1.03196	0.07181	0.047058	0.0210936	0.074105	0.0595926	0.0848977	0.0593239	0.0796255	0.0799014	0.0541587	0.0363734	0.0346186	0.0305591	0.11073	0.0185686	0.0171205		0.0295227		0.131946	0.0441035	0.0740809	0.0965776	0.0536768	0
1018	4-12:15	EW2_F1P03_A05		ZP_00824825.1	0.96	COG1275: Tellurite resistance protein and related permeases	0.0580682	0.00225409	0.0548729	Yes	0.572753	0.293798	0.512648	0.14686	0.0841144	0.0431471	0.0752874	0.0959868	0.229523	0.130011	0.163939	0.145483	0.072095	0.0683456	0.076373	0.0689602	0.162255	0.0580414	0.0546546	0.0390873	0.0174809	0.0689908	0.0745338	0.096911	0.0446445	0.0471523	0.159079	0
4666	18-3:8	EW1_F1P05_E09		******No hits			0.0989767	0.000669445	0.00726261	Yes	0.736372	0.294118	0.517748	1.07166	0.789138	0.315193	0.554848	0.846624	0.719269	1.23003	1.50649	1.25261	0.925102	0.505621	0.862013	0.885326	0.857303	0.354973	0.406912	0.269746	0.236164	0.33808	0.497579	0.502249	0.485017	0.766967	0.565661	0
18	1-2:1	EW1_R1P07_H09		AAH59622.1	6e-40	Phosphopantothenoylcysteine decarboxylase	0.0452267	0.000242016	0.00274018	Yes	0.631789	0.294793	0.528001	1.24233	0.784888	0.36623	0.65595	1.25037	0.822421	1.51214	1.59142	1.19583	1.13006	0.512948	0.770371	0.58855	1.1334	0.419582	0.424526	0.214251	0.363466	0.474962	0.597325	0.830081	0.574189	0.697945	0.611146	0
2623	10-11:5	EW1_F2P16_F07		ZP_01057101.1	2.8	membrane protein	0.259244	0.0914016	0.174871	Yes	1.42431	0.294899	1.70114	0.0392702	0.055933	0.0115807	0.0668042	0.0332656	0.0258913	0.0696216	0.025545	0.0609699	0.0291082	0.0508871	0.0747215	0.0557999	0.0886417	0.00323412	0.0172792			0.0277926	0.144515	0.0557253	0.0473523	0.0661754	0.0527251	0
683	3-9:3	EW1_R1P03_D05	Contig126	******No hits			0.0509982	0.000848499	0.0104708	Yes	0.565891	0.294913	0.580689	0.134043	0.0758537	0.039531	0.0778373	0.102068	0.103102	0.145319	0.167115	0.169328	0.0363821	0.0811197	0.0691289	0.0830468	0.148213	0.0446492	0.0334469	0.0796135	0.0175714	0.0462089	0.0849402	0.0910496	0.0507712	0.0712808	0.102084	0
1596	6-14:15	EW2_F1P03_F02					0.0202886	4.88532e-05	0.344735	Yes	0.640619	0.29528	0.64706	0.316332	0.202648	0.0934065	0.204686	0.270006	0.28662	0.348805	0.345914	0.339224	0.157747	0.167901	0.214429	0.177991	0.338082	0.161246	0.0481599	0.0636458	0.101783	0.141341	0.0855993	0.243693	0.14575	0.50973	0.231834	0
3481	13-13:13	EW2_R1P05_H08	Contig278	CAF93579.1	0.085	unnamed protein product	0.0256063	0.0151443	0.0445279	Yes	0.264543	0.295347	0.439564	0.195633	0.0517534	0.0577796	0.0859932	0.156046	0.392746	0.148472	0.150046	0.209883	0.0108342	0.0709945	0.0927155	0.138177	0.0376775	0.0709557	0.028365	0.0568016	0.0547184	0.102946	0.136677	0.096212	0.117852	0.040339	0.0752198	0
2552	10-7:2	EW1_R1P06_E03		NP_725339.1	0.25	short stop CG18076-PH, isoform H	0.0887951	0.000851663	0.0667293	Yes	0.688175	0.295852	0.623844	0.24832	0.170888	0.073466	0.154913	0.256615	0.134169	0.268701	0.338155	0.301814	0.1573	0.0953884	0.228185	0.206689	0.205933	0.0795675	0.0715369	0.103413	0.0475552	0.0764522	0.107293	0.17777	0.105497	0.26336	0.168354	0
6703	25-11:5	EW1_F2P16_H07	Contig301	AAW26183.1	4e-20	SJCHGC00516 protein	0.262768	0.00390429	0.108736	Yes	0.814125	0.29594	0.699147	0.56416	0.459297	0.166958	0.394431	0.333432	0.425387	0.611643	0.774425	0.850635	0.435422	0.352319	0.404793	0.555727	0.59228	0.171987	0.164026	0.108865	0.313331	0.134813	0.300604	0.428171	0.396275	0.557575	0.335694	0
2768	11-3:14	EW2_R1P01_C11		AAK11272.1	6.2	PMCA1bx	0.0255	0.000827007	0.00850499	Yes	0.644923	0.296452	0.526427	0.176389	0.113757	0.052291	0.092856	0.206256	0.108881	0.157905	0.21905	0.219817	0.0797315	0.138354	0.134064	0.102613	0.125535	0.0978582	0.0377251	0.0436494	0.0607753	0.0399209	0.0994401	0.0783439	0.107237	0.134003	0.0616631	0
6555	25-2:10	EW2_R1P11_H11	Contig439	******No hits			0.0393013	0.00421227	0.770471	Yes	0.480554	0.296887	0.656511	0.884676	0.425134	0.262649	0.5808	0.576642	0.651483	1.20609	1.12361	1.06442	0.749382	0.235163	0.46291	0.217975	0.781006	0.217756	0.63564	0.131854	0.331619	0.206521	0.317809	0.175667	1.15326	1.91761	0.535287	0
4402	17-3:16	EW1_F2P17_B12					0.651866	0.251572	0.926822	Yes	2.53393	0.296938	1.48908	0.0539481	0.136701	0.0160192	0.080333	0.0404152	0.0219588	0.463953	0.00778824	0.142499	0.11722	0.573208	0.0516778	0.117069	0.117435	0.0377954	0.0499741	0.0043175	0.00260757	0.0496082	0.532547	0.0454445	0.0542845	0.067874	0.0375191	0
739	3-12:8	EW1_F1P06_D09		******No hits			0.124898	0.00397398	0.0455851	Yes	0.758718	0.297157	0.561204	1.07542	0.81594	0.319569	0.60353	0.910777	0.562892	1.65317	1.25414	1.35329	0.815397	0.699648	0.836285	0.918567	0.825236	0.271153	0.622961	0.231125	0.2614	0.326585	0.548451	0.538905	0.943569	0.803317	0.357425	0
3596	14-4:9	EW1_F1P02_F12	Contig82	AAH63367.1	8e-21	Hypothetical protein MGC75973	0.680514	0.00763605	0.286547	Yes	0.842519	0.297665	0.828234	0.0669682	0.056422	0.0199341	0.0554654	0.0705099	0.053855	0.0469993	0.073387	0.102839	0.0973994	0.0894382	0.0399398	0.02922	0.0562439	0.0033369	0.0194087	0.0452988	0.0298358	0.0359595	0.0756835	0.0424444	0.0472089	0.0565843	0.0611741	0
1385	6-2:8	EW1_F1P05_E06	Contig387	ABD36256.1	6e-27	small nuclear ribonucleoprotein polypeptide	0.0648459	0.00326762	0.130026	Yes	0.580603	0.298214	0.644661	0.126651	0.0735338	0.037769	0.0816467	0.199376	0.082104	0.111637	0.114069	0.156323	0.0414316	0.0807029	0.0529031	0.103811	0.117082	0.0433909	0.0734859	0.0330742	0.0259736	0.0280577	0.116432	0.0436124	0.0633435	0.133793	0.0843093	0
5438	20-16:15	EW2_F1P03_B09		XP_794360.1	4e-28	PREDICTED: similar to Cullin-1 (CUL-1)	0.276651	0.00509723	0.0947463	Yes	0.748575	0.29872	0.518121	0.0783771	0.0586711	0.0234128	0.0406088	0.0714761	0.05434	0.126376	0.0774047	0.0778453	0.0836448	0.0315822	0.0899481	0.056217	0.0520451	0.0318617	0.0213046	0.0501169	0.00666731	0.0310166	0.0825494	0.035512	0.0174062	0.0753101	0.0287379	0
4167	16-6:2	EW1_R1P05_B12	Contig272	******No hits			0.00800755	5.47733e-05	0.0269668	Yes	0.639365	0.298734	0.739512	0.471981	0.301768	0.140997	0.349035	0.369354	0.410509	0.586868	0.548371	0.48	0.294285	0.290928	0.309988	0.233396	0.403993	0.124183	0.16653	0.188906	0.111211	0.128263	0.356996	0.359471	0.432502	0.313554	0.297659	0
575	3-2:14	EW2_R1P01_C05					0.020191	0.00176484	0.0301538	Yes	0.550655	0.299356	0.481861	0.150454	0.082848	0.0450393	0.0724978	0.182978	0.0890913	0.115072	0.209662	0.196015	0.0732328	0.103584	0.0905631	0.0559212	0.101598	0.0364495	0.0625866	0.0527029	0.0324305	0.0475331	0.0895092	0.144927	0.0433218	0.0707451	0.0503737	0
201	1-12:14	EW2_R1P02_H09					0.0283623	0.00432902	0.00699735	Yes	0.410294	0.299881	0.325524	0.116124	0.0476451	0.0348235	0.0378013	0.091479	0.141787	0.0589505	0.152798	0.18074	0.019171	0.0918453	0.0401853	0.0406608	0.085339	0.0439141	0.0304694	0.0208543	0.0364663	0.0503275	0.0269277	0.0727473	0.0374465	0.0379938	0.0276945	0
5039	19-9:7	EW1_F2P11_C01	Contig222	******No hits			0.459212	0.00199281	0.114157	Yes	0.79377	0.300094	0.617704	0.0904698	0.0718122	0.0271494	0.0558836	0.0743278	0.112095	0.0646328	0.116372	0.0967116	0.0595171	0.0524653	0.0538833	0.0800409	0.141811	0.0307608	0.01498	0.0124071	0.0435877	0.0591916		0.0462411	0.0966139	0.0733545	0.0297606	0
2985	11-16:10	EW1_F1P02_C07	Contig60	AAU90115.1	6.1	putative polyprotein	0.562958	0.000166389	0.22282	Yes	0.815546	0.30013	0.861213	0.121778	0.0993159	0.0365493	0.104877	0.112752	0.149912	0.116734	0.136975	0.0990945	0.0508613	0.12413	0.125159	0.0704419	0.173594	0.0484338	0.0254529	0.0696765	0.0344985	0.0220102	0.082881	0.124944	0.0886628	0.111101	0.124387	0
1985	8-5:13	EW2_R1P04_A10	Contig275	EAA11850.2	6e-06	ENSANGP00000020865	0.0606536	0.00891103	0.026935	Yes	0.582575	0.300288	0.435724	0.305245	0.177828	0.0916614	0.133003	0.17294	0.207567	0.323832	0.534441	0.426552	0.130817	0.227396	0.18443	0.207549	0.156173	0.0829383	0.0878833	0.156841	0.080354	0.0704376	0.105754	0.181521	0.207768	0.121224	0.0860817	0
5153	19-16:2	EW1_R1P07_D01	Contig378	******No hits			0.0837333	0.00209788	0.384401	Yes	0.72935	0.300545	0.747791	0.183829	0.134076	0.055249	0.137466	0.127501	0.1555	0.181767	0.219181	0.26577	0.130035	0.105599	0.137579	0.126741	0.18095	0.072969	0.0490257	0.116657	0.0338226	0.0364704	0.132051	0.101582	0.125194	0.291374	0.100318	0
5910	22-12:11	EW2_R1P10_F10	Contig153	******No hits			0.0845023	0.00348185	0.0644506	Yes	0.559464	0.300907	0.633121	0.221183	0.123744	0.0665555	0.140035	0.107257	0.231273	0.212962	0.303255	0.330442	0.0538098	0.10199	0.206463	0.120388	0.212701	0.0680995	0.0668784	0.106786	0.0752001	0.0357071	0.124236	0.150005	0.15306	0.203007	0.0929949	0
315	2-3:9	EW1_F1P02_F05	Contig78	AAH56007.1	2e-86	H13-prov protein	0.450521	0.0182361	0.721364	Yes	0.838508	0.30098	0.887964	0.0892512	0.0748378	0.0268628	0.0792518	0.0941181	0.0419709	0.123123	0.0837359	0.139058	0.0621763	0.129126	0.0495296	0.0682581	0.0864861	0.0518457	0.0468099	0.0144095	0.0148904		0.0738361	0.0677825	0.044216	0.160163	0.0882102	0
677	3-8:14	EW2_R1P02_C05		CAB03837.1	0.25	Hypothetical protein C04F12.8	0.471263	0.0966347	0.621597	Yes	0.809667	0.301022	1.20962	0.0705188	0.0570968	0.0212277	0.0853011	0.016904	0.079005	0.0993349	0.152711	0.0860812	0.0155997	0.0921398	0.0644761	0.0695373	0.0941623	0.0797566	0.0266699		0.00618242	0.0154407	0.0407695	0.102064	0.16651	0.0346424	0.188155	0
161	1-10:8	EW1_F1P06_H01	Contig352	ABC60437.1	1e-105	putative elongation factor 1 alpha	0.00182251	4.12436e-05	0.00424497	Yes	0.621227	0.301227	0.629315	4.24215	2.63534	1.27785	2.66965	4.87601	3.65641	5.13141	3.5563	4.22255	2.64352	2.04591	2.79989	2.76572	3.03504	1.49547	1.88604	0.848723	0.991458	1.43559	3.40763	2.49233	3.16978	2.33359	2.15853	0
1771	7-9:3	EW1_R1P03_D06	Contig377	NP_998175.1	5e-28	acyl-Coenzyme A dehydrogenase, C-4 to C-12 straight chain	0.0175736	0.00185852	0.114843	Yes	0.631005	0.301376	0.678303	0.0962561	0.0607381	0.0290093	0.0652908	0.132616	0.0888989	0.0735668	0.102001	0.0934041	0.0698896	0.0440966	0.0540257	0.0585942	0.0847294	0.00456386	0.0540048	0.0500905	0.0380061	0.0437834	0.0567092	0.0703706	0.0464217	0.11903	0.0538069	0
4531	17-11:9	EW1_F1P04_G01	Contig273	CAD24970.1	1.2	hypothetical protein	0.53409	0.00101406	0.989547	Yes	1.06959	0.301948	0.92146	0.131587	0.140744	0.0397325	0.121252	0.114875	0.119332	0.107291	0.176243	0.1522	0.231864	0.0954368	0.0765653	0.0919555	0.354477	0.0913728	0.0306028	0.0277089	0.0440816	0.0289917	0.192767	0.0658215	0.128617	0.207469	0.0774105	0
6475	24-13:15	EW2_F1P03_A10		******No hits			0.140979	0.0117561	0.0407966	Yes	0.610223	0.302057	0.468467	0.259156	0.158143	0.0782798	0.121406	0.0742998	0.37715	0.222731	0.419364	0.446616	0.129016	0.079541	0.260961	0.28066	0.131602	0.0843577	0.0628486	0.0918369	0.0934359	0.0646096	0.0932929	0.185418	0.181474	0.0873766	0.0961594	0
6366	24-7:8	EW1_F1P06_A02		ABD36346.1	7e-28	GTP-binding nuclear protein Ran	0.0387592	0.00161257	0.00971397	Yes	0.474987	0.302084	0.481755	0.128936	0.0612428	0.0389495	0.0621155	0.111195	0.07539	0.178965	0.174595	0.13604	0.0270242	0.0456864	0.0741565	0.0712039	0.132155	0.0476342	0.0554751	0.0407219	0.0364954	0.0228257	0.0778543	0.0696389	0.0780443	0.0598783	0.0364969	0
8291	31-8:12	EW2_R1P07_D04	Contig442	CAA65364.1	1e-79	Actin	0.310216	0.0169011	0.264451	Yes	0.738145	0.302101	0.741215	1.5797	1.16605	0.477229	1.1709	0.762514	0.952281	2.7598	2.21496	2.21624	0.806116	0.771804	2.17371	1.01426	1.57154	0.332599	0.391529	0.567545	1.05889	0.316297	0.648583	1.44482	1.31213	1.8819	0.951133	0
4303	16-14:2	EW1_R1P07_A08	Contig23	BAA20066.1	7e-15	bucentaur	0.138258	0.00369587	0.0928956	Yes	0.709514	0.302104	0.666805	0.299418	0.212442	0.0904555	0.199654	0.190504	0.218527	0.484872	0.401018	0.297299	0.149574	0.220883	0.216444	0.197608	0.306219	0.0926379	0.0848441	0.119929	0.069364	0.0926206	0.186737	0.229676	0.2803	0.166349	0.158635	0
6441	24-11:15	EW2_F1P03_A02	Contig185	O96064	0.001	MYSP_MYTGA Paramyosin	0.0782023	0.0372436	0.160274	Yes	0.361596	0.302367	0.677872	0.896033	0.324002	0.270931	0.607396	0.203027	0.840991	0.834634	1.85954	2.17958	0.154302	0.131439	0.796571	0.548504	0.402938	0.344531	0.230964	0.231935	0.287889	0.274744	0.529716	0.624851	0.799656	0.522742	0.597515	0
1394	6-2:17	EW1_F1P20_D07					0.341666	0.00800088	0.361993	Yes	0.707409	0.302529	0.578973	2.56099	1.81167	0.774774	1.48274	2.48465	3.1931	1.49414	3.71995	2.49821	0.788222	2.26205	1.46166	1.99902	3.74606	1.08844	0.118634	1.59846	0.85321	1.58528	0.398561	0.952664	3.92993	2.83003	1.69715	0
8355	31-12:8	EW1_F1P06_D12		AAN75454.1	2e-13	Na-dependent Cl/HCO3 exchanger	0.0587464	0.00955567	0.0767882	Yes	0.586393	0.302886	0.575158	0.389231	0.228242	0.117893	0.223869	0.2344	0.219216	0.668711	0.53564	0.485395	0.210441	0.176792	0.283904	0.255942	0.229126	0.131158	0.105141	0.200148	0.0881223	0.0936327	0.249305	0.309518	0.207383	0.300679	0.116864	0
8627	32-12:8	EW1_F1P06_B12	Contig400	CAC87888.1	6e-29	toad pancreatic chitinase	0.0100961	0.00344653	0.00484561	Yes	0.290456	0.303017	0.234662	3.44021	0.999228	1.04244	0.807287	2.60823	1.92478	4.98873	3.92772	4.89852	0.767718	1.28921	1.56686	2.46345	0.260749	1.09117	0.842631	1.53319	1.28144	0.681448	1.14553	2.09419	1.03808	0.242482	0.567816	0
745	3-12:14	EW2_R1P02_D09					0.0253698	0.0937539	0.105604	Yes	0.596669	0.303313	0.692224	0.06999	0.0417609	0.0212289	0.0484488	0.0756715	0.0544373	0.0533226	0.0894123	0.0855148	0.0224102	0.054282	0.0353894	0.0549061	0.0537344	0.0810005	0.0273839	0.054638	0.000747954	0.0475643	0.0548168	0.042588	0.0251952	0.0654442	0.0693463	0
1282	5-12:7	EW1_F2P11_H02					0.0497	0.00328008	0.0125468	Yes	0.479702	0.30427	0.412022	0.351458	0.168595	0.106938	0.144809	0.178614	0.286811	0.532005	0.429661	0.457949	0.27494	0.0970588	0.15794	0.0962397	0.33582	0.0924001	0.11736	0.0807189	0.105764	0.151063	0.231714	0.1655	0.113685	0.188735	0.0773867	0
598	3-4:3	EW1_R1P02_D09					0.00669835	9.88807e-05	0.142981	Yes	0.69691	0.304522	0.666238	0.128127	0.0892931	0.0390175	0.0853631	0.140371	0.101049	0.130513	0.140308	0.132941	0.117638	0.0727422	0.0798159	0.0949977	0.087489	0.0670644	0.0627009	0.0159008	0.0335646	0.0402934	0.0714534	0.0939734	0.0802959	0.171232	0.0490956	0
1951	8-3:13	EW2_R1P04_A02		******No hits			0.00515759	0.00329205	0.00144114	No	0.293881	0.304759	0.145591	0.88334	0.259597	0.269206	0.128607	1.18459	0.389058	1.04299	0.874201	1.27986	0.209002	0.372493	0.40238	0.445429	0.0844914	0.22562	0.204353	0.412271	0.357237	0.208222	0.106742	0.305347	0.243786	0.0246728	0.179458	0
6205	23-13:17	EW1_F1P18_F11					0.0336132	0.0029251	0.209517	Yes	0.446188	0.305589	0.727412	0.448389	0.200066	0.137023	0.326164	0.335245	0.43677	0.315878	0.580459	0.675102	0.304417	0.148194	0.316372	0.0622784	0.360602	0.13359	0.235253	0.0658999	0.191892	0.121538	0.185175	0.266973	0.412953	0.51213	0.35306	0
798	3-15:16	EW2_F1P01_C01	Contig447	******No hits			0.00530662	3.2451e-05	0.000929359	Yes	0.754192	0.306007	0.566215	0.224799	0.169542	0.0687901	0.127285	0.266485	0.20001	0.21372	0.237994	0.211759	0.194261	0.141036	0.169148	0.170379	0.177414	0.119518	0.0726659	0.0851653	0.0530224	0.0392774	0.137249	0.108503	0.0976721	0.126525	0.181545	0
6274	24-2:1	EW1_R1P07_B10		******No hits			0.00959324	0.000922475	0.00785906	Yes	0.500307	0.306173	0.514045	0.406901	0.203575	0.124582	0.209165	0.323086	0.264127	0.576093	0.489679	0.463348	0.211593	0.140025	0.227348	0.173499	0.299178	0.147889	0.120177	0.0869818	0.129155	0.150307	0.194434	0.248407	0.193366	0.263349	0.162781	0
93	1-6:8	EW1_F1P05_H09		XP_762067.1	0.73	hypothetical protein UM05920.1	0.0866213	0.0365742	0.0192407	No	0.474278	0.30626	0.223101	0.768374	0.364423	0.235322	0.171425	0.62853	0.26552	1.59121	0.728899	1.38371	0.207456	0.392087	0.469349	0.72271	0.232949	0.586265	0.176544	0.250548	0.165341	0.168305	0.196066	0.332507	0.204914	0.0945901	0.117154	0
687	3-9:7	EW1_F2P11_C01	Contig222	******No hits			0.0867335	0.00292886	0.449088	Yes	0.626398	0.306451	1.17601	0.107589	0.0673936	0.0329707	0.126525	0.117951	0.0975306	0.0726421	0.122288	0.141068	0.102486	0.0349271	0.0542796	0.0634292	0.112808		0.0393761	0.036372		0.0250257	0.0891677	0.0794025	0.0655299	0.426909	0.163708	0
8482	32-3:16	EW1_F2P17_H09					0.17078	0.00798466	0.221519	Yes	0.596763	0.306567	0.591411	0.11504	0.0686518	0.0352675	0.0680361	0.058057	0.147257	0.110911	0.143503	0.148075	0.033237	0.0817759	0.158859	0.0786838	0.0448865	0.0256138	0.0541773	0.0174443	0.0939021	0.0240023	0.0852757	0.163903	0.0888587	0.021881	0.0536435	0
1051	4-14:14	EW2_R1P03_A05		******No hits			0.0252882	0.00310229	0.335264	Yes	0.62679	0.307066	0.765322	0.287574	0.180248	0.0883042	0.220087	0.17413	0.284278	0.284182	0.435466	0.321054	0.166325	0.203321	0.208319	0.157047	0.171971	0.111844	0.121962	0.168861	0.0535372	0.0435395	0.311075	0.355471	0.185327	0.111743	0.225496	0
1981	8-5:9	EW1_F1P03_A02					0.598406	0.0309737	0.124864	Yes	0.917973	0.307581	0.573122	0.501744	0.460588	0.154327	0.287561	0.288687	0.205637	0.818837	0.870582	0.751409	0.563347	0.255978	0.475461	0.802197	0.376867	0.156092	0.199104	0.411869	0.09608	0.0711796	0.191979	0.370464	0.432755	0.470997	0.135641	0
2939	11-13:15	EW2_F1P03_C11		XP_799013.1	2e-10	PREDICTED: similar to Ubiquinol-cytochrome c reductase complex	0.201958	0.0345051	0.0280762	No	0.60874	0.307714	0.409012	0.224435	0.136623	0.0690617	0.0917965	0.28135	0.12285	0.305927	0.399532	0.134792	0.0529578	0.110033	0.193367	0.149487	0.282603	0.222994	0.0477978	0.0820659	0.0546436	0.0328688	0.0760506	0.15042	0.0846891	0.0506136	0.132932	0
707	3-10:10	EW1_F1P01_C05		******No hits			0.131365	0.0069847	0.246297	Yes	0.644304	0.307936	0.54346	0.190439	0.122701	0.058643	0.103496	0.198113	0.114353	0.203439	0.195724	0.277678	0.162592	0.106505	0.132542	0.0557442	0.217377	0.0507762	0.161615	0.0219857	0.0599344	0.0641389	0.11654	0.0157786	0.177095	0.244984	0.148844	0
165	1-10:12	EW2_R1P07_H09		******No hits			0.000502407	0.000539383	0.000160653	No	0.375105	0.308157	0.322656	0.652353	0.244701	0.201027	0.210486	0.83514	0.677436	0.49014	0.54007	0.788891	0.221885	0.215559	0.175237	0.322494	0.324593	0.196579	0.19027	0.20094	0.113538	0.38473	0.225883	0.228494	0.199656	0.234005	0.171337	0
1405	6-3:11	EW2_R1P09_E10		XP_692880.1	2e-08	PREDICTED: similar to Ebpl-prov protein	0.0264708	0.00393283	0.0010306	No	0.382949	0.308274	0.162475	1.07765	0.412685	0.332212	0.175091	1.2396	0.49931	1.25056	1.12822	1.66433	0.364556	0.500078	0.529757	1.02288	0.121168	0.52214	0.217704	0.519044	0.282921	0.242412	0.190468	0.267592	0.295109	0.0952908	0.114812	0
7508	28-10:11	EW2_R1P10_B03		******No hits			0.00967859	0.00165791	0.0808313	Yes	0.420001	0.308606	0.662132	0.477526	0.200561	0.147367	0.316185	0.556568	0.284082	0.379599	0.588313	0.703215	0.132098	0.11778	0.299224	0.236091	0.29525	0.114646	0.140037	0.164762	0.14709	0.178634	0.23806	0.381564	0.450328	0.219032	0.352712	0
63	1-4:12	EW2_R1P06_H09					0.18291	0.0142184	0.0569704	Yes	0.749569	0.309346	0.529621	1.27656	0.956871	0.394899	0.676094	0.468832	0.919727	1.87947	1.89751	2.20451	0.811584	0.742231	1.15096	0.967964	1.1953	0.549047	0.485023	0.529131	0.205659	0.331395	0.707366	0.786591	0.911305	0.782022	0.356255	0
2210	9-2:17	EW1_F1P20_B06	Contig364	P81695	1e-27	MT_EISFO Cadmium-metallothionein (MT)	0.130657	0.113706	0.982832	Yes	0.398523	0.30947	0.815928	0.544878	0.217146	0.168624	0.444582	0.227874	0.673864	0.506656	0.330973	1.8652	0.164904	0.219823	0.206445	0.29693	0.217269	0.0783699	0.186281	0.116863	0.258945	0.308596	0.176366	0.168021	0.429374	2.14072	0.637652	0
7886	29-16:15	EW2_F1P03_H12		AAH54967.1	2e-28	Slc15a2-prov protein	0.685271	0.00658993	0.0957278	Yes	0.915249	0.309747	0.62918	0.202359	0.185209	0.0626802	0.12732	0.0873028	0.318772	0.283962	0.172425	0.249027	0.170419	0.168623	0.186284	0.116637	0.349031	0.0919238	0.0585059	0.0868775	0.0596773	0.0346983	0.128657	0.111109	0.151041	0.203833	0.0760219	0
797	3-15:15	EW2_F1P03_D05		EAS34757.1	3.6	hypothetical protein CIMG_00111	0.0329402	0.136532	0.826135	Yes	0.501684	0.310029	0.925804	0.0507324	0.0254516	0.0157285	0.0469683	0.0590443	0.0423142	0.0400519	0.083662	0.0401433	0.0218327	0.0347163	0.0168745	0.0187008	0.0446525	0.00469192	0.0169403	0.0234679	0.0064708	0.0797511	0.0413399	0.0199911	0.0490356	0.0401317	0.140546	0
5715	22-1:3	EW1_R1P02_E10		EAR89345.1	3.6	ABC transporter family protein	0.0126546	0.00145519	0.0172839	Yes	0.537389	0.310036	0.559525	0.218047	0.117176	0.0676026	0.122003	0.169129	0.199366	0.156722	0.317025	0.294212	0.117283	0.0949533	0.12344	0.108984	0.147446	0.0781423	0.0751121	0.07716	0.0658365	0.0473546	0.0971898	0.103636	0.14709	0.14794	0.123325	0
1113	5-2:8	EW1_F1P05_G06	Contig408	XP_533955.2	4e-17	PREDICTED: similar to Ornithine decarboxylase antizyme (ODC-Az)	0.00918795	0.0022299	0.00769812	Yes	0.491858	0.310238	0.412409	0.269583	0.132596	0.0836349	0.111178	0.201646	0.247563	0.280432	0.229499	0.443177	0.1267	0.150448	0.143226	0.112935	0.132937	0.101921	0.0533706	0.0737396	0.0907075	0.112468	0.150582	0.11616	0.0745544	0.163588	0.079625	0
6125	23-9:5	EW1_F2P16_C10		ABB05095.1	4.7	LipReg4	0.505436	0.00639649	0.0859649	Yes	0.890426	0.312171	0.607067	0.116697	0.10391	0.0364295	0.0708431	0.0848981	0.126244	0.0805019	0.170223	0.147357	0.133685	0.134238	0.102893	0.0693749	0.0945678	0.0409736	0.0890272	0.0160435	0.0246785	0.0444239	0.0793187	0.041977	0.0865348	0.126565	0.0489322	0
5333	20-10:12	EW2_R1P07_B09	Contig246	AAC46873.1	4e-17	NADH dehydrogenase subunit 4	0.170027	0.0127263	0.314382	Yes	0.652846	0.312258	0.702669	1.6324	1.0657	0.509729	1.14703	0.721058	1.08187	2.5961	2.66216	2.14994	0.90392	0.574263	1.87931	1.00458	1.40269	0.66293	0.411844	0.342196	0.829591	0.443972	0.727212	1.81684	1.12051	2.22347	0.603194	0
5053	19-10:4	EW1_R1P01_C05	Contig350	XP_954774.1	6e-05	centrin	0.000238621	1.71986e-05	0.000474185	Yes	0.450081	0.312284	0.529864	0.469854	0.211472	0.146728	0.248959	0.527711	0.499026	0.367066	0.547533	0.432654	0.195816	0.185367	0.265661	0.155812	0.281488	0.132791	0.144212	0.111505	0.187171	0.17016	0.186049	0.257973	0.26604	0.237842	0.314919	0
6320	24-4:13	EW2_R1P04_A06					0.211673	0.0286964	0.0342538	Yes	0.557746	0.312402	0.312593	0.685315	0.382232	0.214094	0.214225	0.421751	0.28286	1.12452	1.36116	0.82784	0.219136	0.204731	0.82653	0.80295	0.274024	0.200759	0.168063	0.45952	0.117974	0.24591	0.238673	0.542949	0.188392	0.117293	0.157561	0
6658	25-8:11	EW2_R1P10_G07	Contig360	AAH69614.1	5e-26	CHIT1 protein	0.0137201	0.00232002	0.00121002	No	0.334764	0.312733	0.248091	2.84067	0.950952	0.888369	0.704743	2.18819	2.01292	2.94333	3.32039	4.29699	0.646566	1.38865	1.33695	2.42015	0.267689	0.811093	0.584491	1.52909	1.27173	0.600191	0.693856	1.20987	1.11104	0.36906	0.505031	0
7479	28-8:16	EW1_F2P17_G02					0.993965	0.0136905	0.277529	Yes	0.814141	0.313176	0.603372	0.0814984	0.0663512	0.0255233	0.0491739	0.0863761	0.0521958	0.0680296	0.0735489	0.159383	0.0350958	0.0671234	0.0366945	0.0630594	0.23592	0.0241877	0.0325215	0.0180903	0.0175481	0.0433757	0.093636	0.103027	0.0199096	0.0372975	0.0401363	0
530	2-16:3	EW1_R1P04_F09	Contig378	******No hits			0.885354	0.000414423	0.274447	Yes	0.831816	0.313433	0.747962	0.100207	0.0833535	0.031408	0.0749507	0.0969359	0.115495	0.0756843	0.104627	0.113968	0.298884	0.0549228	0.0646222	0.0542146	0.0699626	0.0129963	0.0392314	0.0398677	0.0478727		0.0975679	0.0691671	0.045545	0.0572491	0.13442	0
7475	28-8:12	EW2_R1P07_B03		CAI23490.1	0.93	cyclin D3	0.0872176	0.0158295	0.0348149	Yes	0.548998	0.313564	0.421142	0.217189	0.119237	0.0681028	0.0914675	0.0563201	0.255424	0.279927	0.424841	0.282485	0.084652	0.223283	0.134388	0.157771	0.0601405	0.0529396	0.100833	0.118926	0.0575193	0.040119	0.120555	0.16268	0.113453	0.0585436	0.0491496	0
299	2-2:10	EW2_R1P11_F09		XP_687096.1	1.8	PREDICTED: polymerase (DNA directed), alpha	0.321923	0.00338246	0.0112477	Yes	0.840561	0.313631	0.437598	2.12472	1.78595	0.666377	0.929771	1.41469	1.30094	2.85484	2.66842	3.08852	1.9386	1.40464	2.01173	2.34871	1.41221	0.883695	0.817228	0.680408	0.571167	0.468188	1.04368	1.14734	1.09129	1.07071	0.496603	0
5625	21-11:15	EW2_F1P03_G02					0.119247	0.00601392	0.105195	Yes	0.577173	0.314126	0.599497	0.295543	0.170579	0.0928377	0.177177	0.49269	0.152652	0.279792	0.40139	0.266946	0.240353	0.0686886	0.273425	0.121507	0.263305	0.0726841	0.135841	0.118329	0.0790954	0.0746295	0.131727	0.130544	0.145753	0.334685	0.208139	0
7454	28-7:8	EW1_F1P06_A03	Contig416	AAV84266.1	9e-36	ubiquitin	0.0280857	0.000261285	0.0310706	Yes	0.613029	0.314275	0.610611	1.72517	1.05758	0.542178	1.05341	1.45896	1.17255	2.14729	2.0462	2.03306	0.779122	0.836576	1.67661	1.02054	1.18629	0.559341	0.701056	0.46094	0.557675	0.464785	0.882395	1.36083	1.28724	1.44444	0.580974	0
4482	17-8:11	EW2_R1P10_G05		ZP_00951314.1	3.7	hypothetical protein CA2559_13318	0.0141512	0.00137892	0.0900882	Yes	0.469646	0.314335	0.656036	0.245427	0.115264	0.0771462	0.161009	0.11674	0.26009	0.302225	0.296216	0.327591	0.0733613	0.0694163	0.151014	0.180262	0.146765	0.100186	0.083054	0.072846	0.0610381	0.0738584	0.146188	0.163359	0.176011	0.268903	0.095733	0
8278	31-7:16	EW1_F2P17_E05		AAX11350.1	4e-08	eisenstasin II	0.023161	0.00556144	0.443147	Yes	0.544374	0.314555	0.843196	0.421512	0.22946	0.132588	0.355417	0.533217	0.274938	0.45663	0.292881	0.678664	0.236227	0.216191	0.261631	0.183555	0.259366	0.0689906	0.15483	0.0982919	0.171812	0.22715	0.566208	0.22089	0.34262	0.374279	0.353616	0
3445	13-11:11	EW2_R1P10_H08	Contig390	XP_227566.2	6e-19	PREDICTED: similar to secretory protein precursor	0.06743	0.000796402	0.000467997	No	0.342889	0.314835	0.201973	1.39538	0.478459	0.439313	0.281828	1.29937	0.936274	1.28175	1.73689	1.95319	0.221254	0.614616	0.525396	1.87588	0.187084	0.414274	0.295767	0.39574	0.610364	0.552882	0.355973	0.508832	0.468229	0.099256	0.211212	0
6068	23-5:16	EW1_F2P17_F03					0.98545	0.800745	0.894408	Yes	0.799325	0.314882	0.956088	0.322564	0.257834	0.10157	0.3084	0.228882	0.232485	0.781808	0.0993876	0.844583	0.0764086	0.505741	0.0726164	1.1579	0.350689	0.118491	0.843833	0.00257931	0.0494168	0.848201	0.769426	0.154947	0.548206	0.0871657	0.489703	0
6337	24-5:13	EW2_R1P04_A10	Contig275	EAA11850.2	6e-06	ENSANGP00000020865	0.135797	0.0151627	0.0115056	No	0.5157	0.31589	0.305306	0.397053	0.20476	0.125425	0.121223	0.18823	0.2995	0.448203	0.689618	0.566332	0.07186	0.188331	0.272466	0.508191	0.192078	0.159408	0.0780118	0.245267	0.172696	0.0589287	0.0977669	0.21289	0.178241	0.105227	0.0670558	0
3601	14-4:14	EW2_R1P01_F04					0.979055	0.01004	0.657559	Yes	0.9834	0.315915	1.04077	0.0535388	0.05265	0.0169137	0.0557217	0.0506036	0.0737347	0.0530562	0.0538661	0.0412514	0.0560692	0.0317661	0.0611422	0.0491311	0.0756152	0.0537153	0.0157445	0.0136926	0.0181548	0.00658407	0.118717	0.0491361	0.0303852	0.0633732	0.0478236	0
455	2-11:13	EW2_R1P05_E09	Contig234	AAC39456.1	3e-27	ribosomal protein L41	0.00965931	0.000409315	0.00321446	Yes	0.660302	0.31596	0.58144	0.533598	0.352336	0.168596	0.310255	0.486409	0.704444	0.580403	0.419834	0.518102	0.445257	0.284934	0.329493	0.37041	0.350673	0.242526	0.302625	0.161595	0.10363	0.11083	0.264878	0.318089	0.256098	0.332531	0.400646	0
4003	15-12:8	EW1_F1P06_D12		AAN75454.1	2e-13	Na-dependent Cl/HCO3 exchanger	0.160361	0.00309697	0.0292207	Yes	0.776184	0.316462	0.559213	0.203473	0.157932	0.0643913	0.113784	0.132275	0.127516	0.278042	0.291309	0.255283	0.146898	0.177133	0.156663	0.130675	0.18445	0.0646338	0.0802674	0.0650761	0.0670043	0.0489343	0.119211	0.117318	0.13342	0.139954	0.0730342	0
8553	32-8:2	EW1_R1P06_A08		CAA34256.1	0.001	unnamed protein product	0.000957735	4.05234e-06	0.718782	Yes	0.517665	0.316583	0.941387	0.299693	0.155141	0.0948777	0.282127	0.246038	0.289414	0.348317	0.333676	0.292122	0.100133	0.129966	0.215918	0.163718	0.195361	0.0998272	0.0979607	0.104657	0.0979393	0.0766998	0.238213	0.322746	0.299411	0.377347	0.205774	0
6005	23-2:4	EW1_F1P09_D10	Contig397	BAD51949.1	8e-13	cathepsin C	0.00120066	4.74551e-05	0.00241666	Yes	0.55495	0.316682	0.658586	0.25771	0.143016	0.081612	0.169724	0.302612	0.25625	0.194926	0.249363	0.301579	0.191575	0.120877	0.121697	0.145983	0.145433	0.114523	0.101958	0.0710488	0.0608282	0.0717457	0.18351	0.157126	0.162362	0.160984	0.186872	0
8607	32-11:5	EW1_F2P16_B08					0.0102401	0.00173308	0.301198	Yes	0.57202	0.316917	0.739457	0.114705	0.0656134	0.0363519	0.0848193	0.0822363	0.0922443	0.109376	0.160232	0.14936	0.0574989	0.0621599	0.0630545	0.074786	0.0721535	0.0423974	0.0394204	0.0138074	0.0556233	0.0494547	0.0853878	0.156306	0.0423736	0.0818934	0.0947886	0
2465	10-1:17	EW1_F1P20_D10		******No hits			0.14953	0.0722637	0.0957861	Yes	0.531897	0.317008	0.401756	0.233632	0.124268	0.0740632	0.093863	0.115416	0.0919445	0.246859	0.704443	0.377199	0.124108	0.0840625	0.15028	0.165998	0.113866	0.095781	0.0599245	0.0915656	0.0657385	0.0645024	0.0954424	0.0928241	0.121333	0.103056	0.0657686	0
2019	8-7:13	EW2_R1P04_B06	Contig86	BAD97962.1	1.6	bitter taste receptor T2R8	0.00762919	0.00643495	0.00906943	Yes	0.519009	0.317131	0.540042	0.122849	0.0637596	0.0389591	0.0663435	0.139349	0.177209	0.0761009	0.11389	0.130734	0.04988	0.080061	0.0665545	0.0769247	0.0515392	0.0835395	0.0171223	0.0767484	0.0179417	0.0455678	0.0545839	0.0715265	0.0821256	0.0523726	0.0765385	0
700	3-10:3	EW1_R1P03_D09	Contig127	EAR89345.1	3.6	ABC transporter family protein	0.421159	0.00328283	0.724507	Yes	0.796018	0.317206	0.96217	0.046122	0.036714	0.0146302	0.0443772	0.0494562	0.0529425	0.038748	0.0363559	0.0565838	0.0565923	0.0563828	0.0197873	0.0281243	0.0375651	0.00910428	0.0340248	0.0153475	0.00963653		0.0392101	0.0413973	0.0398943	0.0455855	0.0583033	0
1868	7-14:15	EW2_F1P03_D02		AAH61830.1	3e-75	ATP synthase, H+ transporting, mitochondrial F1 complex, alpha	0.101104	0.00110203	0.780377	Yes	0.69274	0.317701	0.886964	0.196636	0.136217	0.0624714	0.174409	0.270147	0.123266	0.236772	0.205051	0.181834	0.204139	0.0954862	0.152539	0.0944772	0.166949	0.0913529	0.0865605	0.0494027	0.0317953	0.0766036	0.255009	0.151372	0.11535	0.0641522	0.564951	0
1773	7-9:5	EW1_F2P16_C10		ABB05095.1	4.7	LipReg4	0.0491265	0.000987665	0.014987	Yes	0.65236	0.317764	0.490825	0.117717	0.0767941	0.0374063	0.0577786	0.106581	0.105086	0.083467	0.137016	0.176479	0.0751171	0.0634033	0.0809621	0.0615585	0.112517	0.0487991	0.0393492	0.0319511	0.0280556	0.042547	0.0323062	0.0616371	0.0600652	0.100039	0.053816	0
3806	14-16:15	EW2_F1P03_F12		XP_390152.1	4.7	hypothetical protein FG09976.1	0.98586	0.00708782	0.933924	Yes	0.861934	0.317835	0.839287	0.130561	0.112535	0.0414969	0.109579	0.0797354	0.0946109	0.158422	0.170899	0.185749	0.10732	0.0549891	0.106115	0.087775	0.328352	0.0778748	0.0811916	0.0343164	0.0302118	0.0187713	0.0953435	0.125814	0.113081	0.295214	0.0394533	0
453	2-11:11	EW2_R1P10_F05	Contig355	BAA34955.1	7e-09	myosin heavy chain	0.281833	0.00292234	0.0217117	Yes	0.823388	0.317913	0.513884	0.356992	0.293943	0.113492	0.183452	0.276311	0.203876	0.426373	0.466396	0.517588	0.28334	0.209659	0.327988	0.280448	0.40159	0.128131	0.146573	0.149281	0.109549	0.0613076	0.139049	0.293996	0.210936	0.147529	0.163334	0
3701	14-10:12	EW2_R1P07_F12	Contig407	ZP_01160165.1	1.6	hypothetical protein SKA34_13220	0.0507319	0.00326376	0.0274518	Yes	0.651272	0.317926	0.697612	0.0747803	0.0487023	0.0237746	0.0521677	0.0781062	0.0920331	0.0651401	0.0878789	0.0568294	0.0389105	0.0610689	0.076371	0.0288023	0.0524211	0.0471397	0.0064281	0.0327913	0.0321531		0.0686614	0.0433637	0.0611786	0.041059	0.0516607	0
3181	12-12:2	EW1_R1P06_B11		XP_954774.1	6e-05	centrin	0.173316	0.000683418	0.202107	Yes	0.718263	0.317977	0.728984	0.208445	0.149718	0.0662806	0.151953	0.274802	0.124363	0.239445	0.250127	0.192255	0.122572	0.159048	0.173673	0.0883161	0.251583	0.0646242	0.0845759	0.0720555	0.0411603	0.0789121	0.198329	0.0919266	0.252968	0.144603	0.121471	0
8317	31-10:4	EW1_R1P01_C08	Contig308	BAE23903.1	1e-11	unnamed protein product	0.0212127	0.00246987	0.00523137	Yes	0.471223	0.318148	0.351161	0.284298	0.133968	0.0904489	0.0998344	0.266981	0.452226	0.211091	0.223326	0.326306	0.100194	0.214057	0.113619	0.216909	0.0816392	0.120164	0.0451416	0.120669	0.0898624	0.102918	0.104483	0.184437	0.0804339	0.0525099	0.12185	0
2669	10-13:17	EW1_F1P18_D10					0.014196	0.000657497	0.000309115	No	0.317273	0.318271	0.163747	4.73712	1.50296	1.50769	0.775689	5.93135	4.40594	2.86294	5.44898	5.85132	1.04939	2.71445	1.99729	4.32889	0.311388	1.97199	0.987691	2.15991	1.52287	1.216	1.48698	1.57139	1.19083	0.101831	0.991106	0
4126	16-3:12	EW2_R1P06_B08		******No hits			0.249822	0.0313188	0.0200604	No	0.666402	0.318378	0.281534	0.692702	0.461618	0.220541	0.195019	0.45995	0.235801	0.94093	1.11947	1.39606	0.213737	0.505236	0.905294	0.683008	0.313922	0.35068	0.14476	0.445448	0.20364	0.113299	0.185257	0.290231	0.28067	0.119432	0.156512	0
4201	16-8:2	EW1_R1P06_A08		CAA34256.1	0.001	unnamed protein product	0.0260901	0.000567869	0.113904	Yes	0.606742	0.319117	0.785937	0.22254	0.135025	0.0710164	0.174903	0.199617	0.179463	0.312056	0.276435	0.176621	0.0910874	0.134656	0.183311	0.113823	0.175372	0.057568	0.0642219	0.0975362	0.066794	0.0749939	0.154387	0.203405	0.179115	0.195601	0.148767	0
5156	19-16:5	EW1_F1P09_D01	Contig392	AAF72203.1	1	potassium transporter Trk1p	0.00124339	5.58394e-05	0.00710186	Yes	0.532567	0.319204	0.615882	0.372465	0.198363	0.118892	0.229395	0.378315	0.317209	0.296932	0.450064	0.44699	0.177697	0.168039	0.203473	0.189175	0.267202	0.131471	0.0848958	0.123358	0.143409	0.120312	0.178187	0.240977	0.200843	0.321243	0.229285	0
212	1-13:8	EW1_F1P07_G01		******No hits			0.483083	0.0068357	0.105384	Yes	0.863069	0.319961	0.576286	0.414946	0.358127	0.132767	0.239128	0.339745	0.18373	0.6546	0.560184	0.537427	0.537384	0.229175	0.327392	0.508908	0.287097	0.152081	0.200707	0.15287	0.106849	0.0827404	0.244212	0.194698	0.263415	0.489905	0.12743	0
2022	8-7:16	EW1_F2P17_G07					0.15601	0.0211169	0.749848	Yes	0.624376	0.32048	0.780691	0.0815437	0.050914	0.0261331	0.0636605	0.095139	0.157824	0.0556649	0.111992	0.0385172	0.0940091	0.0570623	0.0517087	0.0387673	0.0318153	0.0350404	0.00940484	0.0372506	0.0400403	0.0247973	0.0504579	0.0154463	0.102485	0.153395	0.0853344	0
4623	17-16:16	EW2_F1P01_G05		XP_393687.2	2e-17	PREDICTED: similar to CG30084-PB, isoform B	0.386833	0.00525153	0.485406	Yes	0.748985	0.320553	0.812395	0.127078	0.0951794	0.0407351	0.103237	0.124401	0.219867	0.100848	0.123821	0.0970299	0.17997	0.0540619	0.109965	0.0648006	0.112665	0.0569122	0.0189931	0.0366348	0.0564825	0.0501463	0.111472	0.080322	0.0775179	0.195107	0.0865982	0
6091	23-7:5	EW1_F2P16_C02		NP_001002155.1	8e-34	ribosomal protein L21	0.0331237	0.000698757	0.0919463	Yes	0.657202	0.320633	0.76169	2.38937	1.5703	0.76611	1.81996	1.72954	1.75494	2.82072	3.1472	2.89029	1.47109	1.08946	1.65746	1.88422	1.90759	0.558953	1.10603	0.685774	0.847694	0.734332	1.45601	1.88591	2.07686	2.14683	1.63087	0
4073	15-16:10	EW1_F1P02_C08					0.0537873	0.027563	0.000424594	No	0.530036	0.320756	0.330062	0.17497	0.0927405	0.0561228	0.0577511	0.14663	0.227438	0.153342	0.197375	0.162472	0.0512832	0.177092	0.11396	0.153786	0.0431026	0.0581927	0.0514226	0.198167	0.0943599	0.00995074	0.104354	0.075276	0.0614696	0.0382594	0.0347726	0
48	1-3:14	EW2_R1P01_G09	Contig285	******No hits			0.217678	0.00103992	0.871382	Yes	0.761529	0.321964	0.77484	0.0665713	0.0506959	0.0214335	0.0515821	0.0851589	0.0440426	0.0602965	0.0713842	0.0809909	0.0721046	0.0305655	0.0380802	0.0580599	0.0687219	0.0392212	0.0110046	0.0252434	0.0151814	0.0273475	0.0269246	0.0372407	0.0300348	0.0845092	0.143482	0
6303	24-3:13	EW2_R1P04_A02		******No hits			0.0426278	0.0119696	0.0105512	No	0.350312	0.322221	0.1722	0.907772	0.318003	0.292504	0.156319	0.86743	0.360671	1.52163	1.27866	1.01269	0.0818479	0.422356	0.704162	0.768431	0.173857	0.303865	0.129228	0.427983	0.548019	0.232487	0.302963	0.68006	0.118152	0.0365357	0.104944	0
85	1-5:17	EW1_F1P20_A08	Contig244	******No hits			0.241065	0.0224338	0.0326922	Yes	0.47298	0.322251	0.331969	1.27975	0.605295	0.4124	0.424837	1.32483	1.19816	2.58853	0.678557	1.23114	2.03857	0.492468	0.79847	0.147182	0.68868	0.478589	0.829152	0.470835	0.340845	0.187315	0.158563	0.89179	0.788302	0.310467	0.399889	0
2125	8-13:17	EW1_F1P18_H11		CAA49266.1	0.25	outer dense fiber protein	0.0562371	1.11431e-05	0.00565215	Yes	0.758192	0.322545	0.667725	3.8246	2.89978	1.23361	2.55378	3.85306	2.89245	4.13258	3.9728	4.47242	2.68256	2.42887	3.35247	2.36334	3.97176	1.09794	1.36508	1.09081	1.24853	1.39958	2.55911	3.14119	2.86138	2.53483	1.863	0
8546	32-7:12	EW2_R1P07_A12	Contig316	ABC59321.1	1.6	Jacob 6	0.163143	0.0121532	0.264536	Yes	0.699977	0.322639	0.677763	0.173647	0.121549	0.0560253	0.117692	0.101159	0.104288	0.216774	0.227068	0.304042	0.0974243	0.106453	0.192152	0.118423	0.112421	0.0776708	0.0845921	0.0599086	0.0563752	0.0248746	0.0676307	0.240568	0.142984	0.127513	0.0761208	0
7740	29-8:5	EW1_F2P16_G08	Contig157	AAH30344.1	1e-31	Hypothetical protein D11Ertd672e	0.899413	0.00453492	0.0686978	Yes	1.00911	0.322866	0.719777	0.0936442	0.094497	0.0302345	0.0674029	0.101135	0.0856883	0.061124	0.0926626	0.146711	0.0853276	0.133164	0.0692867	0.06353	0.150656		0.0325043	0.0242734	0.0407687	0.0259786	0.063623	0.0695208	0.0704996	0.0738953	0.0603757	0
320	2-3:14	EW2_R1P01_E09		XP_675980.1	4.7	hypothetical protein	0.378402	0.000873072	0.26861	Yes	0.836366	0.322931	0.781968	0.119047	0.0995672	0.0384441	0.0930913	0.0977305	0.0930094	0.164819	0.105556	0.1512	0.108415	0.136736	0.0612469	0.0851695	0.126544	0.0469548	0.0599677	0.0349688	0.03305	0.0258048	0.101521	0.0529227	0.081416	0.117149	0.136427	0
38	1-3:4	EW1_F1P10_G01					0.0014917	6.05025e-05	0.864153	Yes	0.629141	0.323579	0.678414	0.100296	0.0631004	0.0324537	0.0680423	0.107506	0.104719	0.0907502	0.103294	0.0961699	0.0557796	0.079191	0.0509684	0.0531446	0.0836082	0.0502253	0.0300184	0.0333099	0.0126753	0.0565565	0.26219	0.0551044	0.0331615	0.0425782	0.0714945	0
6143	23-10:6	EW1_F2P13_D10		******No hits			0.0797659	0.00936391	0.111278	Yes	0.628316	0.323608	0.67653	0.121157	0.076125	0.0392075	0.0819665	0.172785	0.0716513	0.0805201	0.124691	0.210026	0.075213	0.058701	0.0757682	0.0773965	0.098739	0.0269666	0.0450074	0.0549023	0.0361987	0.0384105	0.0766075	0.0693736	0.0812338	0.07903	0.108439	0
4239	16-10:6	EW1_F2P13_B12					0.0670163	0.00165006	0.0956239	Yes	0.659316	0.323677	0.684562	1.43151	0.943818	0.463348	0.979959	1.10922	0.950444	1.761	2.17397	1.48942	0.860342	0.604703	1.25141	1.0391	1.10706	0.473471	0.477372	0.523188	0.454753	0.397149	0.736879	1.24403	1.05445	1.33254	0.701626	0
4537	17-11:15	EW2_F1P03_G01		AAZ18319.1	1.2	hypothetical protein Psyc_0456	0.481696	8.16693e-06	0.254966	Yes	0.749453	0.323728	0.743505	1.1817	0.885631	0.38255	0.878603	1.26944	1.11575	1.27028	1.05772	1.21087	1.73582	1.42218	0.749681	0.46513	0.632925	0.30089	0.622325	0.289545	0.480972	0.314183	1.6105	0.82584	0.580867	0.617722	1.09707	0
1337	5-15:11	EW2_R1P11_G10		NP_001034517.1	0.086	chitinase 5	0.034308	0.00206841	0.00496839	Yes	0.588874	0.324029	0.506937	0.163272	0.0961469	0.0529049	0.0827688	0.0875603	0.217703	0.173635	0.191457	0.183099	0.0579398	0.070066	0.126801	0.136266	0.117134	0.0971827	0.0438075	0.0603812	0.0246901	0.0653007	0.0748356	0.0679831	0.0973392	0.0936136	0.0837913	0
1647	7-1:15	EW2_F1P01_C10					0.0633344	0.000812963	0.00883318	Yes	0.634022	0.324114	0.511039	0.114673	0.0727051	0.0371671	0.0586023	0.111376	0.171255	0.0775522	0.108533	0.123513	0.103002	0.0799216	0.0623408	0.0397581	0.0995674	0.0277194	0.034764	0.0401741	0.0410337	0.0446469	0.0581208	0.0615074	0.0485772	0.0873953	0.04554	0
7055	26-15:17	EW1_F1P18_D02					0.00999221	0.00279013	0.000573523	No	0.303156	0.324224	0.189403	1.09487	0.331917	0.354984	0.207372	1.44331	1.18851	0.574869	1.1041	1.44504	0.12292	0.51334	0.406171	0.930411	0.168942	0.244867	0.258582	0.705895	0.390968	0.322578	0.28675	0.327917	0.262875	0.0606489	0.255809	0
3255	12-16:8	EW1_F1P07_B03	Contig295	AAS66770.1	0.0004	cys-rich cocoon protein	0.00592273	0.00110939	0.00298391	Yes	0.520849	0.32474	0.425807	2.10654	1.09719	0.684079	0.89698	1.90182	1.25614	2.77249	2.3281	2.69013	0.971034	1.00985	1.42565	1.05068	1.08252	0.767565	0.593634	1.09165	0.586336	0.513653	0.81031	1.27873	1.03677	0.881408	0.613228	0
8143	30-15:17	EW1_F1P18_D01					0.00661287	0.000112732	0.0238225	Yes	0.623571	0.325097	0.643289	0.115837	0.0722324	0.0376582	0.0745165	0.124104	0.139133	0.135869	0.0907982	0.0979074	0.0616072	0.0774361	0.0584714	0.0718715	0.0980812	0.0486414	0.0447947	0.0257021	0.0497965	0.0271579	0.118937	0.0677432	0.0673881	0.0583121	0.0725663	0
988	4-11:2	EW1_R1P06_B05		NP_904500.1	7e-10	endopeptidase PepO	0.00459813	9.6776e-06	0.000743688	Yes	0.597824	0.325117	0.638353	1.07655	0.643586	0.350004	0.687217	1.14416	1.06779	0.865084	1.27384	1.07404	0.812352	0.577698	0.559391	0.459653	0.915042	0.428399	0.38034	0.367465	0.232158	0.377871	0.673115	0.636058	0.82581	0.661986	0.654867	0
4181	16-6:16	EW1_F2P17_G09					0.312648	0.17222	0.590267	Yes	0.584456	0.325269	1.25318	0.318868	0.186364	0.103718	0.399597	0.856508	0.123813	0.499353	0.35964	0.173094	0.113539	0.357834	0.109799	0.101639	0.495826	0.0376008	0.137464	0.219117	0.0236289	0.448499	0.360359	1.4178	0.112746	0.349903	0.505494	0
8519	32-6:2	EW1_R1P05_B12	Contig272	******No hits			0.00356393	0.000157511	0.687756	Yes	0.550302	0.325784	0.967142	0.540577	0.29748	0.176111	0.522814	0.377623	0.52117	0.646874	0.645208	0.561991	0.21886	0.241568	0.377687	0.301933	0.386406	0.117636	0.258803	0.160903	0.21227	0.162919	0.485127	0.513247	0.561412	0.623639	0.448064	0
7637	29-2:4	EW1_F1P09_H12					0.00706737	0.000495844	0.0280272	Yes	0.579225	0.325849	0.662296	0.361673	0.20949	0.117851	0.239535	0.306168	0.402063	0.253997	0.399696	0.495186	0.170282	0.211407	0.22401	0.192862	0.259428	0.0842537	0.16825	0.108117	0.141373	0.104919	0.190378	0.206627	0.248401	0.322276	0.250412	0
2119	8-13:11	EW2_R1P11_A02		XP_582692.2	0.006	PREDICTED: similar to Cysteine-rich motor neuron 1 protein	0.0906984	0.00924132	0.0429295	Yes	0.64749	0.325988	0.533222	0.557067	0.360695	0.181597	0.29704	0.294463	0.361083	0.727942	0.865966	0.800392	0.343046	0.29766	0.42136	0.505863	0.280506	0.187736	0.251285	0.28362	0.118498	0.124563	0.440498	0.290283	0.348668	0.284377	0.182392	0
6454	24-12:11	EW2_R1P10_B10		BAD46375.1	8	putative DNA-binding protein	0.157194	0.00681522	0.0915177	Yes	0.609788	0.326243	0.601216	1.03073	0.628525	0.336267	0.619689	0.529209	0.792056	1.14453	1.72985	1.40185	0.36328	0.383257	1.21807	0.901016	0.641915	0.333666	0.432636	0.258834	0.373334	0.308227	0.395878	1.02055	0.761388	0.657371	0.451915	0
1206	5-7:16	EW1_F2P17_A07					0.245818	0.147898	0.244405	Yes	0.593612	0.32632	0.48433	0.231495	0.137418	0.0755415	0.11212	0.0732783	0.083029	1.16152	0.61348	0.153347	0.0763508	0.23235	0.090707	0.18816	0.161845	0.119263	0.0818133	0.0583691	0.0629921	0.0685691	0.0618441	0.086477	0.273323	0.253156	0.0478797	0
1096	5-1:8	EW1_F1P05_G02	Contig168	XP_789979.1	1.2	PREDICTED: similar to Gamma-glutamyltranspeptidase 1 precursor	0.00712066	0.00598317	0.0474933	Yes	0.283523	0.32634	0.221984	2.70774	0.767706	0.883644	0.601075	4.30844	1.75196	3.62988	2.10801	2.52016	0.666056	1.72971	1.14318	0.852245	0.237582	1.4995	0.621881	0.524466	0.870931	1.26483	2.43905	2.03329	1.12899	0.011082	1.2645	0
7300	27-14:7	EW1_F2P11_D11	Contig218	XP_651527.1	6.3	BspA-like leucine rich repeat protein	0.102344	0.00605079	0.0981062	Yes	0.63495	0.326574	0.653234	0.509173	0.323299	0.166283	0.332609	0.316041	0.343436	0.522839	0.823198	0.732598	0.195958	0.247521	0.442154	0.397405	0.414423	0.136026	0.179453	0.19753	0.195058	0.135165	0.23348	0.407828	0.352872	0.450868	0.268706	0
5073	19-11:7	EW1_F2P11_C09	Contig392	AAF72203.1	1	potassium transporter Trk1p	0.0641439	0.00587297	0.0434555	Yes	0.617357	0.326598	0.539992	1.32015	0.815001	0.431157	0.712868	0.807508	0.921394	1.40009	2.24229	1.7166	0.728128	0.623032	0.996906	1.01028	0.787002	0.405122	0.520877	0.445037	0.40866	0.388238	0.523362	0.850654	0.862047	0.989652	0.484703	0
203	1-12:16	EW1_R1P08_H01					0.369545	0.0925854	0.81149	Yes	0.62711	0.327399	0.937469	0.423937	0.265855	0.138797	0.397428	0.204397	0.530404	1.25566	0.293755	0.342426	0.20714	0.290375	0.273836	0.113031	0.713374	0.24521	0.0867364	0.163774	0.0682961	0.216529	0.469403	0.506231	0.930148	0.269414	0.166504	0
1520	6-10:7	EW1_F2P11_E06		******No hits			0.836619	0.00578621	0.0659732	Yes	0.984701	0.327925	0.577333	0.16941	0.166818	0.0555538	0.0978061	0.0961193	0.174987	0.203612	0.208902	0.195045	0.0626974	0.236112	0.22885	0.183744	0.207533		0.0673509		0.0396613	0.0641846	0.0638189	0.0991341	0.203972	0.0829271	0.0836354	0
6261	24-1:5	EW1_F2P15_A02		XP_674926.1	3.6	Pb-fam-2 protein	0.350621	0.000594858	0.0373589	Yes	0.772648	0.327995	0.773496	0.230535	0.178122	0.0756143	0.178318	0.240245	0.176112	0.276185	0.261268	0.213282	0.128835	0.145903	0.121676	0.252376	0.310628	0.0512699	0.109673		0.0500146	0.11624	0.221526	0.160491	0.188049	0.175782	0.153409	0
3759	14-14:2	EW1_R1P07_E08		AAH75453.1	0.002	Mcfp-prov protein	0.0773292	0.00273188	0.00300631	Yes	0.667576	0.328012	0.327847	0.241595	0.161283	0.0792461	0.0792064	0.214848	0.164747	0.197733	0.377231	0.31175	0.126523	0.222027	0.148588	0.19307	0.135417	0.112839	0.0702605	0.0838579	0.0658127	0.0714276	0.0888687	0.10292	0.0874109	0.0882465	0.0441864	0
3173	12-11:11	EW2_R1P10_B07		AAD27874.1	0.56	class III chitinase	0.147834	0.0168504	0.0503258	Yes	0.580278	0.328362	0.524212	0.612184	0.355237	0.201018	0.320914	0.413694	0.236891	0.868795	1.08561	0.930235	0.222178	0.174891	0.71535	0.49461	0.411472	0.180353	0.155434	0.337448	0.18069	0.192029	0.245385	0.425439	0.36602	0.300462	0.29646	0
5746	22-2:17	EW1_F1P20_D07					0.118457	0.00478358	0.151222	Yes	0.537031	0.328438	0.746162	2.58001	1.38554	0.847373	1.92511	1.88095	1.9179	3.85143	2.43891	3.37354	3.09624	0.519216	2.00733	0.943878	1.67643	1.84042	0.709579	0.713271	0.649049	0.72264	2.81462	1.64792	1.73516	1.60088	2.0522	0
5893	22-11:11	EW2_R1P10_F06		AAH44393.1	1e-41	Chaperonin containing TCP1, subunit 6A (zeta 1)	0.016279	0.000314125	0.0198804	Yes	0.606389	0.328867	0.660282	0.485574	0.294447	0.159689	0.320616	0.372471	0.398227	0.560049	0.610643	0.532158	0.253913	0.279228	0.470588	0.277031	0.239452	0.160426	0.159755	0.186303	0.255273	0.0851968	0.240218	0.329003	0.325518	0.447909	0.294006	0
3387	13-8:4	EW1_F1P10_H12					0.0264644	0.000332117	0.00267767	Yes	0.66214	0.329065	0.525227	0.44612	0.295394	0.146802	0.234314	0.433293	0.393492	0.319889	0.57072	0.567698	0.321322	0.231048	0.310696	0.246218	0.396011	0.173024	0.156501	0.0938443	0.160358	0.167318	0.208505	0.21945	0.228801	0.228567	0.295167	0
1152	5-4:13	EW2_R1P04_G06		******No hits			0.686389	0.00212933	0.0466349	Yes	0.934515	0.329101	0.434317	0.119042	0.111246	0.0391767	0.0517019	0.172957	0.0945756	0.100872	0.127906	0.11327	0.133642	0.104086	0.0911767	0.153505	0.0875153	0.057803	0.0558538	0.045192	0.063413	0.00997465	0.0192127	0.0804498	0.0505444	0.134439	0.035174	0
7833	29-13:13	EW2_R1P05_H08	Contig278	CAF93579.1	0.085	unnamed protein product	0.18929	0.143512	0.150118	Yes	0.341064	0.329443	0.300133	0.379226	0.129341	0.124934	0.113818	0.210173	1.42921	0.274398	0.281923	0.337528	0.0536368	0.174196	0.180321	0.357706	0.0600625	0.101972	0.106941	0.186646	0.0924225	0.161799	0.236998	0.0854258	0.190326	0.0439079	0.112898	0
4650	18-2:9	EW1_F1P02_F01	Contig366	CAB41016.1	3e-44	cyclophilin A	0.01167	0.0029302	0.326224	Yes	0.463448	0.329597	0.70727	0.14849	0.0688172	0.0489418	0.105022	0.0614457	0.170213	0.175286	0.209901	0.187601	0.104633	0.0698939	0.0455427	0.0623481	0.0743253	0.0607607	0.0552027	0.0327247	0.0451377	0.0566761	0.0763805	0.115595	0.0718519	0.242388	0.0830879	0
3074	12-5:14	EW2_R1P01_B07		ABB06348.1	4.7	Zinc-containing alcohol dehydrogenase superfamily	0.30134	0.003931	0.235541	Yes	0.763005	0.329674	0.747721	0.156422	0.119351	0.0515684	0.11696	0.0861119	0.155171	0.151631	0.246627	0.18741	0.116196	0.100265	0.100027	0.0941651	0.22069	0.0864552	0.0340045	0.061968	0.0417592	0.047937	0.14518	0.0947125	0.151654	0.163938	0.0640242	0
412	2-9:4	EW1_R1P01_E01		XP_786523.1	4e-06	PREDICTED: similar to l-isoaspartyl protein carboxyl	0.0787411	0.000581806	0.0413095	Yes	0.562643	0.330613	0.489013	0.14497	0.0815665	0.047929	0.0708924	0.150738	0.128971	0.112451	0.136748	0.214189	0.170077	0.0481727	0.0785477	0.0520532	0.107778	0.0564828	0.0612025	0.0405459	0.0354943	0.0508397	0.0359755	0.0811301	0.0565941	0.162904	0.0665435	0
352	2-5:12	EW2_R1P07_E01		AAP40669.1	4.8	complement C4	0.0590515	0.000941972	0.0047042	Yes	0.612135	0.330829	0.496266	0.141776	0.0867858	0.0469035	0.0703584	0.124989	0.105619	0.146814	0.154608	0.191161	0.0999258	0.159721	0.052879	0.0689995	0.0845422	0.080791	0.0697112	0.0178244	0.0463803	0.0487541	0.0607005	0.0860643	0.0628869	0.111143	0.0472195	0
1858	7-14:5	EW1_F1P09_C06		CAG76864.1	3.6	putative mechanosensitive ion channel	0.189477	0.0105791	0.421169	Yes	0.689513	0.330837	0.751126	0.099021	0.0682763	0.0327598	0.0743773	0.139339	0.0885925	0.0709117	0.0809253	0.13439	0.119868	0.0426654	0.0645353	0.0481661	0.0933319	0.0157804	0.0544183	0.0753803	0.0121226	0.0480826	0.0579577	0.0816815	0.053932	0.160209	0.0556459	0
427	2-10:2	EW1_R1P06_F01					0.000659551	9.05046e-06	0.000241953	Yes	0.599675	0.331372	0.587434	0.752489	0.451249	0.249354	0.442038	0.891644	0.788943	0.742729	0.639253	0.722369	0.571397	0.438502	0.366564	0.399803	0.509536	0.309641	0.247342	0.229577	0.167449	0.327426	0.432982	0.534047	0.383586	0.398339	0.477674	0
5870	22-10:5	EW1_F2P16_F02		XP_851109.1	0.065	PREDICTED: similar to protocadherin 11 X-linked isoform a precursor	0.0559039	0.00355662	0.0433176	Yes	0.66137	0.331543	0.765405	0.36525	0.241565	0.121096	0.279564	0.29844	0.474352	0.29647	0.410488	0.37732	0.260597	0.38881	0.177957	0.165227	0.2761	0.109309	0.312202	0.0493665	0.123314	0.125347	0.231806	0.307161	0.31993	0.287392	0.260847	0
5030	19-8:15	EW2_F1P02_D01	Contig431	AAX51817.1	5e-36	actin	0.00843677	0.00144329	0.135563	Yes	0.520459	0.332104	0.541152	0.251462	0.130875	0.0835114	0.136079	0.146523	0.216144	0.285579	0.330089	0.336785	0.133164	0.10804	0.139928	0.114737	0.166231	0.0752676	0.0892191	0.116635	0.085769	0.0604647	0.0720639	0.211398	0.081751	0.331263	0.113102	0
4755	18-8:12	EW2_R1P07_F01					0.0166342	0.00435957	0.000900852	No	0.277507	0.332257	0.157611	1.10544	0.306768	0.367292	0.17423	1.53047	0.614675	1.01399	1.13311	1.52724	0.178091	0.445059	0.348443	1.07435	0.0915622	0.295543	0.24952	0.64127	0.237137	0.596056	0.147122	0.431644	0.261228	0.0422132	0.229269	0
1844	7-13:8	EW1_F1P07_C02	Contig265	XP_688019.1	8e-19	PREDICTED: similar to NADH2 dehydrogenase (ubiquinone) (EC 1.6.5.3)	0.224796	0.000767422	0.0189389	Yes	0.820872	0.332395	0.556932	1.63507	1.34219	0.54349	0.910624	1.76977	1.0783	1.92759	2.20815	1.43875	1.7762	0.98078	1.35553	1.53907	1.19848	0.424552	0.867619	0.559674	0.401321	0.573154	0.698496	1.09417	1.23326	1.26413	0.525537	0
8570	32-9:2	EW1_R1P06_A12					0.0131106	6.7269e-05	0.7082	Yes	0.5758	0.332719	1.04493	0.11346	0.06533	0.0377502	0.118557	0.092873	0.126535	0.112368	0.143437	0.0992661	0.0455215	0.104539	0.0785846	0.0445599	0.0714143	0.0373167	0.0431915	0.0476531	0.0233642	0.0427219	0.153563	0.137176	0.0987964	0.105498	0.106682	0
3310	13-3:12	EW2_R1P06_H08	Contig428	BAC06447.1	3e-14	chitinase	0.0834465	0.00639744	0.00807959	Yes	0.629098	0.332968	0.378988	0.378213	0.237933	0.125933	0.143338	0.281195	0.208075	0.414616	0.604562	0.52768	0.142587	0.222412	0.297528	0.33224	0.243254	0.124445	0.15117	0.182837	0.0934668	0.0985207	0.181857	0.160936	0.143562	0.113841	0.1265	0
3294	13-2:13	EW2_R1P03_H12					0.194848	0.00772013	0.00257446	No	0.448589	0.333101	0.17453	2.03244	0.911728	0.677007	0.354722	1.44303	1.47967	1.70594	2.99904	3.17467	0.501771	2.17652	1.14835	2.55413	0.196673	0.694964	0.413012	1.22398	0.765739	0.528672	0.45298	0.815297	0.49785	0.0931796	0.327813	0
1376	6-1:16	EW1_F1P18_C07					0.563152	0.0821124	0.381285	Yes	0.659814	0.333118	0.796069	0.0817592	0.0539458	0.0272354	0.0650859	0.0702205	0.0897148	0.0512153	0.151303	0.0748353	0.0440695	0.0325562	0.0309499	0.059028	0.174301	0.070882	0.0735176	0.025992	0.0023158	0.0477753	0.0552964	0.0392046	0.102809	0.0817647	0.0640924	0
4706	18-5:14	EW2_R1P01_F05		AAZ10414.1	8	hypothetical protein, conserved	0.531305	0.0645334	0.415049	Yes	0.913273	0.33344	0.817473	0.0622805	0.0568791	0.0207668	0.0509126	0.0730058	0.131471	0.0307218	0.0724627	0.0438545	0.0459246	0.0732276	0.0742633	0.048866	0.0487824	0.0164815	0.00363767	0.0538975	0.0386243	0.0309458	0.0876182	0.0377601	0.0392998	0.0485561	0.0541834	0
3123	12-8:12	EW2_R1P07_B03		CAI23490.1	0.93	cyclin D3	0.210021	0.0396956	0.023087	No	0.710165	0.333616	0.388736	0.195854	0.139089	0.0653401	0.0761356	0.155591	0.0882528	0.234759	0.258803	0.34543	0.0868831	0.194758	0.183403	0.0912456	0.183828	0.140205	0.0638853	0.167563	0.0153892	0.0515632	0.115822	0.123753	0.086188	0.0624189	0.0331764	0
3311	13-3:13	EW2_R1P04_G04		******No hits			0.0961428	0.020174	0.0133523	No	0.522303	0.333671	0.248148	0.956769	0.499723	0.319247	0.23742	0.696783	0.526586	0.810797	1.73573	1.55266	0.341813	0.502878	0.78113	0.879823	0.263803	0.308218	0.235509	0.585502	0.325102	0.240003	0.151381	0.532908	0.264082	0.222039	0.159476	0
2557	10-7:7	EW1_F1P08_F07		BAE61635.1	7.9	unnamed protein product	0.0676139	0.00108054	0.109839	Yes	0.755182	0.333819	0.691725	0.164981	0.124591	0.055074	0.114122	0.136685	0.212049	0.171697	0.166097	0.147875	0.109392	0.176787	0.134147	0.0994924	0.116312	0.0533547	0.0566188	0.126055	0.0307213	0.043311	0.143886	0.18482	0.0861446	0.130871	0.0645657	0
909	4-6:8	EW1_F1P05_B09		CAC95107.1	0.43	period 2 protein	0.0779093	0.00268866	0.00891485	Yes	0.713357	0.333967	0.479572	0.971749	0.693204	0.324533	0.466023	0.81143	0.583503	1.02471	1.49085	1.19796	0.653859	0.67931	0.656447	0.847274	0.647932	0.318751	0.445524	0.391455	0.283813	0.228168	0.488121	0.497147	0.556521	0.477598	0.340787	0
1836	7-12:17	EW1_F1P19_E03		EAQ85869.1	1.2	predicted protein	0.0431581	0.00923708	0.166075	Yes	0.499452	0.334846	0.677681	0.719384	0.359298	0.240883	0.487513	0.536978	0.495796	1.1744	0.713865	0.863203	0.591416	0.284329	0.493049	0.145469	0.496477	0.247784	0.550421	0.143644	0.214983	0.192562	0.290783	0.38625	0.680902	0.792941	0.454117	0
1067	4-15:13	EW2_R1P06_A01	Contig187	AAF61070.1	5e-36	ribosomal protein L31	0.344925	0.0391787	0.0558457	Yes	0.808729	0.335184	0.479378	0.411684	0.332941	0.13799	0.197352	0.218177	0.186244	0.556102	0.634226	0.825147	0.383239	0.177296	0.308855	0.427717	0.455779	0.321266	0.124861	0.196503	0.0709262	0.089489	0.147499	0.231868	0.275313	0.150595	0.211127	0
3335	13-5:3	EW1_R1P03_G04		AAO32032.1	2.1	p44 paralog	0.0449674	0.00421147	0.0144564	Yes	0.648165	0.335492	0.452895	0.164096	0.106361	0.0550529	0.0743184	0.135294	0.253446	0.0968619	0.180271	0.198725	0.0854514	0.110943	0.0998249	0.115933	0.124067	0.0955442	0.0394514	0.0381028	0.0512253	0.0687374	0.0472027	0.0699647	0.0641471	0.0822123	0.130173	0
1579	6-13:15	EW2_F1P03_E10					0.764449	0.00125292	0.905048	Yes	0.868086	0.335734	0.755455	0.163895	0.142275	0.0550251	0.123815	0.127339	0.146231	0.150837	0.256566	0.164104	0.0992932	0.260578	0.145446	0.0776225	0.19957	0.0520292	0.0557738	0.0732202	0.0577156	0.0411341	0.086085	0.0696822	0.112616	0.432722	0.0995443	0
661	3-7:15	EW2_F1P02_C09	Contig281	YP_025154.1	6.1	glycoprotein 41; gp41	0.0430188	0.000399803	0.0309624	Yes	0.526422	0.335798	0.59291	1.21661	0.640449	0.408534	0.721339	1.16684	0.759459	1.60028	1.39278	1.34946	0.543671	0.575858	0.439593	0.553102	1.41552	0.475718	0.373707	0.405958	0.483734	0.325967	0.408473	0.904103	0.760542	1.13061	0.615009	0
8383	31-14:2	EW1_R1P07_C08		******No hits			0.0144164	0.00145375	0.0167291	Yes	0.514888	0.335807	0.582841	0.235908	0.121466	0.0792196	0.137497	0.212784	0.190191	0.178602	0.285821	0.353678	0.076303	0.119588	0.186916	0.139361	0.11124	0.0887836	0.090636	0.106347	0.0606228	0.060141	0.114119	0.131077	0.163045	0.12069	0.166958	0
1909	8-1:5	EW1_F2P15_A02		XP_674926.1	3.6	Pb-fam-2 protein	0.0782529	0.00939302	0.577246	Yes	0.657258	0.335964	0.811779	0.20969	0.137821	0.0704486	0.170222	0.2044	0.151565	0.231839	0.249451	0.226277	0.105855	0.11936	0.171735	0.0936646	0.244664	0.0638646	0.0854012	0.0604412	0.024841	0.211902	0.353824	0.140139	0.18159	0.116165	0.136637	0
2081	8-11:7	EW1_F2P11_A10	Contig229	NP_003820.1	4e-28	multiple PDZ domain protein	0.0382876	0.00174177	0.035842	Yes	0.622955	0.33631	0.609153	1.03376	0.643986	0.347664	0.629717	0.767902	0.653526	1.4282	1.37297	1.19972	0.632863	0.521356	0.527657	0.713615	0.891498	0.330264	0.391387	0.363229	0.282684	0.382691	0.521882	0.486815	0.84083	0.798007	0.580868	0
1697	7-4:14	EW2_R1P01_D02		XP_789075.1	1e-10	PREDICTED: similar to CG8129-PB, isoform B	0.0456312	0.00279912	0.0395955	Yes	0.548589	0.336397	0.322572	0.108747	0.0596572	0.036582	0.0350786	0.17625	0.0892054	0.0794116	0.109887	0.110848	0.0298165	0.104456	0.0618401	0.0645754	0.0607554	0.0429804	0.0370366	0.0550588	0.0285228	0.0262071	0.129595	0.0400718	0.0245255	0.0197769	0.0210867	0
6538	25-1:10	EW2_R1P11_H07		******No hits			0.000242078	2.62165e-06	4.72221e-05	Yes	0.549247	0.336624	0.448773	0.314647	0.172819	0.105917	0.141205	0.276384	0.352783	0.274342	0.323502	0.356391	0.126452	0.173969	0.20264	0.201813	0.171348	0.113132	0.0982611	0.105278	0.111282	0.102356	0.133083	0.184661	0.155258	0.108222	0.135951	0
5573	21-8:14	EW2_R1P02_G06		NP_051792.1	3.6	m78R	0.00693019	0.00762124	0.00127529	No	0.316514	0.336731	0.136739	0.937747	0.29681	0.315769	0.128226	1.32548	1.39148	0.626266	0.64332	0.975873	0.129132	0.524831	0.368634	0.495111	0.186227	0.294991	0.181435	0.651175	0.376708	0.23912	0.08935	0.345635	0.182202	0.0351736	0.175148	0
6372	24-7:14	EW2_R1P02_A02	Contig229	NP_003820.1	4e-28	multiple PDZ domain protein	0.180811	0.0569872	0.0722608	Yes	0.659633	0.336827	0.453083	0.314946	0.207749	0.106082	0.142697	0.154924	0.525478	0.337476	0.34296	0.328868	0.130713	0.415116	0.173929	0.184472	0.222282	0.135356	0.0702303	0.395946	0.0632983	0.0563875	0.382712	0.158159	0.151741	0.0857348	0.0751354	0
929	4-7:11	EW2_R1P10_A01		XP_784786.1	0.023	PREDICTED: similar to SAM domain and HD domain-containing protein 1	0.148554	0.0107917	0.198716	Yes	0.70216	0.337445	0.46658	0.2911	0.204399	0.0982304	0.135822	0.151415	0.239693	0.32655	0.462925	0.381004	0.138672	0.314265	0.163034	0.231069	0.217314	0.0691896	0.135763	0.210173	0.0756212	0.0612615	0.071105	0.393514	0.320692	0.101786	0.0506067	0
4513	17-10:8	EW1_F1P06_H01	Contig352	ABC60437.1	1e-105	putative elongation factor 1 alpha	0.000190094	7.83711e-07	9.02883e-05	Yes	0.617685	0.338009	0.702315	4.52773	2.79671	1.53041	3.17989	4.57146	4.65781	4.96982	4.32108	4.16131	2.70444	2.09179	3.23204	2.80023	3.34173	1.59326	2.14177	1.12903	1.39447	1.56266	3.17953	2.93955	3.65513	3.12827	3.04237	0
828	4-1:12	EW2_R1P06_A09		******No hits			0.0383134	0.00430845	0.00750947	Yes	0.690358	0.338065	0.544725	0.13486	0.0931019	0.0455916	0.0734618	0.153007	0.117485	0.0877836	0.161505	0.175037	0.082632	0.102872	0.107641	0.11119	0.0687547	0.0496886	0.0539973	0.107583	0.0203373	0.0335553	0.0886017	0.0919544	0.0461901	0.076054	0.074752	0
2447	9-16:16	EW2_F1P01_G07	Contig363	AAR13225.1	3e-67	lumbrokinase-4 precursor	0.121257	0.0044218	0.44938	Yes	0.619656	0.338975	0.747737	0.147737	0.0915459	0.0500791	0.110468	0.0867992	0.134428	0.18578	0.221212	0.146767	0.0658024	0.0553405	0.128826	0.0800204	0.171279	0.0362829	0.0723013	0.023985	0.0594849	0.0841565	0.068562	0.206774	0.0980225	0.187566	0.0631142	0
2071	8-10:14	EW2_R1P02_B02					0.671348	0.00473316	0.63828	Yes	1.06772	0.339653	1.03579	0.0976215	0.104233	0.0331574	0.101116	0.0607747	0.0887832	0.113795	0.103729	0.139203	0.109591	0.072398	0.147964	0.0629313	0.166531	0.0436909	0.0280495	0.073028	0.0299197	0.0149672	0.188265	0.0998501	0.0635752	0.187397	0.047198	0
5329	20-10:8	EW1_F1P06_B01	Contig384	******No hits			0.0615343	0.0296722	0.0280311	No	0.535538	0.339963	0.360724	0.519206	0.278055	0.176511	0.18729	1.04552	0.355023	0.514746	0.483198	0.408687	0.259015	0.2892	0.368174	0.311841	0.19326	0.369952	0.0572323	0.234583	0.20786	0.16596	0.290198	0.205848	0.213235	0.0637475	0.283798	0
493	2-13:17	EW1_F1P18_D12					0.00371511	9.11225e-05	6.8651e-05	No	0.662396	0.340332	0.631882	0.398702	0.264098	0.135691	0.251933	0.363529	0.356036	0.432736	0.39778	0.452213	0.311682	0.228933	0.298474	0.187143	0.322349	0.156144	0.257337	0.11772	0.106619	0.0912107	0.254825	0.246698	0.233288	0.256315	0.26999	0
31	1-2:14	EW2_R1P01_G05					0.100084	0.000797121	0.158656	Yes	0.731245	0.340479	0.659722	0.250253	0.182996	0.0852059	0.165097	0.319008	0.20327	0.186935	0.287107	0.282023	0.162185	0.220028	0.134477	0.157513	0.271491	0.1365	0.133988	0.0736904	0.0631568	0.0527616	0.166857	0.131462	0.0816795	0.218793	0.312903	0
1086	4-16:15	EW2_F1P03_B09		XP_794360.1	4e-28	PREDICTED: similar to Cullin-1 (CUL-1)	0.159115	0.00828533	0.284091	Yes	0.552037	0.340749	1.22062	0.06057	0.0334369	0.0206392	0.0739327	0.0514724	0.0519126	0.0586378	0.0743678	0.0699643	0.0367101	0.0889893	0.0157194	0.0226796	0.0358866	0.031553	0.0135003				0.130496	0.0498764	0.0629087	0.0783364	0.0688678	0
3694	14-10:5	EW1_F2P16_F04	Contig160	AAS93901.1	8e-18	glycogen phosphorylase	0.00159234	3.73878e-05	0.0132036	Yes	0.654067	0.341395	0.690634	0.499578	0.326757	0.170553	0.345025	0.622674	0.540563	0.456348	0.428522	0.472758	0.357392	0.365298	0.298935	0.298313	0.319953	0.197841	0.209773	0.0990118	0.185072	0.189763	0.287259	0.312086	0.33566	0.338691	0.479736	0
863	4-3:13	EW2_R1P04_A01					0.0887603	0.000436538	0.0448246	Yes	0.820599	0.341519	0.677805	0.776753	0.637403	0.265276	0.526487	0.734821	0.615257	0.730165	0.900469	0.951232	0.575018	0.575139	0.688319	0.587499	0.786716	0.250957	0.500609	0.341794	0.160258	0.190898	0.397356	0.780625	0.65567	0.553057	0.359635	0
4390	17-3:4	EW1_F1P10_G01					0.00229279	0.000259009	0.00121679	Yes	0.667349	0.341649	0.686712	0.0962248	0.0642155	0.0328751	0.0660787	0.106607	0.0790288	0.0905356	0.105663	0.102358	0.0728645	0.0688604	0.0725818	0.0463312	0.064716	0.0466027	0.040296	0.0548576	0.0413466	0.00901538	0.0628272	0.0733129	0.0610818	0.0594698	0.0752958	0
6978	26-11:8	EW1_F1P06_F07	Contig415	CAJ17176.1	4e-66	ribosomal protein S8e	0.0909698	0.00288625	0.176879	Yes	0.661788	0.3422	0.724802	1.65225	1.09344	0.5654	1.19755	1.06371	1.50898	2.1016	1.45226	2.5135	0.695652	0.93821	1.54738	1.03736	1.49195	0.402669	0.786382	0.731341	0.622812	0.400608	1.0115	0.739159	1.37054	1.8686	1.28636	0
803	3-16:4	EW1_R1P02_C05	Contig445	******No hits			0.00901126	0.00038362	0.0356372	Yes	0.650442	0.342471	0.682207	2.43367	1.58296	0.833461	1.66027	3.04964	1.54828	2.84007	2.65664	2.39634	1.48267	1.61679	1.78283	1.52118	1.52884	0.645516	1.25339	0.803103	0.73987	0.836578	1.52113	2.17149	1.91059	1.77891	1.12368	0
3293	13-2:12	EW2_R1P06_H04		CAH08030.1	1.6	putative exported protein	0.392514	0.0202995	0.115356	Yes	0.849801	0.342619	0.631745	0.581647	0.494283	0.199283	0.367452	0.300402	0.331929	0.943838	0.71369	0.991152	0.470916	0.360602	0.600633	0.401791	0.719946	0.261911	0.11342	0.285016	0.123409	0.30081	0.270072	0.316312	0.518149	0.497446	0.304234	0
2803	11-5:15	EW2_F1P02_C03		******No hits			0.0812673	0.00169038	0.298735	Yes	0.58365	0.343269	0.739181	0.155208	0.0905871	0.053278	0.114727	0.0916473	0.192626	0.187402	0.162638	0.167393	0.0315552	0.0941826	0.130145	0.0955683	0.165025	0.0737604	0.0401122	0.049565	0.0549435		0.0959366	0.0630844	0.0959099	0.170132	0.201264	0
8542	32-7:8	EW1_F1P06_A04		******No hits			0.0223504	0.00809451	0.00300727	No	0.401255	0.343413	0.26558	0.595897	0.239107	0.204639	0.158259	0.536119	0.317394	0.738456	0.666045	0.897776	0.115157	0.28416	0.350894	0.526648	0.129243	0.137963	0.14882	0.417293	0.325424	0.128715	0.168944	0.354207	0.155542	0.102129	0.104434	0
4937	19-3:7	EW1_F1P08_C01		CAE80865.1	2.8	ABC-type phosphonates transport system permease protein	0.0908303	0.00216792	0.00797523	Yes	0.735341	0.343811	0.428087	0.197992	0.145592	0.068072	0.084758	0.257419	0.299448	0.163689	0.146513	0.164583	0.159995	0.164186	0.148092	0.131592	0.127785	0.0797336	0.0606492	0.0841419	0.0684638	0.052469	0.130175	0.0968991	0.0663177	0.101521	0.0515074	0
8269	31-7:7	EW1_F1P08_D08		******No hits			0.0676587	0.00674704	0.164315	Yes	0.602275	0.344006	0.61308	0.36064	0.217205	0.124062	0.221101	0.218459	0.231133	0.509455	0.495788	0.478341	0.141482	0.191971	0.196605	0.259418	0.348989	0.0918752	0.132699	0.223411	0.102725	0.10504	0.18581	0.456134	0.157396	0.317428	0.124783	0
457	2-11:15	EW2_F1P03_E01		AAH74053.1	7e-20	Hypothetical protein LOC431717	0.182286	0.002128	0.282937	Yes	0.705908	0.344172	0.720542	0.159188	0.112372	0.0547879	0.114701	0.144937	0.130992	0.145433	0.150409	0.246144	0.0805793	0.0890349	0.180563	0.0844998	0.163688	0.0643348	0.0822742	0.0780943	0.0470823	0.0253651	0.108085	0.0756321	0.115418	0.229507	0.0916858	0
2579	10-8:12	EW2_R1P07_F03		CAG59246.1	8.1	unnamed protein product	0.322236	0.000651064	0.442439	Yes	0.818329	0.344941	0.832354	0.144142	0.117956	0.0497205	0.119977	0.12059	0.103478	0.159701	0.18088	0.172622	0.0961528	0.15603	0.0968014	0.0896321	0.17542	0.06754	0.0545217	0.0672352	0.0209021	0.0587169	0.0781248	0.113536	0.101311	0.136674	0.20241	0
3328	13-4:13	EW2_R1P04_G08	Contig47	******No hits			0.0380996	0.00272664	0.00195318	No	0.515745	0.344995	0.332267	0.414342	0.213695	0.142946	0.137672	0.297219	0.470778	0.277587	0.517056	0.608087	0.121109	0.249239	0.273216	0.389999	0.13855	0.120523	0.0870427	0.176666	0.167719	0.192008	0.169574	0.156324	0.147953	0.126488	0.0996945	0
3650	14-7:12	EW2_R1P07_E12		CAC27110.1	1.6	mRNA capping enzyme	0.483779	0.00759658	0.0539445	Yes	0.776938	0.345004	0.591996	0.159317	0.123779	0.0549649	0.0943147	0.0708953	0.155034	0.168993	0.242038	0.228301	0.0980898	0.0629555	0.158381	0.11269	0.263629	0.08781	0.0258056	0.0630265	0.0673316	0.0521705	0.138851	0.0804969	0.117978	0.0872155	0.0648892	0
7663	29-3:13	EW2_R1P04_G04		******No hits			0.0848041	0.00542857	0.000569895	No	0.475715	0.345091	0.269495	1.57922	0.751257	0.544974	0.425591	1.13666	1.77607	1.14026	2.11431	2.01811	0.29806	1.09853	1.35691	1.68159	0.320298	0.404458	0.38842	1.27539	0.60538	0.396307	0.400036	0.640256	0.453826	0.330019	0.363982	0
4002	15-12:7	EW1_F2P11_D04		CAE58246.1	2.1	Hypothetical protein CBG01347	0.00296855	3.68897e-05	0.00482602	Yes	0.640403	0.345653	0.666497	0.593358	0.379988	0.205096	0.395472	0.50262	0.507017	0.690483	0.718706	0.581593	0.371525	0.319954	0.422164	0.345855	0.456459	0.18196	0.269305	0.207091	0.196621	0.181877	0.336879	0.396981	0.464036	0.451033	0.345599	0
2995	12-1:3	EW1_R1P02_A11	Contig445	******No hits			0.17103	0.0148368	0.90444	Yes	0.664029	0.345677	1.03213	0.0715012	0.0474788	0.0247163	0.0737982	0.0890979	0.128139	0.0415026	0.106036	0.0371953	0.0420687	0.0464147	0.0556335	0.0275817	0.0805246	0.0286298	0.0280985	0.0240499	0.0233425	0.0204247	0.065854	0.0751326	0.0422114	0.111408	0.0940744	0
254	1-15:16	EW2_F1P01_G01	Contig236	XP_502631.1	3.6	hypothetical protein	0.283603	0.0673446	0.162475	Yes	0.784289	0.345766	0.575059	0.131365	0.103028	0.0454216	0.0755426	0.252972	0.0523659	0.143363	0.0965945	0.213249	0.117123	0.143345	0.0631046	0.115059	0.0952292	0.139499	0.0843936	0.0237513	0.0292975	0.0236	0.0739622	0.164732	0.0562255	0.0967363	0.0371236	0
7516	28-11:2	EW1_R1P06_B07		XP_513729.1	0.11	PREDICTED: similar to Peroxisome assembly protein 10 (Peroxin-10)	0.1633	0.00023532	0.210978	Yes	0.770809	0.346188	0.843861	0.169782	0.130869	0.0587765	0.143272	0.115802	0.174941	0.161463	0.221749	0.194496	0.147805	0.0876019	0.102079	0.173218	0.16767	0.043417	0.0676272	0.0638619	0.05992	0.0624341	0.157372	0.18438	0.130812	0.131176	0.121246	0
8495	32-4:12	EW2_R1P06_B12		NP_608688.2	2.1	Cyp309a1 CG9964-PA	0.192975	0.0861206	0.182417	Yes	0.611892	0.346256	0.661223	0.213948	0.130913	0.0740808	0.141468	0.110551	0.109209	0.216481	0.396644	0.432417	0.108111	0.10629	0.277111	0.139111	0.0868047	0.209892	0.0946278	0.144249	0.0176973	0.044004	0.0948759	0.113294	0.17962	0.138601	0.211739	0
2660	10-13:8	EW1_F1P07_E03	Contig252	AAC68776.1	0.58	Hypothetical protein F54C4.3	0.12315	0.000336854	0.0163224	Yes	0.769129	0.346292	0.568201	2.13875	1.64498	0.740633	1.21524	1.92888	1.3864	2.68858	2.49796	2.49174	1.73276	1.34194	2.11256	1.21458	2.0188	0.779918	0.877044	0.630137	0.666294	0.775969	1.11419	1.40922	1.77558	1.43421	0.662867	0
6655	25-8:8	EW1_F1P06_G07		XP_819176.1	1.6	hypothetical protein	0.0806848	0.0125885	0.00805358	No	0.522089	0.346848	0.293585	3.86156	2.01608	1.33937	1.13369	2.21124	3.71862	2.66327	5.92129	6.62161	0.871481	2.25969	3.17219	3.31437	1.60868	0.98853	1.53107	1.8803	1.37223	1.10375	1.15033	1.42746	1.08674	0.938136	1.11868	0
2093	8-12:2	EW1_R1P06_B10		NP_956432.1	4e-06	hypothetical protein LOC393107	0.00799173	1.89046e-05	0.000749013	Yes	0.681041	0.347052	0.605572	3.81417	2.59761	1.32371	2.30975	4.31932	2.85129	3.81379	3.94777	4.35347	2.85362	2.55031	2.46462	1.99281	3.30874	1.54668	1.37899	1.11987	1.36586	1.24578	2.4931	2.14971	2.63971	2.19284	2.11908	0
667	3-8:4	EW1_F1P10_D09	Contig235	NP_729827.1	6.2	CG10971-PB, isoform B	0.0172643	0.000625183	0.0188415	Yes	0.599294	0.347172	0.601325	0.187194	0.112184	0.0649887	0.112565	0.233727	0.152637	0.150119	0.191071	0.224626	0.172554	0.104705	0.086681	0.0812042	0.139722	0.0865292	0.108217	0.0308618	0.0525877	0.076282	0.174851	0.0677029	0.125303	0.100912	0.120734	0
3286	13-2:5	EW1_F2P15_G08		AAA82435.1	2.1	Hypothetical protein T14G12.1	0.518384	0.000748856	0.0972081	Yes	1.07672	0.34746	0.8138	0.376274	0.405141	0.13074	0.306212	0.331247	0.428402	0.296106	0.413163	0.434458	0.498112	0.382495	0.45434	0.520476	0.242267	0.173773	0.257057	0.0627742	0.153311	0.0888543	0.315053	0.256596	0.374696	0.251702	0.35311	0
4517	17-10:12	EW2_R1P07_H09		******No hits			0.00231516	0.000765301	0.00114935	Yes	0.481162	0.347871	0.433606	0.555932	0.267493	0.193393	0.241055	0.699628	0.592969	0.522154	0.35474	0.691035	0.251475	0.191311	0.337087	0.309459	0.272887	0.173083	0.22496	0.129508	0.174441	0.307534	0.256411	0.229311	0.244337	0.184661	0.306801	0
80	1-5:12	EW2_R1P07_G01		CAG27570.1	0.43	matrilin-4	0.164147	0.0120323	0.108687	Yes	0.696409	0.347961	0.646023	0.212589	0.148049	0.0739726	0.137337	0.180535	0.134711	0.241536	0.218437	0.3384	0.156927	0.118633	0.0997668	0.149843	0.255563	0.0557584	0.087701	0.067837	0.0369396	0.180751	0.0928726	0.128424	0.13255	0.245944	0.125659	0
57	1-4:6	EW1_F2P12_H09	Contig208	******No hits			0.0797718	0.0010814	0.0196195	Yes	0.732114	0.34817	0.633045	0.907599	0.664466	0.315999	0.574551	0.847303	0.583187	1.23414	0.867494	1.1641	0.76598	0.533822	0.533425	0.73985	0.802659	0.434726	0.24664	0.259619	0.292199	0.387375	0.661446	0.617838	0.621346	0.547469	0.450382	0
3513	13-15:11	EW2_R1P11_G12		BAE64802.1	7.9	unnamed protein product	0.0672468	0.0158821	0.0326852	Yes	0.519226	0.348485	0.459536	0.220956	0.114726	0.0769997	0.101537	0.0824704	0.404611	0.198473	0.296614	0.268099	0.0638305	0.103006	0.184779	0.184941	0.0884568	0.0981283	0.0390157	0.0756481	0.119905	0.0779424	0.129917	0.106361	0.145763	0.0946447	0.0566146	0
4173	16-6:8	EW1_F1P05_B12	Contig375	NP_730760.1	1e-61	ADP ribosylation factor 79F CG8385-PE, isoform E	0.00408678	0.00106734	9.98004e-05	No	0.418931	0.348526	0.26195	1.76323	0.738673	0.614532	0.461878	1.9394	1.24895	1.55728	2.02892	2.22691	0.592333	0.985007	0.756708	1.3826	0.360272	0.516244	0.504025	1.24301	0.557347	0.4862	0.543001	0.608872	0.531558	0.264092	0.452903	0
1008	4-12:5	EW1_F2P16_B09		EAA09126.2	0.066	ENSANGP00000013046	0.0491809	0.00291987	0.0333348	Yes	0.530615	0.348802	0.554657	4.79088	2.54211	1.67107	2.6573	2.87731	3.70752	5.95876	6.85787	5.78976	4.34861	1.28506	2.74155	1.74295	3.97573	0.912222	2.18294	2.03523	1.65385	1.9441	2.15725	3.19435	2.70854	4.27761	1.65951	0
4274	16-12:7	EW1_F2P11_B04					0.0808284	0.000625813	0.0619441	Yes	0.775134	0.348828	0.644306	0.181131	0.140401	0.0631835	0.116704	0.145584	0.180728	0.238062	0.21758	0.143058	0.12639	0.139336	0.134512	0.126429	0.182164	0.0485679	0.0671584	0.107454	0.0483232	0.0594555	0.0640728	0.187486	0.135208	0.135659	0.0982486	0
4243	16-10:10	EW1_F1P01_A08		******No hits			0.0215018	0.00535454	0.00173209	No	0.543551	0.349236	0.299649	0.912418	0.495946	0.318649	0.273406	1.10777	0.643501	0.586999	1.25885	1.20049	0.393051	0.57462	0.398362	0.739761	0.450789	0.316445	0.338678	0.580994	0.132037	0.399588	0.292532	0.339415	0.359044	0.169621	0.252643	0
2473	10-2:8	EW1_F1P05_E07		BAE21637.1	6e-22	unnamed protein product	0.191575	0.000282028	0.0137308	Yes	0.825037	0.349388	0.650836	2.72005	2.24414	0.950352	1.77031	2.10114	2.57919	2.33868	3.32494	3.53339	2.555	1.8372	2.1664	1.90741	2.93442	0.912272	1.26092	0.674291	0.970523	1.02981	1.63688	1.61395	2.20826	2.03742	1.46286	0
770	3-14:5	EW1_F1P09_C05		XP_788819.1	2e-33	PREDICTED: similar to CG15669-PA, isoform A, partial	0.00158778	0.000121962	0.00357088	Yes	0.530124	0.34952	0.569198	0.303103	0.160682	0.105941	0.172526	0.291537	0.249134	0.256052	0.344013	0.399871	0.146584	0.141187	0.155678	0.156869	0.211929	0.0991387	0.119631	0.0863774	0.111013	0.117341	0.172016	0.183345	0.134121	0.230009	0.157104	0
6049	23-4:14	EW2_R1P01_D02		XP_789075.1	1e-10	PREDICTED: similar to CG8129-PB, isoform B	0.0422629	0.0117606	0.000173403	No	0.676191	0.349912	0.350082	0.11201	0.0757404	0.0391938	0.0392128	0.0979053	0.127025	0.0913334	0.1304	0.119039	0.0704351	0.0817708	0.0968769	0.107583	0.0415229	0.0973103	0.0188273	0.0834789	0.0119035	0.0508026	0.0449134	0.0680242	0.0295312	0.0408815	0.0251358	0
5345	20-11:7	EW1_F2P11_A09		XP_780663.1	1e-13	PREDICTED: similar to myeloid differentiation primary response gene	0.0647965	0.00166715	0.0494338	Yes	0.669268	0.350262	0.635403	1.2941	0.866099	0.453274	0.822275	1.00072	0.891701	1.6685	1.86779	1.30513	1.04994	0.526715	0.943207	0.866768	1.07793	0.418713	0.524644	0.355524	0.435083	0.563096	0.662137	0.980577	0.651466	1.20346	0.738468	0
1495	6-8:16	EW1_F2P17_C03					0.443638	0.0965833	0.293725	Yes	0.879977	0.350413	0.62115	0.920914	0.810383	0.3227	0.572026	0.369917	1.07146	2.92351	1.31192	0.435716	0.602976	0.869444	1.27218	0.711478	0.736546	0.269752	0.602502	0.221448	0.331013	0.293735	0.695226	0.718198	1.28466	0.252815	0.377674	0
7732	29-7:14	EW2_R1P02_G04	Contig350	XP_954774.1	6e-05	centrin	0.199631	0.0317926	0.454361	Yes	0.625406	0.350465	0.839532	0.0890578	0.0556973	0.0312116	0.0747668	0.117224	0.194037	0.0660237	0.061854	0.0603099	0.0377505	0.0820894	0.0632139	0.0311009	0.087978	0.0337822	0.0278831	0.0457941	0.0307549	0.0223267	0.110353	0.0703686	0.0449185	0.0870026	0.0769883	0
5150	19-15:16	EW2_F1P01_C01	Contig447	******No hits			0.129936	0.000390432	0.0623597	Yes	0.677359	0.350545	0.669735	0.246071	0.166678	0.0862589	0.164802	0.247157	0.293444	0.167038	0.321081	0.231939	0.247109	0.0778805	0.252961	0.146051	0.180934	0.0661719	0.10239	0.0952147	0.11017	0.0671924	0.113774	0.14078	0.174109	0.266823	0.163377	0
2613	10-10:12	EW2_R1P07_F11		AAY54801.1	1.2	IP05263p	0.579264	0.000157581	0.818393	Yes	0.740107	0.350589	1.01828	0.0818301	0.060563	0.0286887	0.0833256	0.0676792	0.0798618	0.0712131	0.0931658	0.102319	0.0831151	0.0168396	0.107605	0.0534738	0.101171	0.0300334	0.0324595	0.0154097	0.0429526	0.0301181	0.0887567	0.086453	0.0558724	0.117295	0.0798794	0
2507	10-4:8	EW1_F1P05_F03					0.664734	0.00052779	0.0145267	Yes	0.857032	0.350715	0.674041	1.09953	0.942333	0.385622	0.741128	0.898439	1.09082	1.08233	1.53755	0.985385	0.996352	0.763143	0.936407	0.58366	1.78804	0.638681	0.319484	0.268058	0.44488	0.35043	0.873711	0.696822	0.787188	0.599921	0.777686	0
7325	27-15:15	EW2_F1P03_D07	Contig313	CAA86310.1	2e-66	Hypothetical protein B0272.1	0.110989	0.0058311	0.189462	Yes	0.719443	0.350764	0.690632	0.0642027	0.0461902	0.02252	0.0443404	0.0529042	0.053897	0.0553847	0.0729282	0.094717	0.0672731	0.0347169	0.0455934	0.0355141	0.0555989	0.0181397	0.0507613	0.0320369	0.0179709	0.0109259	0.0733153	0.0452038	0.0539523	0.0528729	0.0181296	0
5259	20-6:6	EW1_F2P13_A05	Contig196	XP_637829.1	3e-07	hypothetical protein DDB0186902	0.135838	0.0129576	0.301182	Yes	0.657837	0.35078	0.561692	0.124727	0.0820501	0.0437517	0.0700583	0.0961755	0.0560459	0.183296	0.194817	0.156825	0.0912965	0.134313	0.0654904	0.0480593	0.0963541	0.0402192	0.0834034	0.0500152	0.0376901	0.0253531	0.130469	0.0152853	0.176538	0.101085	0.0474229	0
513	2-15:3	EW1_R1P04_F05					0.147945	0.0111326	0.0360436	Yes	0.625068	0.35106	0.495329	0.125342	0.0783475	0.0440027	0.0620857	0.102239	0.231532	0.067793	0.141508	0.136237	0.147946	0.0691889	0.0663307	0.049161	0.0884404	0.0524688	0.052768	0.0321942	0.0363689	0.0508881	0.0462988	0.0758379	0.051147	0.0899417	0.0571111	0
4456	17-7:2	EW1_R1P06_G01		BAE64500.1	8.2	unnamed protein product	0.00123577	0.00151637	0.0251201	Yes	0.567137	0.351163	0.598179	0.105605	0.0598927	0.0370847	0.0631709	0.0943147	0.0931159	0.0925603	0.119925	0.134739	0.0728581	0.0593119	0.0557067	0.064976	0.0492707	0.0138033	0.0567165	0.0348827	0.0343389	0.0747973	0.0615817	0.0284304	0.0886537	0.0728943	0.0889121	0
2068	8-10:11	EW2_R1P10_B02	Contig377	NP_998175.1	5e-28	acyl-Coenzyme A dehydrogenase, C-4 to C-12 straight chain	0.0858796	0.00838498	0.034966	Yes	0.622977	0.351466	0.520564	0.283476	0.176599	0.0996321	0.147567	0.157997	0.198254	0.30009	0.443362	0.439237	0.142901	0.139502	0.170394	0.274258	0.184379	0.116768	0.118106	0.0912187	0.0914844	0.0853045	0.145188	0.158315	0.213901	0.124689	0.114144	0
7944	30-4:5	EW1_F2P15_F04	Contig173	XP_396734.2	2e-16	PREDICTED: similar to ENSANGP00000005397	0.156702	0.0080876	0.7692	Yes	0.710526	0.351662	0.779185	0.0482668	0.0342948	0.0169736	0.0376088	0.0639116	0.0537675	0.0362025	0.0378752	0.0555969	0.0329459	0.0313486	0.0329716	0.0227337	0.0612791	0.0333322	0.00930572	0.00756584	0.0376406	0.0159493	0.0962841	0.0413066	0.0163945	0.0453711	0.0254329	0
5171	20-1:3	EW1_R1P02_A09		******No hits			0.00925789	4.24747e-05	0.00974905	Yes	0.606115	0.351761	0.556661	0.187997	0.113948	0.06613	0.104651	0.15073	0.189588	0.170759	0.230301	0.20896	0.136998	0.0710667	0.121683	0.0994982	0.162969	0.0668067	0.0474617	0.0867923	0.0670087	0.0685832	0.0905815	0.114657	0.110349	0.176639	0.0620026	0
725	3-11:11	EW2_R1P10_D05	Contig442	CAA65364.1	1e-79	Actin	0.725198	0.00842828	0.0305888	Yes	0.969525	0.351812	0.507295	0.582353	0.564606	0.204879	0.295425	0.335189	0.384521	0.910683	0.79351	0.719124	0.522802	0.403069	0.825618	0.564537	0.58417	0.249842	0.265107	0.283615	0.174685	0.110005	0.270498	0.411427	0.415735	0.217794	0.223313	0
753	3-13:5	EW1_F1P09_C01		ABA19584.1	1e-05	185/333	0.000188352	1.76167e-05	0.000392798	Yes	0.511695	0.351818	0.531992	0.336352	0.172109	0.118335	0.178937	0.384302	0.322029	0.271984	0.395615	0.323285	0.189324	0.195787	0.143548	0.14709	0.192953	0.104473	0.123591	0.133593	0.0953832	0.141031	0.166763	0.163438	0.184926	0.237387	0.153316	0
5734	22-2:5	EW1_F2P15_E06		XP_235755.3	8	PREDICTED: similar to Nxt2 protein	0.788348	0.0391406	0.381032	Yes	1.00604	0.352605	0.889616	0.0450125	0.0452843	0.0158716	0.0400439	0.0544758	0.0452954	0.0392552	0.0536527	0.0355566	0.0370211	0.05961	0.0609243	0.0247129	0.0573131	0.0342296	0.00379572		0.0307729		0.0501571	0.0344037	0.0471148	0.0304816	0.0415476	0
601	3-4:6	EW1_F2P12_D09	Contig445	******No hits			0.0838516	0.00748897	0.0215682	Yes	0.592289	0.352767	0.475586	1.25129	0.741127	0.441416	0.595098	0.851678	0.852353	1.44975	2.19982	1.32502	0.884869	0.476163	0.627731	0.68248	1.2387	0.413747	0.554238	0.497752	0.354865	0.413743	0.540834	0.755251	0.5909	0.733841	0.421377	0
157	1-10:4	EW1_R1P01_G05	Contig102	XP_784801.1	6.1	PREDICTED: similar to fibronectin 1	0.105562	0.00186717	0.0477559	Yes	0.689809	0.353151	0.643482	1.42805	0.985084	0.504319	0.918927	1.42686	0.877589	1.36429	1.71624	2.02565	1.25199	0.758172	0.792643	0.797435	1.54606	0.516145	0.749871	0.259486	0.509101	0.638045	0.73481	0.817155	1.01783	1.40816	0.761375	0
1481	6-8:2	EW1_R1P06_E06					0.0154483	0.000377329	0.000294111	No	0.395813	0.353736	0.21849	1.45214	0.574777	0.513676	0.317279	2.06021	1.14981	1.45785	1.32031	1.41618	0.357557	1.01648	0.617043	1.29913	0.215321	0.724355	0.494461	0.530554	0.420236	0.447856	0.400497	0.695461	0.341317	0.0966147	0.35005	0
543	2-16:16	EW2_F1P01_E05	Contig284	AAZ30694.1	7e-70	methionine adenosyltransferase	0.0166494	0.000323104	0.109991	Yes	0.458764	0.353746	0.746422	0.20088	0.0921566	0.0710605	0.149941	0.160874	0.274692	0.185015	0.174573	0.229176	0.107479	0.0684557	0.10427	0.0439681	0.197063	0.0834131	0.0874901	0.0494916	0.0632789	0.0792787	0.173595	0.146832	0.107761	0.127871	0.215784	0
2233	9-4:6	EW1_F2P12_H11	Contig197	CAA40096.1	1e-36	snail soma ferritin	0.137823	0.00353987	0.0331882	Yes	0.697896	0.353971	0.564688	0.380682	0.265677	0.134751	0.214967	0.276266	0.243016	0.411849	0.541873	0.533602	0.264002	0.140308	0.368725	0.33793	0.28678	0.134813	0.173858	0.0837419	0.140401	0.161219	0.145726	0.273212	0.220417	0.305793	0.17106	0
818	4-1:2	EW1_R1P05_A01	Contig44	XP_422317.1	0.55	PREDICTED: similar to amylo-1,6-glucosidase,	0.0588604	0.000371486	0.00141353	Yes	0.681855	0.354515	0.510252	0.20927	0.142692	0.0741895	0.106781	0.225032	0.150153	0.186986	0.267247	0.237705	0.169064	0.177905	0.18092	0.0719903	0.151008	0.0828704	0.114169	0.0657919	0.0474898	0.0760315	0.0930916	0.124095	0.131885	0.102238	0.0891233	0
1984	8-5:12	EW2_R1P07_A02	Contig308	BAE23903.1	1e-11	unnamed protein product	0.112452	0.0247135	0.57626	Yes	0.575646	0.355171	0.926182	0.0931227	0.0536057	0.0330745	0.0862486	0.0341933	0.141525	0.0851823	0.141307	0.120224	0.0147925	0.0683208	0.0727798	0.072914	0.0825353	0.0417331	0.0311452	0.0536022	0.0171758		0.0986804	0.0845054	0.130968	0.049498	0.088286	0
5324	20-10:3	EW1_R1P03_B09		AAL40416.1	2e-25	presenilin	0.308228	0.00482654	0.11088	Yes	0.783672	0.356331	0.749866	0.0854246	0.0669448	0.0304395	0.064057	0.0751209	0.111711	0.0650025	0.0952703	0.087533	0.0607544	0.044111	0.0522846	0.0863813	0.111088		0.0187021	0.0177646	0.0430269	0.0600568	0.0859619	0.0606952	0.043121	0.084388	0.056807	0
3471	13-13:3	EW1_R1P04_G12	Contig373	XP_341902.2	2.5	PREDICTED: similar to transcriptional intermediary factor 1 delta	0.00280108	0.00171374	0.0262227	Yes	0.526315	0.357003	0.65728	0.199839	0.105178	0.0713433	0.13135	0.175147	0.213278	0.184689	0.27081	0.17059	0.116594	0.132441	0.0615296	0.116394	0.11639	0.0720034	0.151353	0.0397581	0.0535981	0.079588	0.0952198	0.127813	0.17148	0.106491	0.175926	0
3125	12-8:14	EW2_R1P02_A07	Contig431	AAX51817.1	5e-36	actin	0.753826	0.011489	0.306659	Yes	0.965617	0.357516	0.701727	0.256338	0.247524	0.091645	0.179879	0.204953	0.145124	0.41031	0.392459	0.231082	0.205116	0.181102	0.301529	0.224963	0.368746	0.123919	0.126611	0.0890655	0.044271	0.104497	0.261544	0.119106	0.340902	0.186886	0.0948901	0
8248	31-6:3	EW1_R1P03_C08	Contig71	CAD67758.1	3e-06	MxD protein	0.00280175	0.00012211	0.230816	Yes	0.567256	0.35783	0.825214	0.519786	0.294852	0.185995	0.428935	0.491284	0.510218	0.408106	0.624466	0.593955	0.27128	0.274486	0.295704	0.230548	0.438998	0.0916776	0.253615	0.222309	0.221106	0.194764	0.255766	0.420831	0.491851	0.531372	0.516148	0
1808	7-11:6	EW1_F2P14_C02		XP_694827.1	4.4	PREDICTED: similar to apolipoprotein B-100 precursor	0.0434473	0.0310163	0.554044	Yes	0.420248	0.357991	0.730739	0.0746815	0.0313848	0.0267353	0.0545727	0.083797	0.0611193	0.046441	0.0717027	0.136214	0.0588928	0.0451924	0.0451783	0.0307972	0.00822289	0.00555808	0.0548871	0.0472826	0.0339763	0.0278712	0.0433724	0.0367894	0.0330293	0.142862	0.0642873	0
6126	23-9:6	EW1_F2P13_D06	Contig344	AAW26746.1	4e-87	SJCHGC06016 protein	0.0229442	0.00108236	0.0210331	Yes	0.59639	0.358186	0.621449	0.176002	0.104966	0.0630417	0.109377	0.208185	0.180647	0.104133	0.194426	0.221805	0.129616	0.119895	0.071276	0.0763447	0.150683	0.0428117	0.106724	0.0642377	0.0605033	0.0560716	0.0861662	0.0908454	0.108464	0.15923	0.11579	0
13	1-1:13	EW2_R1P03_H05		XP_953940.1	1.7	hypothetical protein TA05930	0.000872664	3.69387e-05	0.0266659	Yes	0.680504	0.35822	0.549125	0.713262	0.485377	0.255505	0.391669	0.651498	0.610937	0.716153	0.755426	0.857308	0.488296	0.508356	0.438933	0.518879	0.476521	0.288453	0.336327	0.201893	0.16572	0.335474	0.388566	0.801389	0.415213	0.261322	0.2728	0
7483	28-9:3	EW1_R1P03_B07	Contig67	******No hits			0.266203	0.00825383	0.981602	Yes	0.782497	0.358498	0.91168	0.114426	0.0895379	0.0410215	0.10432	0.119966	0.107134	0.0792345	0.103979	0.185257	0.110978	0.117696	0.0637256	0.111374	0.0620782	0.0484736	0.0351712		0.0581012	0.0285869	0.0858358	0.100221	0.0467847	0.217611	0.141066	0
7443	28-6:14	EW2_R1P01_B11	Contig410	AAD25613.1	2.1	Unknown protein	0.545531	0.0326613	0.309874	Yes	0.816874	0.35853	0.725079	0.767576	0.627013	0.275199	0.556553	0.317168	0.332057	1.28805	1.50396	1.30598	0.372504	0.284517	0.977735	0.665318	1.4057	0.266463	0.308896	0.250331	0.369575	0.207286	0.450239	0.800795	0.674012	1.01849	0.215747	0
7542	28-12:11	EW2_R1P10_B11		XP_747476.1	2.7	extracellular collagen repeat protein	0.0927209	0.0133547	0.0471733	Yes	0.629153	0.358803	0.497395	0.421353	0.265096	0.151183	0.209579	0.0793963	0.627334	0.558042	0.727217	0.657052	0.154647	0.22447	0.427218	0.402464	0.219349	0.105937	0.188516	0.187477	0.199757	0.1056	0.179413	0.418597	0.217748	0.241964	0.102184	0
6904	26-7:2	EW1_R1P06_E03		NP_725339.1	0.25	short stop CG18076-PH, isoform H	0.676028	0.000268408	0.151007	Yes	0.942725	0.358841	0.727934	0.267824	0.252484	0.0961062	0.194958	0.20209	0.259464	0.25391	0.296791	0.348735	0.261439	0.190855	0.271794	0.337581	0.22412	0.0511133	0.110966	0.12696	0.118233	0.0963	0.104899	0.200639	0.226381	0.312039	0.18944	0
8354	31-12:7	EW1_F2P11_D04		CAE58246.1	2.1	Hypothetical protein CBG01347	3.19835e-05	7.25718e-07	0.00521436	Yes	0.557553	0.35885	0.773535	0.888689	0.495491	0.318906	0.687432	0.850515	0.799634	0.957991	0.87958	0.967251	0.518903	0.418419	0.473874	0.467365	0.621101	0.2499	0.40981	0.32699	0.326506	0.301674	0.566013	0.656344	0.719063	0.701642	0.819043	0
1652	7-2:3	EW1_R1P02_D02					0.029963	0.000308783	0.00790746	Yes	0.6316	0.358866	0.529741	0.153433	0.0969079	0.0550617	0.0812795	0.2102	0.147984	0.120265	0.134465	0.16904	0.151602	0.0943538	0.0697056	0.0799108	0.107265	0.0426366	0.0756501	0.0567722	0.0499108	0.0553765	0.0953832	0.0676587	0.098755	0.119062	0.0467493	0
6278	24-2:5	EW1_F2P15_A06		XP_674926.1	3.6	Pb-fam-2 protein	0.172067	0.000640886	0.108287	Yes	0.723657	0.359057	0.730323	0.158475	0.114682	0.0569016	0.115738	0.127908	0.167238	0.155177	0.156688	0.19218	0.0690857	0.0867534	0.111421	0.155232	0.191357	0.0391529	0.057379	0.0290039	0.106703	0.0857969	0.193568	0.117002	0.10755	0.101525	0.0839789	0
5876	22-10:11	EW2_R1P10_F02		AAI03483.1	4e-08	Hypothetical protein LOC613245	0.0416022	0.00223585	0.0461534	Yes	0.604911	0.359173	0.558044	0.198663	0.120174	0.0713546	0.110863	0.122097	0.166646	0.237703	0.231229	0.276704	0.0840183	0.10993	0.133793	0.103822	0.19536	0.082668	0.109921	0.042524	0.0803997	0.0595393	0.177511	0.170038	0.122427	0.066475	0.0681751	0
2506	10-4:7	EW1_F1P08_E07		******No hits			0.211155	0.000234178	0.00872711	Yes	0.816078	0.359318	0.519023	0.216772	0.176903	0.07789	0.11251	0.142677	0.242177	0.224171	0.264529	0.233599	0.119471	0.247325	0.18947	0.184537	0.167694	0.0832131	0.0871376	0.0961753	0.0473821	0.0867629	0.122669	0.099427	0.129219	0.18808	0.0608188	0
980	4-10:11	EW2_R1P10_B01		ZP_01131814.1	2.1	beta-hexosaminidase	0.18655	0.0102166	0.0133567	Yes	0.699345	0.359405	0.427863	4.65032	3.25218	1.67135	1.9897	4.83598	1.68815	5.42862	7.11384	6.89801	3.15766	4.37439	2.77003	5.46303	1.74048	2.11621	1.72496	2.51466	1.82597	0.778075	2.07207	2.54207	2.33767	1.33283	1.90014	0
5448	21-1:8	EW1_F1P05_G02	Contig168	XP_789979.1	1.2	PREDICTED: similar to Gamma-glutamyltranspeptidase 1 precursor	0.00148564	0.000848002	0.0152533	Yes	0.264868	0.359989	0.303244	3.33646	0.883723	1.20109	1.01176	4.18474	2.3315	4.18067	2.73142	3.71103	0.625945	2.20466	1.20122	0.998501	0.325635	1.7234	0.776323	1.03742	1.1285	1.59585	2.72846	2.12278	1.84409	0.0742818	1.33632	0
276	2-1:4	EW1_F1P09_F05					0.0368362	0.000145788	0.00854053	Yes	0.710423	0.360476	0.57485	0.24275	0.172455	0.0875057	0.139545	0.280341	0.227605	0.20396	0.20961	0.309012	0.240545	0.140758	0.159046	0.144792	0.195636	0.0899381	0.111807	0.114176	0.0694581	0.0643384	0.134283	0.128145	0.113969	0.226528	0.119109	0
163	1-10:10	EW1_F1P01_G05		EAR96682.1	0.32	hypothetical protein TTHERM_00979950	0.00599749	0.00246836	0.00530781	Yes	0.320209	0.360674	0.296368	2.23416	0.715397	0.805803	0.662134	3.27385	1.97855	2.44009	1.5506	2.27123	0.733014	1.87483	0.683658	0.677407	0.294424	1.4718	0.805176	0.829614	0.445699	0.775329	1.4554	1.21064	0.987613	0.0923863	0.791655	0
1870	7-14:17	EW1_F1P18_F07					0.00360685	3.23408e-05	0.123931	Yes	0.59412	0.360733	0.608806	0.1716	0.101951	0.0619019	0.104471	0.134341	0.171895	0.180435	0.195625	0.182548	0.120885	0.0958776	0.107662	0.062945	0.140233	0.0627608	0.0902814	0.0674508	0.0410587	0.0579215	0.0724994	0.0870525	0.0977019	0.240393	0.0839546	0
7689	29-5:5	EW1_F2P15_H08	Contig437	AAX77000.1	1e-55	cytochrome c oxidase subunit 1	0.0118053	0.00354218	0.985981	Yes	0.569958	0.360891	1.0057	0.264519	0.150764	0.0954624	0.266028	0.204599	0.286544	0.224634	0.353107	0.278488	0.116777	0.148049	0.150304	0.122379	0.244938	0.0733301	0.13673	0.0421688	0.089637	0.209188	0.304216	0.234568	0.213339	0.254338	0.344113	0
8422	31-16:7	EW1_F2P12_C08		AAH75887.1	2e-13	Hypothetical protein LOC436641	0.110728	0.0129525	0.163459	Yes	0.657609	0.360945	0.664923	1.50634	0.990585	0.543707	1.0016	0.811555	0.924793	2.58931	1.8525	2.15435	0.854101	0.674778	1.22682	1.16414	1.15879	0.454813	0.566772	0.706825	0.590618	0.441535	0.553959	1.23337	1.3351	1.47202	0.750716	0
1926	8-2:5	EW1_F2P15_A06		XP_674926.1	3.6	Pb-fam-2 protein	0.130339	0.0028084	0.0698069	Yes	0.669995	0.361008	0.598365	0.157007	0.105194	0.0566806	0.0939472	0.12666	0.132882	0.144479	0.220971	0.17756	0.0927977	0.0632127	0.124729	0.0914424	0.192526	0.0197547	0.0850437	0.0947268	0.0808376	0.0454753	0.0551014	0.140125	0.0780043	0.16657	0.07295	0
2844	11-8:5	EW1_F2P16_C07		******No hits			0.794974	0.000104105	0.772736	Yes	0.986623	0.361203	1.01862	0.142716	0.140807	0.0515495	0.145374	0.114799	0.125113	0.168132	0.154823	0.158358	0.160678	0.112213	0.125635	0.0851057	0.287114	0.0606758	0.0708806	0.0307221	0.0653038	0.0421882	0.100882	0.120423	0.149467	0.242051	0.147724	0
836	4-2:3	EW1_R1P02_B01					0.138422	0.0142502	0.133748	Yes	0.737798	0.361252	0.584105	0.0897354	0.0662066	0.0324171	0.052415	0.0742598	0.1274	0.0451372	0.118024	0.115449	0.0827712	0.0764571	0.0492323	0.0521985	0.0782171	0.0233496	0.052349	0.0489895	0.00997727	0.0599193	0.017156	0.0636651	0.0524729	0.105453	0.065458	0
484	2-13:8	EW1_F1P07_E01		AAH74397.1	5e-11	MGC84373 protein	0.247984	0.0103461	0.0113237	Yes	0.768631	0.36179	0.409655	0.41046	0.315492	0.1485	0.168147	0.354597	0.22142	0.404833	0.601471	0.609412	0.293965	0.45837	0.288345	0.406646	0.197834	0.172748	0.209716	0.245825	0.0522291	0.155257	0.132762	0.247261	0.130389	0.247595	0.126833	0
1903	7-16:16	EW2_F1P01_C06		XP_424960.1	4.8	PREDICTED: similar to KIAA1368 protein	0.0640905	0.000366556	0.00533604	Yes	0.625436	0.361837	0.5974	0.15387	0.0962359	0.0556759	0.091922	0.158239	0.112628	0.20142	0.168719	0.142412	0.0721508	0.169154	0.0960355	0.123789	0.0568918	0.0810554	0.0492839	0.070614	0.0347707	0.0545439	0.103688	0.108005	0.0943314	0.0630142	0.0985893	0
6781	25-15:15	EW2_F1P03_H07		AAN05584.1	1e-28	ribosomal protein L30	0.0852841	0.0220003	0.0590596	Yes	0.542152	0.362036	0.545994	0.269842	0.146295	0.0976926	0.147332	0.174255	0.540537	0.190493	0.267581	0.297989	0.127821	0.0999131	0.143688	0.259353	0.140804	0.0609112	0.107396	0.153459	0.0801981	0.110526	0.145654	0.135772	0.159337	0.174338	0.126369	0
4898	19-1:2	EW1_R1P05_C01		BAC35107.1	5e-05	unnamed protein product	0.0143823	0.00158384	0.0157934	Yes	0.592445	0.362111	0.623789	0.187357	0.110998	0.067844	0.116871	0.15571	0.135524	0.213276	0.267133	0.192018	0.0837862	0.107243	0.10697	0.114926	0.152533	0.110014	0.0634968	0.0786654	0.0694185	0.0376788	0.106432	0.112936	0.126654	0.145756	0.0982616	0
4347	16-16:12	EW2_R1P08_B12					0.0977293	0.0041023	0.136961	Yes	0.650503	0.362535	0.68116	0.151199	0.0983554	0.0548149	0.102991	0.21516	0.144187	0.155584	0.167494	0.0977445	0.0485755	0.0867701	0.139607	0.102031	0.153308	0.0841908	0.0769059	0.0936137	0.0272143	0.0300008	0.167236	0.0559769	0.144281	0.0909206	0.0943589	0
6760	25-14:11	EW2_R1P11_G07	Contig279	CAF92039.1	0.72	unnamed protein product	0.0164868	0.00528377	0.00126006	No	0.44978	0.362828	0.28768	0.497708	0.223859	0.180582	0.14318	0.503531	0.344829	0.481922	0.465538	0.783989	0.0893468	0.366999	0.293637	0.314842	0.185449	0.120633	0.159136	0.357055	0.210869	0.13286	0.103741	0.220764	0.173321	0.115629	0.131106	0
4006	15-12:11	EW2_R1P10_D12	Contig357	******No hits			0.138958	0.00356553	0.0371051	Yes	0.754864	0.363468	0.589576	0.261724	0.197566	0.0951283	0.154307	0.141536	0.266367	0.245074	0.396209	0.335469	0.176886	0.164463	0.244927	0.175142	0.241198	0.0895908	0.108847	0.123272	0.0979338	0.0661717	0.0996079	0.194639	0.186501	0.186701	0.129589	0
5332	20-10:11	EW2_R1P10_B01		ZP_01131814.1	2.1	beta-hexosaminidase	0.155779	0.0108282	0.0242594	Yes	0.608465	0.363719	0.478808	4.89289	2.97715	1.77964	2.34275	4.61253	2.18849	5.38922	7.81371	6.59717	2.29781	2.99424	3.34929	6.45096	1.57335	2.97422	1.31676	1.37301	2.75632	1.20441	2.13392	3.70255	1.83383	1.60288	3.03873	0
2069	8-10:12	EW2_R1P07_B10		******No hits			0.0768062	0.0108768	0.0571117	Yes	0.696832	0.363956	1.736	0.0709073	0.0494105	0.0258071	0.123095	0.0355173	0.0731873	0.0856775	0.0859178	0.0936762	0.0663458	0.0458159	0.0322887	0.0531592	0.0564465	0.0589363	0.0256658	0.00815445	0.0364672	0.0254485	0.205159	0.0988988	0.138666	0.151194	0.0664371	0
2524	10-5:8	EW1_F1P05_F07		******No hits			0.33282	5.68301e-05	0.00237393	Yes	0.799226	0.364317	0.653658	0.544779	0.435401	0.198472	0.356099	0.471583	0.56522	0.496018	0.699039	0.51919	0.440653	0.322047	0.553134	0.283226	0.703833	0.205203	0.250247	0.134142	0.190848	0.234256	0.341171	0.314009	0.391264	0.335385	0.407313	0
1940	8-3:2	EW1_R1P05_A10	Contig51	XP_383307.1	0.73	hypothetical protein FG03131.1	0.050246	0.00226179	0.896675	Yes	0.663321	0.364615	0.826498	0.0910333	0.0603843	0.0331921	0.0752388	0.0712935	0.127292	0.0958669	0.114333	0.0628507	0.040106	0.0807755	0.0555246	0.0650018	0.0686624	0.0180953	0.0415693	0.0493001	0.0386565	0.028104	0.281771	0.076476	0.053409	0.0435941	0.0480559	0
1365	6-1:5	EW1_F2P15_E02		XP_235755.3	8	PREDICTED: similar to Nxt2 protein	0.0741369	0.0122011	0.369576	Yes	0.61167	0.36467	0.60434	0.0596804	0.0365047	0.0217636	0.0360673	0.0583381	0.0471077	0.0366471	0.0892243	0.0842544	0.061838	0.0381783	0.0254365	0.029084	0.0371161	0.0222452	0.00982873	0.0260577	0.0184063	0.0465609		0.0447242	0.00991572	0.0846239	0.0450913	0
3085	12-6:8	EW1_F1P05_B11		AAW25132.1	1e-05	SJCHGC02082 protein	0.19589	0.0327132	0.086066	Yes	0.755454	0.364716	0.57056	0.296488	0.223983	0.108134	0.169164	0.233935	0.139124	0.301416	0.532964	0.438198	0.194153	0.20977	0.270781	0.266929	0.191502	0.0987047	0.121717	0.259497	0.047432	0.0999795	0.132914	0.241977	0.188464	0.24078	0.0949175	0
113	1-7:11	EW2_R1P10_G01	Contig299	AAY66872.1	9e-26	ATP synthase D chain	0.0532453	0.0076491	0.0307021	Yes	0.62432	0.364879	0.488563	0.579338	0.361692	0.211388	0.283043	0.428323	0.376201	0.740104	0.57494	0.951817	0.361977	0.265823	0.423715	0.360975	0.420604	0.348004	0.208814	0.139218	0.185275	0.225188	0.395634	0.341184	0.270439	0.40291	0.123511	0
7123	27-3:17	EW1_F1P20_F02	Contig313	CAA86310.1	2e-66	Hypothetical protein B0272.1	0.455806	0.793858	0.290147	No	0.377228	0.365117	1.41788	0.73408	0.276915	0.268025	1.04084	0.721655	1.00813	1.22804	0.789132	0.302351	0.0193958	0.329769	0.69277	0.236673	1.55267	0.464212	0.00799		1.4603	0.952792	1.13412	1.13638	0.601607	0.795796	1.97976	0
6562	25-2:17	EW1_F1P20_B06	Contig364	P81695	1e-27	MT_EISFO Cadmium-metallothionein (MT)	0.0773955	0.0257803	0.558426	Yes	0.288195	0.365611	1.18126	0.432047	0.124514	0.157961	0.510361	0.373933	0.382949	0.21429	0.579391	0.846737	0.297332	0.0736947	0.0289637	0.0956738	0.492903	0.172023	0.286399	0.0858971	0.148692	0.156289	0.180554	0.771494	0.577604	0.839501	0.512624	0
7795	29-11:9	EW1_F1P04_G04		AAD29248.1	6e-28	intermediate filament gliarin	0.160054	0.00106474	0.217603	Yes	0.675406	0.366328	0.764791	0.113184	0.076445	0.0414624	0.0865619	0.122245	0.12814	0.0654336	0.125708	0.144158	0.108241	0.0712879	0.0773397	0.130154	0.0336105	0.0282711	0.0639252	0.0343545	0.0404266	0.0488209	0.0752277	0.0734284	0.0657022	0.146829	0.0912014	0
4365	17-1:13	EW2_R1P03_H05		XP_953940.1	1.7	hypothetical protein TA05930	0.00117312	9.91992e-05	0.00192679	Yes	0.62433	0.366445	0.631713	0.769892	0.480667	0.282124	0.486351	0.806718	0.624114	0.754424	0.842141	0.845599	0.567742	0.431469	0.57398	0.358158	0.509503	0.430303	0.228848	0.279778	0.409461	0.158435	0.375524	0.645909	0.522426	0.504138	0.425957	0
5524	21-5:16	EW1_F2P17_B03					0.646862	0.135691	0.204373	Yes	0.95555	0.366837	0.434607	1.66867	1.5945	0.612131	0.725216	5.57097	6.48997	0.29355	0.852265	1.43029	1.85239	5.85676	1.25552	1.28406	0.589284	0.26311	1.71597	0.45662	0.540284	0.771609	0.161299	0.298812	1.54716	2.08282	1.29158	0
4342	16-16:7	EW1_F2P12_A08		******No hits			0.0743836	0.00488304	0.376045	Yes	0.621538	0.366909	0.822804	0.410623	0.255218	0.150661	0.337862	0.216987	0.412768	0.564306	0.589428	0.391859	0.4108	0.166106	0.314554	0.186517	0.270474	0.134571	0.141989	0.259244	0.140156	0.11181	0.356002	0.556375	0.277424	0.344083	0.232848	0
1731	7-6:14	EW2_R1P01_D10					0.0772483	0.0114076	0.297189	Yes	0.599371	0.367162	0.728832	0.0964154	0.0577886	0.0354001	0.0702707	0.0831038	0.100169	0.0644118	0.112663	0.137921	0.0292936	0.0920717	0.060989	0.0921012	0.04254	0.0900058	0.038857	0.0238137	0.0350753	0.0190307	0.0854242	0.0483363	0.128587	0.0843693	0.0382502	0
202	1-12:15	EW2_F1P03_G05	Contig347	XP_730920.1	6.2	hypothetical protein PY02962	0.236258	5.46587e-05	0.270671	Yes	0.77513	0.367234	0.872777	2.20997	1.71301	0.811577	1.92881	2.43617	1.72079	2.16927	2.41085	2.40443	1.37475	1.46639	1.46447	1.65492	3.0191	0.748103	0.792055	0.674556	0.678509	1.29825	2.091	2.42853	2.01227	1.95213	1.33832	0
7852	29-14:15	EW2_F1P03_H04					0.0943022	0.0027255	0.299608	Yes	0.740542	0.367245	0.640079	0.306556	0.227017	0.112581	0.19622	0.188892	0.270824	0.319504	0.355658	0.465733	0.251894	0.247578	0.23029	0.174279	0.240905	0.134188	0.115099	0.142215	0.122916	0.0669863	0.0737917	0.214832	0.370099	0.383175	0.129388	0
7437	28-6:8	EW1_F1P05_B11		AAW25132.1	1e-05	SJCHGC02082 protein	0.163624	0.0258442	0.0957209	Yes	0.740524	0.367438	0.6184	0.374013	0.276966	0.137426	0.23129	0.244474	0.220525	0.450118	0.498698	0.604755	0.280118	0.205508	0.308977	0.367164	0.249559	0.0688978	0.174321	0.343795	0.103656	0.114525	0.259826	0.280476	0.247176	0.335805	0.109423	0
7012	26-13:8	EW1_F1P07_E03	Contig252	AAC68776.1	0.58	Hypothetical protein F54C4.3	0.135591	0.0030506	0.152443	Yes	0.705232	0.367653	0.691767	2.76082	1.94702	1.01502	1.90984	2.18935	2.11703	3.32425	2.51265	4.14303	1.141	1.73565	2.6503	1.92569	2.76832	0.4719	1.44839	1.33077	1.19539	0.9909	1.40653	1.72393	2.66773	3.06086	1.28332	0
2412	9-14:15	EW2_F1P03_H03	Contig447	******No hits			0.0894418	0.0387102	0.518535	Yes	0.600927	0.367659	0.767833	0.110509	0.0664077	0.0406296	0.0848523	0.0928089	0.181972	0.0663306	0.158837	0.092624	0.0618689	0.0693709	0.0344447	0.0862592	0.101278	0.0413802		0.0457251	0.035447		0.0867613	0.0772682	0.0542451	0.0612254	0.19756	0
2038	8-8:15	EW2_F1P02_B02	Contig5	******No hits			0.172216	0.0256789	0.0150801	No	0.677165	0.367852	0.275957	0.249021	0.168628	0.0916028	0.0687191	0.214448	0.13022	0.207187	0.42365	0.390669	0.0879474	0.158303	0.252419	0.187303	0.207145	0.1492	0.101783	0.165092	0.0696238	0.0369501	0.0913254	0.148689	0.0146543	0.0918974	0.0838012	0
321	2-3:15	EW2_F1P01_F05	Contig8	EAL30389.1	2e-38	GA20389-PA	0.0334033	0.00112364	0.0211722	Yes	0.711827	0.368102	0.60857	1.10047	0.783346	0.405086	0.669714	1.0753	0.689201	1.33433	1.22172	1.33593	0.931824	0.649299	0.860202	0.672107	0.843237	0.561166	0.644932	0.241394	0.343504	0.363473	0.792972	0.840127	0.380825	0.87085	0.609785	0
5999	23-1:15	EW2_F1P01_C10					0.0152288	0.000165958	0.0129796	Yes	0.680629	0.368671	0.572141	0.1047	0.0712621	0.0385999	0.0599034	0.104597	0.0912668	0.0804798	0.123346	0.132769	0.0922601	0.0666462	0.0655139	0.0606318	0.0752435	0.0423195	0.0315207	0.0477847	0.0410435	0.0327539	0.0853794	0.0464822	0.0872977	0.0430418	0.0517277	0
4763	18-9:3	EW1_R1P03_F05		AAW26788.1	0.006	SJCHGC06191 protein	0.231769	0.00399597	0.0159465	Yes	0.726497	0.369033	0.510356	0.151208	0.109852	0.0558009	0.07717	0.131504	0.180665	0.0918275	0.188147	0.192573	0.102122	0.0833692	0.0825162	0.108748	0.209391	0.0828492	0.0435834	0.05803	0.0462703		0.101324	0.100195	0.0883019	0.0303413	0.100619	0
1646	7-1:14	EW2_R1P01_C02	Contig428	BAC06447.1	3e-14	chitinase	0.0635159	0.00853904	0.000602454	No	0.375279	0.369157	0.17217	3.64007	1.36604	1.34376	0.626709	5.68466	3.39083	3.30138	3.53056	2.84445	1.17804	3.51022	1.61344	3.44745	0.206812	1.09334	0.943779	3.1252	0.937571	1.44908	1.13872	1.1147	0.993994	0.0898039	0.853253	0
4527	17-11:5	EW1_F2P16_H05	Contig318	EAA15026.2	2.6	ENSANGP00000016495	0.175494	0.000598633	0.773175	Yes	0.728003	0.369158	1.02679	0.0739105	0.0538071	0.0272846	0.0758908	0.0703041	0.0956484	0.0498409	0.0784225	0.083916	0.0798049	0.0673494	0.0481126	0.0260849	0.0668628	0.0200384	0.0275113	0.0410347	0.0333107	0.0200669	0.0806866	0.0439105	0.0790679	0.125557	0.0715707	0
7021	26-13:17	EW1_F1P18_D10					0.0232581	0.00789202	0.000349486	No	0.2985	0.369323	0.181563	5.33424	1.59227	1.97005	0.968498	6.56363	5.699	3.04142	5.50011	6.90195	0.652293	3.227	2.60217	5.21303	0.358443	1.20133	1.25095	4.62583	2.58633	1.6505	1.37201	1.65655	1.48337	0.175818	1.43754	0
5360	20-12:5	EW1_F2P16_B09		EAA09126.2	0.066	ENSANGP00000013046	0.0537306	0.00615303	0.0739049	Yes	0.527418	0.369595	0.599432	4.99685	2.63543	1.84681	2.99527	2.61059	3.87321	6.70529	7.42983	6.18409	4.05943	1.37526	2.96831	1.76127	4.35582	1.05819	2.2271	2.11036	2.19831	1.96502	2.33164	4.59866	2.34677	4.44285	2.15654	0
1198	5-7:8	EW1_F1P06_G02	Contig206	BAB64297.1	2e-25	I-connectin	0.137163	0.00185209	0.744704	Yes	0.763515	0.36984	1.03662	0.0740571	0.0565437	0.0273893	0.0767689	0.0549114	0.0926924	0.0725078	0.0636425	0.0948405	0.0671214	0.0580016	0.0758038	0.0345979	0.056608	0.039968	0.035204	0.0404618	0.00883026	0.0306606	0.0667496	0.0689844	0.0485327	0.124279	0.0960051	0
275	2-1:3	EW1_R1P02_E09		XP_796404.1	1e-11	PREDICTED: similar to RNA, U transporter 1	0.118861	0.0037376	0.63109	Yes	0.674668	0.370245	0.579005	0.112344	0.0757952	0.041595	0.065048	0.122051	0.114214	0.0602431	0.125878	0.169293	0.120892	0.0506378	0.0641248	0.0625558	0.101869	0.062498	0.0383463	0.0420518	0.0245543	0.0503157	0.0540133	0.0224564	0.0384782	0.264132	0.0944704	0
6991	26-12:4	EW1_R1P01_F03		XP_694195.1	2e-12	PREDICTED: hypothetical protein XP_689103	0.568444	0.00569198	0.805724	Yes	1.084	0.370282	0.973799	0.0621986	0.0674232	0.023031	0.060569	0.0781274	0.0659082	0.037819	0.083761	0.0570702	0.0982211	0.0699884	0.0608817	0.0286733	0.116106	0.0161815	0.0432118	0.0184435	0.0392264	0.0128093		0.0643788	0.0468465	0.0561419	0.0794865	0
972	4-10:3	EW1_R1P03_B09		AAL40416.1	2e-25	presenilin	0.118513	0.0116893	0.376243	Yes	0.678937	0.370396	0.753637	0.0916383	0.0622166	0.0339424	0.069062	0.0921631	0.0705337	0.0650924	0.132003	0.115696	0.0946617	0.0389164	0.0443375	0.0699842	0.0815558	0.0321272	0.0352873	0.0180298	0.0263881	0.0835265	0.0633137	0.0569613	0.0553201	0.144054	0.0546648	0
4772	18-9:12	EW2_R1P07_F05	Contig390	XP_227566.2	6e-19	PREDICTED: similar to secretory protein precursor	0.0109564	5.38643e-05	4.46373e-05	No	0.335437	0.370529	0.211916	1.10967	0.372224	0.411164	0.235156	1.16485	1.05338	0.864753	1.1774	1.34677	0.287176	0.657295	0.443254	1.06625	0.0800947	0.424653	0.270741	0.535657	0.440259	0.433405	0.42603	0.40026	0.331512	0.0532657	0.238809	0
1009	4-12:6	EW1_F2P14_A05	Contig402	AAI07500.1	3.6	Hypothetical protein LOC559912	0.145701	0.00617842	0.0474431	Yes	0.724589	0.370585	0.589541	0.880073	0.637691	0.326141	0.518839	0.649966	0.49895	1.20188	1.36663	0.991131	0.734542	0.490577	0.563082	0.901718	0.576351	0.342231	0.432545	0.323856	0.252921	0.304328	0.472756	0.65288	0.576946	0.641989	0.328876	0
756	3-13:8	EW1_F1P07_C01	Contig392	AAF72203.1	1	potassium transporter Trk1p	0.157987	0.00587089	0.0908891	Yes	0.804049	0.370691	0.604796	1.62959	1.31027	0.604076	0.985571	1.52851	0.952554	2.23043	1.68511	2.09999	1.57492	1.20196	1.0741	1.35638	1.40033	0.387915	1.23878	0.598808	0.372931	0.749565	0.781739	0.737507	1.31621	1.88242	0.650986	0
5340	20-11:2	EW1_R1P06_B05		NP_904500.1	7e-10	endopeptidase PepO	0.0228115	1.29204e-05	0.00276135	Yes	0.647945	0.370807	0.688485	1.19575	0.774781	0.443393	0.823258	1.10629	1.3771	1.06325	1.39879	1.07892	0.830104	0.621133	0.847571	0.524574	1.21785	0.491111	0.525752	0.377338	0.394701	0.445641	0.68919	0.964637	0.861938	0.770739	0.856234	0
4928	19-2:15	EW2_F1P01_D01	Contig384	******No hits			0.521637	0.034342	0.523083	Yes	0.793814	0.371002	0.855771	0.12106	0.0960987	0.0449133	0.103599	0.0610756	0.125297	0.112214	0.213957	0.141519	0.0451052	0.0814234	0.153822	0.0832245	0.174318	0.0333584	0.0447931	0.1205	0.0491981	0.0206312	0.146696	0.0622367	0.148396	0.121633	0.0724177	0
148	1-9:12	EW2_R1P07_H05	Contig423	AAH69614.1	1e-30	CHIT1 protein	0.0082045	0.0161928	0.00612894	No	0.24963	0.37108	0.213979	2.7816	0.69437	1.03219	0.595202	5.16012	2.66355	2.53778	1.81625	2.62857	0.643626	1.21291	0.585497	1.4449	0.244417	1.21148	0.847566	0.574982	1.07467	1.84666	1.27811	0.638073	0.638054	0.144261	0.995123	0
7638	29-2:5	EW1_F2P15_G08		AAA82435.1	2.1	Hypothetical protein T14G12.1	0.745838	0.0247117	0.500785	Yes	0.950187	0.371552	0.925527	0.521009	0.495056	0.193582	0.482208	0.441133	0.777323	0.338109	0.514671	0.64338	0.665364	0.640045	0.478267	0.407846	0.35796	0.520057	0.289158	0.0818984	0.190775	0.115701	0.505769	0.450626	0.575495	0.410531	0.484187	0
7865	29-15:11	EW2_R1P11_G12		BAE64802.1	7.9	unnamed protein product	0.0507399	0.00123683	0.00359602	Yes	0.507048	0.372126	0.494686	0.423544	0.214757	0.157612	0.209522	0.297703	0.439778	0.38275	0.54927	0.495195	0.0711741	0.251677	0.314637	0.45455	0.178313	0.102846	0.132432	0.288316	0.140145	0.176733	0.184707	0.241276	0.321726	0.148739	0.189338	0
1613	6-15:15	EW2_F1P03_F06		XP_723695.1	0.002	hypothetical protein PY03538	0.087177	0.00046864	0.431113	Yes	0.713205	0.372414	0.707633	0.166693	0.118886	0.0620787	0.117957	0.197911	0.205541	0.14005	0.184779	0.122258	0.122717	0.124025	0.112461	0.0757876	0.18308	0.0924744	0.0455444	0.0497862	0.0582307	0.0755084	0.126234	0.0798977	0.0476531	0.224586	0.211564	0
213	1-13:9	EW1_F1P04_G09	Contig436	XP_394202.2	3e-16	PREDICTED: similar to GA11808-PA	0.00867486	0.00903558	0.000774707	No	0.493721	0.372457	0.368781	0.174247	0.0860295	0.0648995	0.0642591	0.19506	0.119323	0.217388	0.145778	0.217775	0.0447471	0.142294	0.0820245	0.0958783	0.0941067	0.130121	0.0170757	0.111096	0.0956736	0.0487518	0.0850339	0.0829719	0.0682401	0.0483178	0.047098	0
4286	16-13:2	EW1_R1P07_A04					0.243149	0.000149585	0.0120776	Yes	0.878139	0.372548	0.637715	0.694673	0.610019	0.258799	0.443003	0.617247	0.545731	0.850684	0.845334	0.667832	0.495896	0.573068	0.621938	0.678296	0.704618	0.326387	0.236562	0.213838	0.314337	0.223692	0.473077	0.382215	0.634567	0.392863	0.378507	0
5325	20-10:4	EW1_R1P01_A05		******No hits			0.0458908	5.12076e-05	0.644602	Yes	0.753503	0.372734	0.778612	0.0841753	0.0634263	0.031375	0.06554	0.0747067	0.0865148	0.0762543	0.0919641	0.0932377	0.0752434	0.0628629	0.0452791	0.0553251	0.0866292		0.0375614	0.0398958	0.0195088	0.0331464	0.0542311	0.0596549	0.0388579	0.157291	0.061158	0
1231	5-9:7	EW1_F2P11_G02		******No hits			0.195121	0.000444093	0.349409	Yes	0.696789	0.372785	0.862977	0.500608	0.348818	0.186619	0.432013	0.497236	0.428404	0.570748	0.541005	0.477998	0.518661	0.295897	0.211026	0.252376	0.631811	0.207801	0.291923	0.0581467	0.210716	0.304537	0.631061	0.323433	0.376006	0.400459	0.48964	0
7739	29-8:4	EW1_F1P10_H12					0.00604239	0.00020151	0.0346956	Yes	0.629848	0.372837	0.682303	0.517332	0.325841	0.19288	0.352977	0.576293	0.611046	0.345714	0.503549	0.604463	0.300421	0.326735	0.319266	0.285718	0.410213	0.14585	0.232072	0.205744	0.215206	0.178128	0.212118	0.434703	0.348207	0.43536	0.391991	0
6964	26-10:11	EW2_R1P10_F03	Contig222	******No hits			0.196819	0.0802919	0.479249	Yes	0.650116	0.372941	0.693826	0.16214	0.10541	0.0604685	0.112497	0.195683	0.473607	0.0357668	0.166099	0.20353	0.181673	0.071852	0.115221	0.0940178	0.0920303	0.13883	0.0533156	0.0380179	0.0573327	0.0501095	0.130843	0.0545949	0.0973129	0.0684875	0.378456	0
1369	6-1:9	EW1_F1P02_E10		******No hits			0.00327555	4.57372e-05	0.0856804	Yes	0.568718	0.373132	0.720839	0.0858759	0.0488392	0.032043	0.0619027	0.0997625	0.0853926	0.0776966	0.0785148	0.0898698	0.0750306	0.0379535	0.0516592	0.0327933	0.0575996	0.0179178	0.0350905	0.0498619	0.0368219	0.029263	0.0762985	0.0511022	0.0608898	0.0971657	0.0394034	0
7687	29-5:3	EW1_R1P03_G04		AAO32032.1	2.1	p44 paralog	0.00897687	0.000104713	0.00241865	Yes	0.558373	0.373221	0.545092	0.218868	0.12221	0.0816859	0.119303	0.22113	0.262279	0.154396	0.215992	0.259672	0.0916078	0.204371	0.107031	0.116292	0.116982	0.073425	0.0831405	0.0934815	0.0749449	0.0850377	0.112498	0.144567	0.0961769	0.0982025	0.157344	0
1221	5-8:14	EW2_R1P02_G06		NP_051792.1	3.6	m78R	0.00561431	0.00145188	0.000786547	No	0.341093	0.374038	0.209111	0.695603	0.237265	0.260182	0.145459	0.771112	0.421124	0.698496	0.787657	0.911548	0.0830257	0.268751	0.301678	0.574633	0.194389	0.270965	0.167767	0.275273	0.43809	0.21749	0.032804	0.324632	0.2219	0.0911216	0.302413	0
8249	31-6:4	EW1_F1P10_D04	Contig420	AAL76032.1	0.066	angiopoietin-like protein	0.326281	0.0342419	0.0148087	No	1.33181	0.374396	0.768978	0.0701749	0.0934596	0.0262732	0.0539629	0.0763323	0.0566998	0.0661995	0.0811926	0.0731555	0.2929	0.126958	0.0547665	0.0612141	0.0571974	0.0328343	0.0865399	0.0242775	0.00928598	0.0195428	0.0604287	0.0538161	0.06048	0.0433737	0.0536396	0
1714	7-5:14	EW2_R1P01_D06					0.131694	0.0636401	0.279684	Yes	0.599154	0.374399	0.681448	0.0654473	0.039213	0.0245034	0.0445989	0.119337	0.100052	0.0305318	0.0466181	0.0706557	0.0266638	0.073767	0.0288356	0.0479294	0.0341065	0.00828244	0.0609688	0.0463763	0.0114269	0.0330099	0.0645478	0.0355177	0.0386942			0
6355	24-6:14	EW2_R1P01_B10		******No hits			0.210353	0.00520165	0.0201808	Yes	0.711984	0.374537	0.513064	0.41554	0.295857	0.155635	0.213198	0.305664	0.310795	0.395596	0.662212	0.497845	0.213297	0.253532	0.375464	0.511872	0.218105	0.119907	0.235332	0.137956	0.209827	0.11179	0.185001	0.34709	0.181914	0.187601	0.201003	0
3616	14-5:12	EW2_R1P07_E04		******No hits			0.932083	0.0142106	0.0639449	Yes	1.04074	0.374723	0.574148	0.53842	0.560357	0.201758	0.309133	0.287317	0.353506	0.853522	0.649281	0.803895	0.482636	0.46483	0.879335	0.50366	0.556055	0.30187	0.120029	0.254169	0.245251	0.14802	0.23337	0.416555	0.439245	0.310768	0.212748	0
4374	17-2:5	EW1_F2P15_G05					0.214156	0.0242177	0.996388	Yes	1.32877	0.374774	0.958613	0.159789	0.212323	0.0598849	0.153176	0.109798	0.182788	0.10974	0.19194	0.246417	0.164897	0.279613	0.283807	0.155138	0.212559		0.074578		0.06709	0.0429225	0.139087	0.333223	0.134929	0.11857	0.113724	0
1706	7-5:6	EW1_F2P13_C02		******No hits			0.0206141	0.00533188	0.469306	Yes	0.616712	0.374853	0.848516	0.0726942	0.0448314	0.0272496	0.0616822	0.0842749	0.0933223	0.0432251	0.0741868	0.0804919	0.0595431	0.0343238	0.0432842	0.0354743	0.0577087	0.0446386	0.00675497	0.0399483	0.0279231	0.0446688	0.0398766	0.0646914	0.0452357	0.0832484	0.0919128	0
957	4-9:5	EW1_F2P16_A09		XP_413796.1	2e-42	PREDICTED: similar to ribosomal protein L24-like; 60S ribosomal	0.0383618	9.77346e-05	0.00160944	Yes	0.787669	0.374896	0.646362	0.233913	0.184246	0.0876933	0.151193	0.28213	0.196767	0.247703	0.253985	0.20051	0.202868	0.157585	0.190385	0.159375	0.218883	0.107347	0.120542	0.0941405	0.050461	0.0843663	0.135501	0.162677	0.156709	0.133375	0.171482	0
454	2-11:12	EW2_R1P08_E01		AAZ40822.1	6.1	chorismate mutase T	0.0802428	0.00174795	0.00152363	No	0.639533	0.374956	0.371575	0.334965	0.214221	0.125597	0.124465	0.33217	0.200618	0.348186	0.372084	0.488444	0.17453	0.205893	0.263421	0.35932	0.132638	0.148169	0.132409	0.163465	0.0967316	0.100747	0.14791	0.150461	0.118216	0.0940626	0.120702	0
495	2-14:2	EW1_R1P07_E05		CAE46443.1	2e-28	superoxide dismutase	8.35595e-05	2.597e-07	3.52084e-06	Yes	0.579323	0.375024	0.598338	3.6298	2.10282	1.36126	2.17184	3.61274	3.54848	3.76916	3.45105	3.77865	2.52357	1.65433	1.6843	2.35629	2.48158	1.53122	1.72217	1.08686	1.0883	1.49855	2.32561	2.14191	1.91679	2.53522	1.99626	0
3755	14-13:15	EW2_F1P03_E12					0.0405272	0.00657502	0.047238	Yes	0.586952	0.375317	0.633579	0.873053	0.51244	0.327672	0.553148	0.642596	0.954346	0.632381	1.07757	1.21376	0.49078	0.344217	0.892267	0.530876	0.441577	0.602275	0.349521	0.140123	0.237313	0.539628	0.48227	0.549816	0.461877	0.474747	0.890661	0
750	3-13:2	EW1_R1P07_C01		AAH63728.1	0.0002	MGC68536 protein	0.0269328	0.00206117	0.0139321	Yes	0.664259	0.375466	0.544073	0.492554	0.327183	0.184937	0.267985	0.386848	0.337219	0.545971	0.589753	0.690203	0.300859	0.335883	0.29367	0.381805	0.330903	0.27279	0.200958	0.227296	0.128308	0.135314	0.244883	0.270962	0.243454	0.41503	0.206155	0
1911	8-1:7	EW1_F1P07_B06					0.118561	0.00866248	0.00598962	No	0.705907	0.375648	0.491782	0.0960713	0.0678174	0.0360889	0.0472461	0.105651	0.0710942	0.0673767	0.122434	0.132083	0.0988037	0.0866623	0.042648	0.0573293	0.0685215	0.0510468	0.0108471	0.0724012	0.0354631	0.0430594	0.0432327	0.0382929	0.0506944	0.0433647	0.0646849	0
1895	7-16:8	EW1_F1P07_D02	Contig448	P81695	9e-21	MT_EISFO Cadmium-metallothionein (MT)	0.526278	0.00205331	0.0180063	Yes	0.883512	0.37572	0.54725	0.322085	0.284566	0.121013	0.176261	0.343936	0.242672	0.284272	0.309113	0.472608	0.282244	0.254645	0.42173	0.320964	0.191806	0.202117	0.0690793	0.140702	0.100855	0.130985	0.161806	0.265724	0.244571	0.125352	0.129067	0
6294	24-3:4	EW1_F1P10_A02		AAC18613.1	0.14	paramyosin	0.903862	0.0336353	0.504357	Yes	0.928962	0.376187	0.837474	0.0650846	0.0604611	0.024484	0.0545066	0.0753664	0.0961349	0.0304726	0.08169	0.0647519	0.168326	0.0417387	0.0384702	0.0377487	0.0791887		0.0127685	0.0353958	0.0324753		0.0436052	0.0320472	0.0683128	0.0973623	0.0517638	0
5331	20-10:10	EW1_F1P01_A05					0.0866253	9.66231e-05	0.00351852	Yes	0.752271	0.376467	0.425226	0.936595	0.704573	0.352597	0.398264	0.916819	0.666953	1.08393	0.959605	1.13315	0.616483	0.561325	1.01355	0.608424	0.813659	0.357201	0.408013	0.337077	0.297662	0.372693	0.131286	0.63725	0.388906	0.589494	0.522403	0
2616	10-10:15	EW2_F1P02_F11					0.500547	0.00134448	0.00840043	Yes	0.839503	0.376556	0.521406	0.143244	0.120254	0.0539393	0.0746883	0.196785	0.123026	0.119147	0.142375	0.146849	0.140452	0.111053	0.195163	0.0647749	0.127535	0.0977445	0.0576576	0.0624006	0.0502419	0.0258418	0.106386	0.0397997	0.0626713	0.107892	0.0811779	0
1750	7-7:16	EW1_F2P17_E07					0.163217	0.054918	0.106968	Yes	0.611069	0.376663	0.497223	0.166761	0.101902	0.0628126	0.0829173	0.121649	0.186604	0.0420141	0.316729	0.426929	0.12285	0.0999466	0.130188	0.0459895	0.149468	0.0626832	0.0848556	0.0503616	0.058421	0.0624792	0.136577	0.113603	0.098499	0.0468007	0.0547992	0
1470	6-7:8	EW1_F1P06_E02	Contig374	CAD60782.1	6	unnamed protein product	0.312879	0.00201469	0.371721	Yes	0.812791	0.376756	0.570677	0.11447	0.09304	0.0431272	0.0653252	0.0772573	0.127636	0.0919352	0.137755	0.157381	0.107201	0.0554466	0.0886911	0.0963219	0.137299	0.0696002	0.0377818	0.0283655	0.0474843	0.0421235	0.0412967	0.0453454	0.0625369	0.219619	0.046254	0
330	2-4:7	EW1_F1P08_E05		AAD56953.1	0.005	gastrotropin	0.21884	0.00517201	0.129767	Yes	0.539942	0.376872	0.710435	0.601536	0.324795	0.226702	0.427352	0.387852	0.449056	0.845995	0.745654	0.716862	0.803234	0.124877	0.376216	0.153317	0.624731	0.260249	0.396092	0.121903	0.173668	0.274384	0.377569	0.384918	0.325791	0.692441	0.434754	0
6383	24-8:8	EW1_F1P06_A06	Contig181	NP_572641.1	6.1	CG15295-PA	0.211927	0.03919	0.10324	Yes	0.635449	0.376884	0.57925	0.398957	0.253517	0.15036	0.231096	0.113998	0.315517	0.425956	0.79102	0.83398	0.158207	0.118909	0.422016	0.440368	0.299536	0.15033	0.155102	0.107842	0.157431	0.194146	0.232533	0.214328	0.33298	0.172659	0.230033	0
4564	17-13:8	EW1_F1P07_G01		******No hits			0.669437	0.017147	0.0583231	Yes	0.97149	0.377731	0.595232	0.372259	0.361646	0.140614	0.221581	0.270994	0.224863	0.504141	0.525658	0.442684	0.426959	0.29358	0.336607	0.38864	0.377255	0.261903	0.276042	0.0484563	0.125392	0.125141	0.219251	0.234439	0.317824	0.297737	0.109816	0
8179	31-2:2	EW1_R1P05_C08	Contig117	CAF94665.1	4e-07	unnamed protein product	0.904025	0.217586	0.338546	Yes	1.03522	0.377979	0.822646	0.0578646	0.0599027	0.0218716	0.0476021	0.0398572	0.0497608	0.0400581	0.115844	0.0704868	0.048374	0.0775247	0.0711532	0.0642118	0.0450166	0.00806325	0.0538063	0.0615667	0.0599978	0.00312306	0.04085	0.0540549	0.0486192	0.0582893	0.0390578	0
3318	13-4:3	EW1_R1P02_H12	Contig294	BAA95168.1	9e-18	amPTP10	0.0169249	0.000142176	0.000172934	Yes	0.627814	0.377994	0.407393	0.66798	0.419368	0.252492	0.27213	0.578039	0.774003	0.623411	0.713486	0.668281	0.330153	0.541437	0.41145	0.648002	0.272156	0.438333	0.199695	0.164126	0.230983	0.309253	0.287952	0.416036	0.259394	0.13712	0.350246	0
2901	11-11:11	EW2_R1P10_D07		XP_646672.1	2e-15	acid sphingomyelinase	0.129968	0.000839284	0.00963319	Yes	0.777958	0.378047	0.626638	0.319592	0.248629	0.120821	0.200268	0.190865	0.367658	0.310082	0.379157	0.404122	0.178418	0.241709	0.33394	0.262605	0.251221	0.155473	0.103686	0.0892324	0.128706	0.139062	0.20011	0.216255	0.187281	0.196516	0.202271	0
2835	11-7:13	EW2_R1P04_D07		O96064	2e-13	MYSP_MYTGA Paramyosin	0.924507	0.0142541	0.503055	Yes	0.8912	0.378421	0.935167	0.095432	0.085049	0.0361135	0.0892448	0.0490735	0.110041	0.127484	0.0920179	0.12495	0.0792855	0.044853	0.0866774	0.069516	0.207668	0.0912811	0.0275564	0.0275163	0.0317527	0.0279495	0.0938694	0.0688684	0.0977089	0.0933031	0.0960596	0
1028	4-13:8	EW1_F1P07_A01		CAF96831.1	7e-15	unnamed protein product	0.0358817	0.00587694	0.0222895	Yes	0.596104	0.378584	0.517918	0.251137	0.149704	0.0950765	0.130068	0.352308	0.111931	0.372997	0.272857	0.24891	0.19403	0.157139	0.143671	0.123405	0.139093	0.0864165	0.0996869	0.130178	0.0833953	0.0830719	0.0839383	0.120959	0.177084	0.148163	0.139747	0
5006	19-7:8	EW1_F1P06_C01	Contig332	CAI14965.1	3e-35	OTTHUMP00000016039	0.0584565	0.00291667	0.0632957	Yes	0.610865	0.378675	0.718196	1.31192	0.801409	0.496793	0.942219	1.03805	0.85841	1.45655	1.82672	1.63921	0.702901	0.525934	1.24727	0.623728	1.14945	0.562137	0.774628	0.448121	0.557593	0.278118	0.759912	1.07942	0.855826	1.05227	1.00529	0
869	4-4:2	EW1_R1P05_B01	Contig80	AAM11677.1	3e-17	fibroblast activation protein alpha subunit	0.0820872	0.00536206	0.0384851	Yes	0.693555	0.378793	0.616349	1.25247	0.868654	0.474426	0.771957	1.97634	1.25964	1.13367	1.54986	0.704598	1.03034	0.921575	1.00244	0.651881	0.797068	0.362607	0.658767	0.343713	0.574221	0.509803	0.674698	0.893704	0.943779	0.731641	0.658406	0
4398	17-3:12	EW2_R1P06_H05	Contig283	XP_420811.1	2.1	PREDICTED: similar to actin-binding LIM protein 2	0.133156	0.00697978	0.22818	Yes	0.689655	0.378853	0.712133	2.50851	1.73001	0.950357	1.78639	1.42901	1.65452	3.5098	3.35075	3.57231	1.49771	1.31478	2.15627	1.38548	2.63425	1.09145	0.929473	1.05133	0.679245	1.07011	1.05679	2.46605	2.86826	2.07116	1.17507	0
8130	30-15:4	EW1_R1P02_E04		******No hits			0.0541913	0.0016228	0.0613324	Yes	0.70552	0.379022	0.669886	1.0152	0.716241	0.384781	0.680065	0.837724	1.11836	1.16857	0.669765	1.47058	0.651505	0.687557	0.691837	0.911699	0.667135	0.346616	0.434967	0.362232	0.488813	0.315961	0.61191	0.555259	1.00681	0.758536	0.560589	0
5567	21-8:8	EW1_F1P06_G06		AAQ82026.1	6.1	ORF2	0.0518856	0.00275534	0.0232612	Yes	0.587697	0.379494	0.411186	0.233847	0.137431	0.0887433	0.0961545	0.145557	0.240321	0.202356	0.301839	0.327295	0.11343	0.105224	0.0918175	0.211631	0.211386	0.127238	0.114142	0.0765037	0.0549388	0.0901685	0.0889117	0.221105	0.129758	0.112884	0.0285448	0
8019	30-8:12	EW2_R1P07_F04		BAB15213.1	2.8	unnamed protein product	0.176573	0.00772662	0.408662	Yes	0.663508	0.379595	0.799385	0.158812	0.105373	0.0602844	0.126952	0.0881018	0.1164	0.242103	0.170642	0.23845	0.0676672	0.100427	0.145252	0.0709082	0.18561	0.0566599	0.0556895	0.0608258	0.0579321	0.0716092	0.144812	0.0814006	0.212816	0.160546	0.0818771	0
2794	11-5:6	EW1_F2P13_C03		NP_725339.1	0.0002	short stop CG18076-PH, isoform H	0.0106349	2.33623e-05	0.000922566	Yes	0.677712	0.379621	0.626986	0.635879	0.430943	0.241393	0.398687	0.560973	0.689107	0.515394	0.727504	0.717247	0.439158	0.317032	0.487342	0.385165	0.568713	0.215934	0.290274	0.22416	0.222681	0.261969	0.356309	0.40234	0.452248	0.429603	0.361657	0
2521	10-5:5	EW1_F2P15_F07	Contig172	XP_687560.1	7.9	PREDICTED: similar to KIAA1633 protein	0.693574	0.00666313	0.297463	Yes	0.837684	0.379641	0.841918	0.238661	0.199922	0.0906055	0.200933	0.165561	0.170985	0.276042	0.322856	0.306905	0.171191	0.218205	0.130375	0.14929	0.439275	0.162728	0.0735963	0.0907881	0.141634	0.0396513	0.195423	0.142353	0.197814	0.262898	0.226397	0
262	1-16:7	EW1_F2P12_G05		XP_479713.1	0.0005	putative pherophorin-dz1 protein	0.0492111	0.000239023	0.205622	Yes	0.743072	0.380217	0.870884	0.180444	0.134083	0.0686081	0.157146	0.188432	0.153407	0.234144	0.174354	0.162107	0.172764	0.118137	0.11307	0.111987	0.167695	0.0706139	0.103642	0.0389538	0.0794242	0.067135	0.161311	0.133172	0.14016	0.190138	0.167398	0
8562	32-8:11	EW2_R1P10_A08	Contig440	NP_008244.1	2e-42	ATP6_10599 ATP synthase F0 subunit 6	0.129354	0.0150942	0.290427	Yes	0.617941	0.380274	0.749242	1.24482	0.769224	0.473371	0.93267	0.611828	0.957042	2.08759	1.88113	1.29988	0.426431	0.52948	1.25542	1.00116	0.949014	0.32037	0.572244	0.627544	0.596324	0.346459	0.730342	1.50064	1.105	1.14902	0.50716	0
3711	14-11:5	EW1_F2P16_F08		******No hits			0.06313	0.00125972	0.145323	Yes	0.765693	0.380818	0.752974	0.132956	0.101804	0.0506321	0.100113	0.156619	0.124508	0.176641	0.128689	0.0937278	0.114474	0.107395	0.0901959	0.0855921	0.115215	0.0776787	0.0714021	0.0278614	0.0463487	0.0464599	0.122727	0.144371	0.0636547	0.100015	0.0891508	0
4721	18-6:12	EW2_R1P07_E05	Contig393	Q04832	1e-31	HEXP_LEIMA DNA-binding protein HEXBP (Hexamer-binding protein)	0.00489206	0.000100387	0.000356478	Yes	0.599248	0.380917	0.439287	0.368987	0.221115	0.140554	0.162091	0.396247	0.436619	0.272312	0.404798	0.358661	0.161847	0.268716	0.238568	0.291954	0.174488	0.182843	0.143851	0.159179	0.0886249	0.147836	0.132083	0.206326	0.203275	0.106007	0.190537	0
1427	6-4:16	EW1_F2P17_D07		NP_723596.1	3e-22	Myosin 31DF CG7438-PB, isoform B	0.632998	0.201835	0.640949	Yes	0.560228	0.380982	0.838321	0.161988	0.0907503	0.0617144	0.135798	0.214823	0.183181	0.0347979	0.096311	0.845717	0.0896084	0.0264929	0.0588222	0.0665191	0.662633	0.0436354	0.129182	0.04887	0.0342939	0.0947621	0.176626	0.0409418	0.0765726	2.06595	0.0403694	0
2438	9-16:7	EW1_F2P12_G07					0.0691756	0.000169578	0.0034801	Yes	0.756966	0.381341	0.547398	0.280559	0.212374	0.106989	0.153578	0.269666	0.200213	0.351743	0.31775	0.288068	0.219434	0.141258	0.243346	0.219092	0.261419	0.140561	0.0891398	0.104963	0.102426	0.104066	0.13082	0.175566	0.10968	0.214254	0.158295	0
8478	32-3:12	EW2_R1P06_B08		******No hits			0.224379	0.0313478	0.0346071	Yes	0.658162	0.381485	0.379338	0.953383	0.627481	0.363701	0.361655	0.462517	0.437352	1.35059	1.60202	1.79964	0.334896	0.461187	0.972089	1.17056	0.553498	0.354026	0.354117	0.552751	0.312223	0.294136	0.40877	0.62886	0.332931	0.258223	0.279955	0
3734	14-12:11	EW2_R1P10_F12		AAD27874.1	0.56	class III chitinase	0.173504	0.0256582	0.0569411	Yes	0.675587	0.381753	0.474797	0.386529	0.261134	0.147559	0.183523	0.224267	0.270804	0.328274	0.560815	0.77167	0.277612	0.170471	0.325303	0.350377	0.225115	0.131359	0.13738	0.136264	0.158074	0.179969	0.104298	0.276204	0.234022	0.184877	0.167034	0
4697	18-5:5	EW1_F2P15_F05	Contig173	XP_396734.2	2e-16	PREDICTED: similar to ENSANGP00000005397	0.572849	4.10893e-05	0.234597	Yes	0.7456	0.382129	0.852724	0.320712	0.239123	0.122554	0.273479	0.293603	0.364748	0.325334	0.379507	0.256611	0.437662	0.103903	0.240518	0.155734	0.458996	0.117123	0.106465	0.111292	0.121921	0.163394	0.221495	0.381814	0.261533	0.249992	0.276664	0
722	3-11:8	EW1_F1P06_D05		BAB81981.1	0.16	GMP synthetase	0.0110104	0.000711616	0.00462203	Yes	0.617139	0.38215	0.548222	0.246384	0.152053	0.0941558	0.135073	0.317491	0.171547	0.22666	0.240801	0.305433	0.167092	0.138254	0.11936	0.150261	0.196175	0.0875865	0.133311	0.081615	0.0685962	0.113204	0.179636	0.128025	0.148478	0.106137	0.124059	0
660	3-7:14	EW2_R1P02_C01		AAP84400.1	6.1	FCA protein	0.0137416	0.00155155	0.570815	Yes	0.624134	0.382703	0.991839	0.069391	0.0433093	0.0265562	0.0688247	0.0531793	0.0871811	0.0744924	0.077397	0.0601886	0.046556	0.0460366	0.0380421	0.0297253	0.0628689	0.0367704	0.0321594	0.0325276	0.0129301		0.0559857	0.0436472	0.166803	0.0257171	0.14732	0
1805	7-11:3	EW1_R1P04_C02					0.462351	0.245981	0.390149	Yes	0.796361	0.382883	0.523654	0.0845568	0.0673377	0.0323754	0.0442785	0.0738805	0.0508796	0.038072	0.0605536	0.498795	0.0837134	0.0368253	0.0529202	0.0615527	0.137874	0.028198	0.0360104	0.0472704	0.0273422	0.0271021		0.0428982	0.035417	0.101547	0.0249146	0
291	2-2:2	EW1_R1P05_E05		******No hits			0.0248178	0.00149988	0.0577377	Yes	0.652646	0.38328	0.578057	0.131542	0.08585	0.0504172	0.0760385	0.148856	0.154126	0.0830525	0.155138	0.13323	0.107429	0.0748392	0.0824995	0.115425	0.0609115	0.0864514	0.0631631	0.0250971	0.0423007	0.0561936	0.0512077	0.0798998	0.0583169	0.157215	0.0677639	0
5583	21-9:7	EW1_F2P11_G02		******No hits			0.00161679	2.42396e-05	0.358373	Yes	0.499421	0.383289	0.870272	0.533746	0.266564	0.204579	0.464504	0.419742	0.62673	0.553462	0.584664	0.508879	0.261413	0.271098	0.185407	0.232622	0.440325	0.180123	0.185206	0.186515	0.253702	0.227009	0.34372	0.366125	0.507523	0.618391	0.547513	0
4938	19-3:8	EW1_F1P05_C09		CAA54558.1	2.1	glycosyl transferase	0.000926982	7.95197e-06	6.33325e-06	No	0.473279	0.383426	0.322213	0.458141	0.216828	0.175663	0.147619	0.51119	0.397093	0.437385	0.437646	0.519436	0.168711	0.276321	0.255295	0.334112	0.120528	0.205544	0.143125	0.177965	0.217848	0.146654	0.175322	0.193572	0.158242	0.0880748	0.148203	0
4056	15-15:10	EW1_F1P02_C04	Contig444	AAH69614.1	4e-62	CHIT1 protein	0.0907612	0.00789207	0.000435404	No	0.510924	0.383529	0.222899	0.262915	0.13433	0.100835	0.0586034	0.252794	0.180154	0.239608	0.311801	0.369222	0.0856303	0.193353	0.196175	0.300016	0.0448842	0.159413	0.0679304	0.212915	0.0714874	0.0632473	0.0418601	0.091138	0.112644	0.0460831	0.0349032	0
4700	18-5:8	EW1_F1P05_F05	Contig372	NP_001006358.1	8e-21	basic leucine zipper and W2 domains 2	0.479789	0.00376131	0.00492218	Yes	0.902169	0.383996	0.454569	0.234703	0.211742	0.0901251	0.106689	0.260579	0.150873	0.18717	0.332996	0.29065	0.226742	0.241072	0.154018	0.189177	0.267248	0.0935394	0.123144	0.131072	0.0440818	0.0893411	0.0824437	0.141263	0.0865439	0.126452	0.108455	0
5281	20-7:11	EW2_R1P10_A01		XP_784786.1	0.023	PREDICTED: similar to SAM domain and HD domain-containing protein 1	0.246721	0.0516703	0.0999538	Yes	0.695593	0.384236	0.515218	0.286596	0.199354	0.11012	0.147659	0.0894198	0.70967	0.25659	0.381767	0.311044	0.17755	0.143408	0.356238	0.242317	0.143254	0.172335	0.0905223	0.109269	0.110704	0.0858119	0.16748	0.244911	0.110532	0.122066	0.126838	0
2876	11-10:3	EW1_R1P03_D11		XP_787803.1	1e-10	PREDICTED: similar to mitogen-activated protein kinase kinase	0.0455525	0.00306048	0.225462	Yes	0.59763	0.384355	0.710153	0.123611	0.0738737	0.0475105	0.0877828	0.132906	0.0747478	0.109416	0.181148	0.146566	0.0869749	0.0890253	0.0479169	0.0525827	0.112774	0.0268254	0.0448412	0.0624324	0.0538281	0.0598835	0.0714268	0.0659589	0.0986275	0.168507	0.0665726	0
331	2-4:8	EW1_F1P05_F01		XP_533955.2	2e-16	PREDICTED: similar to Ornithine decarboxylase antizyme (ODC-Az)	0.0215628	0.000151332	0.0011658	Yes	0.795217	0.385285	0.58356	1.49305	1.1873	0.575249	0.871283	1.79718	1.21901	1.45873	1.35452	1.714	1.24789	1.203	1.16092	1.09043	1.24152	0.783007	0.793181	0.540089	0.385314	0.487374	1.13302	0.840746	0.733443	0.874351	0.82194	0
4780	18-10:3	EW1_R1P03_F09					0.0422976	2.69562e-05	0.00177383	Yes	0.684106	0.385309	0.58442	0.175372	0.119973	0.0675725	0.102491	0.186867	0.169819	0.137005	0.211231	0.18063	0.106957	0.0876533	0.117489	0.116429	0.193812	0.0548111	0.0635362	0.0720316	0.0773715	0.0725865	0.0693049	0.102009	0.12411	0.12473	0.103335	0
4675	18-3:17	EW1_F1P20_D04		CAI22806.1	7e-07	acidic (leucine-rich) nuclear phosphoprotein 32 family, member E	0.870686	0.338324	0.591477	Yes	0.640938	0.385403	0.590401	1.01287	0.649188	0.390364	0.598	1.16889	1.50252	1.63464	1.03786	0.357779	0.0554794	0.77113	1.91291	0.763178	1.84617	0.309715	0.175101	0.071928	1.74015	1.3354	1.01919	0.0626381	1.36431	0.513597	1.70954	0
763	3-13:15	EW2_F1P03_C09		XP_794360.1	4e-28	PREDICTED: similar to Cullin-1 (CUL-1)	0.328401	0.00274217	0.929042	Yes	0.855962	0.385567	0.936568	0.0586889	0.0502355	0.0226285	0.0549662	0.0622418	0.0561176	0.0562359	0.0713674	0.0496691	0.0573741	0.0709282	0.0525085	0.0356604	0.0419858	0.020613	0.0261255	0.04443	0.0109583		0.0522957	0.0393646	0.0396524	0.0510047	0.120511	0
150	1-9:14	EW2_R1P02_G09					0.0522659	0.00366971	0.0302918	Yes	0.436263	0.385584	0.485029	0.0780713	0.0340597	0.0301031	0.0378668	0.0623045	0.102674	0.047635	0.0973781	0.0977441	0.0684659	0.0104495	0.0519063	0.0178961	0.0689686	0.0230633	0.0419248	0.0467839	0.0234352	0.0233183	0.0149897	0.0369014	0.0340478	0.0676857	0.0610767	0
7797	29-11:11	EW2_R1P10_H08	Contig390	XP_227566.2	6e-19	PREDICTED: similar to secretory protein precursor	0.166884	0.0100385	0.00214103	No	0.317944	0.38566	0.187921	2.10763	0.670108	0.812828	0.396067	1.50949	1.43447	2.21448	2.49773	3.47243	0.37271	1.55872	0.741561	3.22651	0.0972085	0.730358	0.482212	1.3424	1.13037	0.663921	0.322364	0.867706	0.631352	0.127645	0.432362	0
569	3-2:8	EW1_F1P05_C05	Contig84	XP_593633.2	8e-08	PREDICTED: similar to Heat shock 70 kDa protein 12B	0.019808	0.00168072	0.000705003	No	0.415649	0.386161	0.2552	1.35295	0.562353	0.522457	0.345274	1.73205	1.05403	1.10319	1.22318	1.84017	0.495963	1.07323	0.544402	1.11614	0.173887	0.626901	0.445818	0.810283	0.473472	0.363047	0.568629	0.626143	0.309394	0.144869	0.307488	0
2885	11-10:12	EW2_R1P07_D11	Contig82	AAH63367.1	8e-21	Hypothetical protein MGC75973	0.412206	0.283494	0.512583	Yes	0.690662	0.386316	0.866341	0.0725438	0.0501032	0.0280248	0.0628477	0.344976	0.051548	0.0596261	0.0432053	0.0438557	0.0359617	0.0836584	0.0531362	0.0229985	0.0858791	0.0369749	0.0176898	0.0468071	0.0201479		0.0673727	0.0509726	0.0380378	0.0662858	0.113237	0
5221	20-4:2	EW1_R1P05_B01	Contig80	AAM11677.1	3e-17	fibroblast activation protein alpha subunit	0.0268211	0.000430688	0.00409814	Yes	0.660474	0.386499	0.585893	1.49177	0.985279	0.576569	0.874021	1.77631	1.52816	1.26381	1.94356	1.10802	0.930696	0.920267	1.2913	0.688342	1.21967	0.501597	0.668963	0.432961	0.701687	0.625039	0.724995	0.896521	1.02177	0.903753	0.849785	0
4133	16-4:2	EW1_R1P05_B04					0.0529172	0.000846571	0.25583	Yes	0.678351	0.3868	0.870006	0.96499	0.654602	0.373258	0.839547	0.897218	0.963911	0.954227	1.41124	0.718499	0.675966	0.538627	0.790934	0.465694	0.896258	0.420006	0.394353	0.441241	0.275902	0.359314	0.871075	0.906456	0.915962	0.778326	0.74094	0
5693	21-15:15	EW2_F1P03_H06	Contig411	AAN63944.1	5e-36	myosin essential light chain	0.0145159	0.0248035	0.0066999	No	0.34263	0.386932	0.20109	1.79428	0.614776	0.694267	0.360812	1.45702	0.924236	2.19052	1.98264	3.17992	0.453691	0.91496	0.983793	0.843496	0.254939	1.12102	0.395054	1.28796	0.74267	0.380773	0.474481	0.919176	0.642724	0.0881511	0.247478	0
1169	5-5:13	EW2_R1P04_G10	Contig42	BAB18898.1	3e-22	troponin C	0.76062	0.00162079	0.0194399	Yes	0.900585	0.387127	0.589489	0.415307	0.37402	0.160777	0.244819	0.306827	0.314999	0.462783	0.503119	0.549031	0.320955	0.192381	0.505492	0.403056	0.581815	0.202547	0.220682	0.0980411	0.20403	0.120149	0.184678	0.332953	0.18718	0.332503	0.229811	0
825	4-1:9	EW1_F1P02_A09					0.0533063	0.00491752	0.0842692	Yes	0.661142	0.387544	0.603247	0.259794	0.171761	0.100682	0.15672	0.234461	0.185449	0.216399	0.423008	0.297334	0.159187	0.171507	0.173638	0.148994	0.211648	0.0820322	0.084664	0.145711	0.112575	0.0908095	0.149392	0.259047	0.143555	0.0805506	0.211264	0
208	1-13:4	EW1_R1P01_H05		******No hits			0.00128386	1.28353e-05	0.0336954	Yes	0.630009	0.387627	0.705454	0.214548	0.135167	0.0831646	0.151354	0.236693	0.18183	0.19796	0.231826	0.23016	0.171454	0.113231	0.12911	0.113055	0.159219	0.0811422	0.0971399	0.0616823	0.0742847	0.110151	0.111887	0.130706	0.154058	0.232463	0.151653	0
4750	18-8:7	EW1_F1P08_F09		XP_914785.1	0.029	PREDICTED: similar to CG17059-PA	0.173032	0.00175959	0.0476663	Yes	0.750839	0.387853	0.63495	0.935198	0.702183	0.362719	0.593804	0.681751	0.683139	1.06954	1.25704	1.14245	0.753852	0.456239	0.731741	1.08457	0.625401	0.260518	0.532865	0.343734	0.312964	0.420417	0.530803	0.597185	0.57741	0.955394	0.42219	0
996	4-11:10	EW1_F1P01_A09					0.341266	0.0158743	0.00514267	No	0.784609	0.387868	0.264359	3.87732	3.04218	1.50389	1.02501	3.58285	2.15078	3.10162	6.69349	5.47764	2.50431	3.36659	3.02131	5.14054	1.98997	1.54509	2.1363	2.08219	0.897843	1.24664	0.922513	1.27967	1.14862	0.818478	1.01948	0
2808	11-6:3	EW1_R1P03_C07		******No hits			0.867144	0.00485115	0.13583	Yes	1.05388	0.387946	0.666192	0.0759997	0.0800949	0.0294838	0.0506304	0.106035	0.0753297	0.0378296	0.0918285	0.0913761	0.100649	0.0590793	0.100813	0.0541711	0.101506	0.0276596	0.042334	0.0436594	0.025141	0.0173349	0.0667583	0.0261056	0.035777	0.0726254	0.0734724	0
4677	18-4:2	EW1_R1P05_F01		XP_414184.1	2e-13	PREDICTED: similar to Hypothetical protein CBG08970	0.218218	0.0258152	0.23613	Yes	0.649603	0.388091	0.736215	0.0641917	0.0416991	0.0249122	0.0472589	0.0619024	0.0818712	0.0616837	0.0601787	0.0579351	0.0481736	0.0756279	0.0134957	0.0688538	0.0372407	0.028085	0.0498668	0.00275696	0.0451624	0.0550259	0.0239597	0.0529186	0.0389906	0.0813704	0.0586004	0
1687	7-4:4	EW1_F1P10_C06	Contig441	******No hits			0.0238006	0.00091983	0.0112758	Yes	0.663303	0.388657	0.640512	0.340806	0.226058	0.132457	0.21829	0.46439	0.282439	0.287496	0.298045	0.409088	0.280305	0.227172	0.184879	0.183894	0.272684	0.143059	0.18331	0.0792653	0.122405	0.160245	0.242071	0.184713	0.251951	0.201477	0.218368	0
273	2-1:1	EW1_R1P07_F05	Contig430	AAW26139.1	0.56	SJCHGC07011 protein	0.05442	0.000147123	0.0034297	Yes	0.697073	0.388801	0.556537	0.148709	0.103661	0.0578183	0.0827622	0.155824	0.11738	0.154514	0.17377	0.148089	0.153668	0.0581677	0.109035	0.0979732	0.125356	0.0851461	0.0826618	0.048962	0.0432966	0.0433055	0.114325	0.0974008	0.07951	0.100916	0.0434586	0
2060	8-10:3	EW1_R1P03_B10					0.35263	0.00052217	0.0175315	Yes	0.807994	0.388832	0.567865	0.0646787	0.05226	0.0251491	0.0367288	0.0506334	0.066192	0.0516144	0.0869179	0.0752806	0.0853335	0.0478633	0.0571311	0.0309655	0.0539476	0.028185	0.0286085	0.0284579	0.017476	0.0250876	0.0304444	0.0435114	0.0273874	0.0305131	0.0603786	0
527	2-15:17	EW1_F1P18_D04					0.0888997	0.000943489	0.0768629	Yes	0.760745	0.389033	0.642818	0.163885	0.124675	0.0637566	0.105348	0.180555	0.116981	0.158888	0.202223	0.1742	0.146199	0.107126	0.0996571	0.110513	0.174633	0.0842463	0.0928643	0.0909874	0.0287301	0.0515117	0.12503	0.158193	0.0784934	0.158515	0.0527268	0
3892	15-5:16	EW1_F2P17_F01					0.205482	0.143297	0.205152	Yes	0.551187	0.389316	0.479561	0.129494	0.0713751	0.0504139	0.0621	0.131731	0.140354	0.194299	0.128875	0.0786482	0.051104	0.0491538	0.204901	0.0457918	0.0785941	0.205378	0.0235774	0.0395906	0.0264615	0.0641942	0.169795	0.145565	0.0409978	0.0573634	0.0158884	0
7558	28-13:10	EW1_F1P01_B07	Contig120	EAA12615.2	4.6	ENSANGP00000011718	0.675469	0.0876436	0.531611	Yes	0.914737	0.389319	0.845917	0.151916	0.138963	0.0591438	0.128509	0.200582	0.211781	0.129938	0.120959	0.121191	0.11642	0.167132	0.146361	0.0893576	0.203638	0.0338794	0.154461	0.15643	0.0116354	0.0759785	0.213076	0.154126	0.109353	0.13372	0.0729833	0
3562	14-2:9	EW1_F1P02_F04		******No hits			0.0301614	0.0015307	0.00129133	No	0.632681	0.38938	0.375791	0.13028	0.0824257	0.0507285	0.048958	0.166631	0.104006	0.0970096	0.131097	0.170282	0.0482588	0.0989753	0.0814892	0.107709	0.0907522	0.0549846	0.0389974	0.082589	0.0470662	0.0403045	0.0359092	0.0772697	0.0598708	0.040476	0.0418305	0
64	1-4:13	EW2_R1P04_G05		******No hits			0.294759	0.00778149	0.0832574	Yes	0.794424	0.389649	0.629359	0.231817	0.184161	0.0903275	0.145896	0.165589	0.190081	0.184021	0.319032	0.362293	0.204409	0.137843	0.149628	0.177015	0.283846	0.142974	0.107212	0.0644221	0.0788211	0.0772543	0.124226	0.209282	0.0835665	0.184524	0.164889	0
1830	7-12:11	EW2_R1P10_D10	Contig444	AAH69614.1	4e-62	CHIT1 protein	0.0636504	0.00546812	0.000188828	No	0.557922	0.38995	0.296177	0.58619	0.327049	0.228585	0.173616	0.559039	0.434923	0.629372	0.70302	0.643374	0.203602	0.487702	0.371089	0.652017	0.155737	0.358541	0.133536	0.512387	0.138146	0.184146	0.271547	0.271714	0.225589	0.059066	0.160449	0
167	1-10:14	EW2_R1P02_H01		******No hits			0.184669	0.0154267	0.873611	Yes	0.559955	0.390266	0.76329	0.0562464	0.0314954	0.0219511	0.0429324	0.0609464	0.0617869	0.0307221	0.0621175	0.0783367	0.0284235	0.0690225	0.0471655	0.00697613	0.0480099	0.00919224	0.0249166	0.0422518	0.0239921		0.13863	0.0148947	0.0209312	0.0303774	0.111093	0
799	3-15:17	EW1_F1P18_F04					0.509325	0.000857725	0.127704	Yes	0.777236	0.391034	0.767704	0.121042	0.0940782	0.0473316	0.0929244	0.141688	0.110441	0.0815305	0.145063	0.140392	0.150786	0.0586929	0.0758993	0.0620561	0.176797	0.0415083	0.0720771	0.0623043	0.0330587	0.0385495	0.0736964	0.0825145	0.0995687	0.137863	0.0830049	0
6510	24-15:16	EW2_F1P01_A02		XP_768877.1	1.3	hypothetical protein GLP_47_13069_12278	0.0422971	0.000186254	0.41187	Yes	0.599673	0.391205	0.826695	0.154478	0.0926363	0.0604326	0.127706	0.122548	0.19513	0.156458	0.158393	0.148446	0.117465	0.039303	0.146716	0.127746	0.0788399	0.066337	0.037716	0.0823478	0.0776112	0.050408	0.18527	0.137747	0.0646906	0.166908	0.123269	0
4245	16-10:12	EW2_R1P07_B12					0.273795	0.0355869	0.48347	Yes	0.763396	0.39136	0.806938	0.480453	0.366776	0.18803	0.387696	0.274196	0.241896	1.01598	0.519931	0.730695	0.382753	0.229806	0.501067	0.415105	0.362804	0.176862	0.18719	0.230015	0.16866	0.183002	0.360238	0.364794	0.556535	0.700814	0.170894	0
3092	12-6:15	EW2_F1P02_A07		XP_393694.2	7e-09	PREDICTED: similar to CG32171-PD, isoform D	0.958833	0.011609	0.297429	Yes	0.834945	0.391631	1.1522	0.0755035	0.0630413	0.0295695	0.0869952	0.0531396	0.0615029	0.0856877	0.0921956	0.0950371	0.0565625	0.0697623	0.0784997	0.0206351	0.155776	0.02426	0.0207853	0.0633993	0.0239137		0.191924	0.0415068	0.226577	0.0198676	0.138952	0
1669	7-3:3	EW1_R1P02_D06		CAI05919.1	3.6	putative serine protease, subtilase family	0.166195	0.024729	0.0473334	Yes	0.753355	0.392211	0.615703	0.134557	0.101369	0.0527749	0.0828473	0.185672	0.094212	0.0988218	0.177856	0.14347	0.145728	0.105082	0.075411	0.0778647	0.119038	0.045596	0.0821761	0.016654	0.0504126	0.130139	0.0420016	0.103747	0.0944649	0.108867	0.0870929	0
3483	13-13:15	EW2_F1P03_G12		AAX28415.2	0.005	SJCHGC06624 protein	0.431123	0.0133362	0.147513	Yes	0.884454	0.392356	0.635988	0.239985	0.212256	0.0941598	0.152628	0.158889	0.202837	0.43782	0.244024	0.231182	0.196832	0.204747	0.25238	0.181494	0.233383	0.146243	0.0782463	0.0843419	0.0730601	0.10497	0.274613	0.0866874	0.157998	0.162319	0.135666	0
2759	11-3:5	EW1_F2P15_C11					0.0962303	0.00109139	0.247787	Yes	0.800604	0.392525	0.706047	0.0887547	0.0710574	0.0348384	0.062665	0.102939	0.0873039	0.091727	0.0611965	0.109174	0.0803604	0.0721541	0.0650891	0.0558584	0.0859302	0.0384515	0.0292092	0.0470849	0.0174513	0.0556099	0.06459	0.0529039	0.053471	0.12951	0.0408365	0
3921	15-7:11	EW2_R1P10_C04	Contig63	******No hits			0.0474554	0.000260715	0.014075	Yes	0.745198	0.392741	0.58726	0.172207	0.128329	0.0676329	0.10113	0.135107	0.135029	0.189459	0.20781	0.210849	0.112064	0.107855	0.124429	0.159178	0.14538	0.066017	0.0604911	0.0641607	0.0822577	0.0671424	0.0738111	0.112815	0.111077	0.153863	0.0743291	0
729	3-11:15	EW2_F1P03_C01		******No hits			0.109655	0.00330226	0.944678	Yes	0.64624	0.392895	0.871321	0.0666346	0.0430619	0.0261804	0.0580601	0.0731602	0.053642	0.0457911	0.0952501	0.0767489	0.0356273	0.077139	0.0246099	0.0412203	0.0531115	0.0413614	0.0257583	0.0332355	0.0259657	0.0133773	0.146888	0.0584434	0.0305447	0.0457695	0.0549741	0
2720	10-16:17	EW1_F1P18_C10	Contig447	******No hits			0.00488271	0.000467021	0.000711996	Yes	0.463758	0.393075	0.318025	0.390801	0.181237	0.153614	0.124285	0.539641	0.374559	0.272213	0.408862	0.4052	0.131005	0.204709	0.191397	0.308002	0.123688	0.153073	0.162607	0.160563	0.128436	0.166643	0.181045	0.177809	0.127238	0.0467753	0.154779	0
2545	10-6:12	EW2_R1P07_E07	Contig346	NP_001015775.1	4e-33	MGC108330 protein	0.832404	0.00611738	0.167778	Yes	0.951727	0.393171	0.664618	0.207846	0.197812	0.0817188	0.138138	0.182124	0.143286	0.18107	0.275964	0.297467	0.243763	0.190504	0.228427	0.107781	0.264915	0.10523	0.122706	0.10367	0.0923391	0.0294827	0.115386	0.169535	0.186217	0.230207	0.0599813	0
5261	20-6:8	EW1_F1P05_B09		CAC95107.1	0.43	period 2 protein	0.0555777	0.00140499	0.00758004	Yes	0.704971	0.393296	0.566855	1.02675	0.723828	0.403816	0.582017	0.903167	0.638273	1.38211	1.27552	1.12283	0.595718	0.577822	0.879044	0.832269	0.788984	0.403732	0.534487	0.349299	0.376999	0.377877	0.643248	0.605555	0.520915	0.613758	0.536271	0
4628	18-1:4	EW1_F1P09_F05					0.0621892	0.00938378	0.0284366	Yes	0.627841	0.393368	0.541414	0.283767	0.17816	0.111625	0.153635	0.308285	0.238767	0.174194	0.500924	0.286467	0.226123	0.177737	0.154254	0.160436	0.180465	0.1471	0.112865	0.0978835	0.103124	0.103409	0.142825	0.14279	0.145205	0.176732	0.163551	0
17	1-1:17	EW1_F1P20_B12		AAH47987.1	4.8	Dj462o23.2-prov protein	0.258064	0.00505334	0.153494	Yes	0.738665	0.39358	0.553332	0.138386	0.102221	0.0544661	0.0765736	0.213949	0.121233	0.111589	0.0988848	0.17733	0.163115	0.124891	0.0794422	0.123807	0.0557031	0.0748995	0.0315785	0.0586879	0.0562476	0.0613915	0.118004	0.173206	0.0594737	0.0262473	0.0825133	0
2036	8-8:13	EW2_R1P04_B10	Contig86	BAD97962.1	1.6	bitter taste receptor T2R8	0.00230708	0.000476553	0.000487064	Yes	0.632846	0.393584	0.497746	0.183144	0.115902	0.0720826	0.0911593	0.195922	0.189156	0.148765	0.175362	0.213121	0.140209	0.128619	0.124195	0.0782239	0.119381	0.115154	0.0564114	0.113713	0.0399172	0.0659991	0.0952463	0.129724	0.103781	0.0853114	0.0575457	0
3383	13-7:17	EW1_F1P19_B09		XP_642266.1	8e-06	hypothetical protein DDB0205350	0.0494734	0.0103531	0.965906	Yes	0.572867	0.394236	0.973573	0.273612	0.156743	0.107868	0.266381	0.263308	0.403309	0.149032	0.336897	0.287602	0.178455	0.20205	0.0984383	0.103528	0.257474	0.226014	0.108891	0.0585918	0.098784	0.102519	0.344868	0.231414	0.393153	0.3699	0.115565	0
2843	11-8:4	EW1_F1P10_D11	Contig401	AAN05593.1	1e-26	ribosomal protein S4	0.049347	0.00146865	0.091397	Yes	0.674112	0.394298	0.667978	0.116169	0.0783108	0.0458051	0.0775982	0.159684	0.108071	0.0693171	0.136288	0.129772	0.113551	0.0776531	0.0741253	0.0629898	0.0715358	0.0561707	0.0375493	0.0494614	0.038272	0.0505022	0.053195	0.0983164	0.0840431	0.121296	0.0527734	0
4309	16-14:8	EW1_F1P07_A08	Contig221	CAC85406.1	6.2	MOP3 protein	0.00420004	0.000453154	0.00130578	Yes	0.430885	0.394412	0.347735	1.44074	0.620794	0.568247	0.500997	1.09239	1.41292	1.89283	1.6342	1.30024	0.312705	0.79944	0.970945	0.961863	0.394921	0.630794	0.356885	0.789388	0.571225	0.583676	0.843835	0.61282	0.753171	0.145559	0.55674	0
434	2-10:9	EW1_F1P03_F09		ZP_00743435.1	6.1	ABC transporter permease protein	0.0360822	0.00182746	0.00611719	Yes	0.614957	0.394497	0.526286	0.141811	0.0872074	0.0559438	0.0746329	0.132146	0.166304	0.0904273	0.139814	0.206414	0.133934	0.0725386	0.0944902	0.0657586	0.083554	0.0618536	0.0702006	0.0572402	0.0518413	0.0425282	0.0758107	0.0744844	0.0625638	0.0782487	0.0837633	0
1162	5-5:6	EW1_F2P13_G02		EAR89334.1	2.2	hypothetical protein TTHERM_00372510	0.054967	0.000654561	0.0179337	Yes	0.695531	0.39462	0.616567	0.368409	0.25624	0.145382	0.227149	0.308216	0.269819	0.488419	0.434738	0.384331	0.226077	0.197988	0.295225	0.370419	0.225681	0.159019	0.145574	0.10446	0.139614	0.192369	0.204209	0.239958	0.21536	0.333878	0.171629	0
5369	20-12:14	EW2_R1P02_B09					0.14373	0.0315906	0.158202	Yes	0.709709	0.394761	0.671516	0.652687	0.463218	0.257656	0.43829	0.486315	0.26161	0.992365	0.92945	1.00939	0.486379	0.303326	0.614497	0.519215	0.453081	0.268964	0.521164	0.148543	0.399895	0.136374	0.358025	0.800147	0.447045	0.348048	0.362856	0
6022	23-3:4	EW1_F1P10_C02		ABA22863.1	4e-05	TPR repeat	0.0115645	0.000109258	0.00321657	Yes	0.684285	0.394778	0.659039	0.17764	0.121556	0.0701284	0.117072	0.198486	0.178281	0.13108	0.183905	0.207367	0.111767	0.148894	0.120641	0.090072	0.146761	0.0516475	0.0936982	0.0775816	0.0566138	0.0798007	0.126221	0.0910385	0.123463	0.128667	0.120475	0
8031	30-9:7	EW1_F2P11_E04		NP_187593.1	1e-11	ADK1 (ADENOSINE KINASE 1)	0.00385861	0.000211173	0.280179	Yes	0.586638	0.395297	0.734951	0.44254	0.259611	0.174935	0.325245	0.364277	0.480499	0.536022	0.35365	0.511544	0.206274	0.221315	0.244722	0.309786	0.340741	0.117381	0.164739	0.204126	0.226961	0.182869	0.233715	0.217114	0.497131	0.564247	0.255706	0
1758	7-8:7	EW1_F1P08_D10		BAC85953.1	4.8	unnamed protein product	0.0838164	0.000333673	0.000499762	Yes	0.745509	0.395306	0.55777	0.428384	0.319364	0.169343	0.23894	0.445468	0.329023	0.427991	0.448498	0.512781	0.349332	0.486738	0.259757	0.302345	0.248788	0.153296	0.22132	0.276608	0.122863	0.120782	0.221641	0.266216	0.250423	0.281365	0.187333	0
820	4-1:4	EW1_F1P09_B05		XP_520664.1	6.2	PREDICTED: similar to tetratricopeptide repeat domain 5	0.023363	0.000249613	0.0430602	Yes	0.526361	0.395337	0.643613	0.151071	0.079518	0.0597241	0.0972314	0.14519	0.190204	0.110285	0.167325	0.154411	0.139271	0.063832	0.0819083	0.0354264	0.123247	0.0389083	0.0702465	0.0783855	0.0620112	0.0571974	0.127578	0.143102	0.0602483	0.0685356	0.115279	0
2429	9-15:15	EW2_F1P03_H07		AAN05584.1	1e-28	ribosomal protein L30	0.422164	0.118209	0.541256	Yes	0.574862	0.395348	0.651317	0.223613	0.128547	0.0884049	0.145643	0.187096	0.360727	0.160622	0.253716	0.203277	0.410925	0.0389685	0.0913298	0.132686	0.180879	0.33747	0.0483822	0.0783241	0.0687794	0.0613913	0.0754781	0.132886	0.103048	0.136732	0.463698	0
7818	29-12:15	EW2_F1P03_G08	Contig326	AAB07890.1	1e-112	alpha-1 tubulin	0.303082	0.00624885	0.0675337	Yes	0.863584	0.395385	0.540753	0.375222	0.324036	0.148357	0.202902	0.207775	0.525274	0.540019	0.320809	0.393373	0.33817	0.316203	0.264074	0.355172	0.356204	0.149553	0.100367	0.118593	0.188268	0.214448	0.0880951	0.289113	0.252576	0.14619	0.365681	0
6975	26-11:5	EW1_F2P16_F07		ZP_01057101.1	2.8	membrane protein	0.780121	0.242043	0.799469	Yes	0.850448	0.395483	1.07223	0.0757493	0.0644208	0.0299576	0.081221	0.0592853	0.0621499	0.0960726	0.0550657	0.127945	0.0352038	0.0470372	0.0756695	0.147592	0.0599956	0.00872585	0.0129673	0.0976582		0.0728888	0.0667309	0.0491208	0.112499	0.0913599	0.104917	0
5403	20-14:14	EW2_R1P03_A05		******No hits			0.106814	0.00167144	0.118023	Yes	0.704128	0.395886	0.688099	0.28962	0.20393	0.114657	0.199287	0.177832	0.267752	0.339408	0.396684	0.317859	0.120893	0.180543	0.290696	0.210264	0.264373	0.133427	0.107176	0.143399	0.135889	0.0711084	0.218181	0.34247	0.183565	0.172119	0.13315	0
4119	16-3:5	EW1_F2P15_A12		******No hits			0.108625	0.00173297	0.485637	Yes	0.676647	0.39591	0.881383	0.12016	0.0813059	0.0475725	0.105907	0.113859	0.107628	0.137172	0.102306	0.14566	0.0959649	0.0491521	0.107549	0.0520308	0.134613	0.0635346	0.0357533	0.0481697	0.023756	0.0937361	0.131162	0.147462	0.106551	0.0699333	0.0924464	0
8358	31-12:11	EW2_R1P10_D12	Contig357	******No hits			0.145885	0.00571194	0.115569	Yes	0.708264	0.395958	0.662315	0.529489	0.375018	0.209655	0.350689	0.294102	0.444599	0.554237	0.704251	0.815447	0.375193	0.215032	0.479895	0.370787	0.516694	0.189233	0.222943	0.241539	0.247015	0.160926	0.242849	0.535381	0.277612	0.487364	0.301521	0
4944	19-3:14	EW2_R1P01_C09		******No hits			0.435597	0.00762215	0.0577844	Yes	0.785883	0.396035	0.648282	0.10218	0.0803011	0.0404667	0.0662411	0.0727825	0.108303	0.0839592	0.139853	0.12034	0.0438438	0.150786	0.0687685	0.0756877	0.0970339	0.0514618	0.0316538	0.0695473	0.0236701		0.108873	0.0455592	0.0716205	0.0594979	0.0603394	0
4865	18-15:3	EW1_R1P04_F05					0.0730141	0.000707489	0.133822	Yes	0.572037	0.39646	0.627258	0.140326	0.0802714	0.0556334	0.0880204	0.141356	0.168668	0.0968103	0.168407	0.139977	0.121823	0.0414473	0.0694184	0.0595364	0.159706	0.0659564	0.0450802	0.0664094	0.0324773	0.0831047	0.0596721	0.0892747	0.0429564	0.15144	0.152457	0
2158	8-15:16	EW2_F1P01_A02		XP_768877.1	1.3	hypothetical protein GLP_47_13069_12278	0.0344112	0.00545458	0.638688	Yes	0.547425	0.397985	0.952796	0.1229	0.0672786	0.0489124	0.117099	0.0715601	0.106437	0.14904	0.128921	0.19159	0.0453263	0.0566771	0.0861337	0.058189	0.107057	0.0611317	0.0391425	0.0512991	0.0351006	0.0649767	0.134093	0.0874481	0.107226	0.132013	0.132645	0
2303	9-8:8	EW1_F1P06_G07		XP_819176.1	1.6	hypothetical protein	0.162883	0.0167324	0.00775479	No	0.668568	0.398056	0.286569	2.55611	1.70893	1.01747	0.732502	1.94996	1.6052	1.98992	4.29247	4.0813	1.18414	1.52951	2.40405	2.54139	1.3172	1.31602	0.971622	0.932763	0.879623	1.03941	0.596846	0.842421	0.774584	0.659937	0.820507	0
3329	13-4:14	EW2_R1P01_H04					0.0383538	0.00433282	0.000784115	No	0.519924	0.398082	0.256917	0.213948	0.111237	0.085169	0.0549668	0.241128	0.154756	0.173077	0.226189	0.306858	0.054139	0.122867	0.131589	0.222628	0.0873976	0.136764	0.0403548	0.0658247	0.123499	0.0998816	0.0357331	0.106465	0.0823208	0.038229	0.0419105	0
8046	30-10:5	EW1_F2P16_F04	Contig160	AAS93901.1	8e-18	glycogen phosphorylase	0.0325408	0.0018913	0.166155	Yes	0.671787	0.398293	0.778087	0.656698	0.441162	0.261558	0.510969	0.814005	0.864161	0.661695	0.354594	0.739977	0.44284	0.376136	0.4113	0.451442	0.540302	0.316179	0.313762	0.215307	0.27248	0.210337	0.406479	0.395416	0.539962	0.561781	0.714411	0
8591	32-10:6	EW1_F2P13_B12					0.0931048	0.00401793	0.288783	Yes	0.670393	0.398543	0.796862	2.10699	1.41251	0.839726	1.67898	1.24759	1.57379	2.64102	3.04243	2.63208	1.19412	0.853961	1.75749	1.90545	1.64656	0.754647	0.794976	0.931659	0.921302	0.810832	1.3152	2.12908	1.56138	2.50116	1.22009	0
2035	8-8:12	EW2_R1P07_B02		XP_220273.3	6	PREDICTED: similar to RIKEN cDNA A930001N09	0.879163	0.00133017	0.810371	Yes	0.985427	0.398636	0.977197	0.203766	0.200797	0.0812286	0.19912	0.196533	0.149159	0.256073	0.281652	0.16615	0.27898	0.157368	0.211538	0.175324	0.200477	0.0723198	0.0781331	0.109559	0.0803421	0.0710986	0.256466	0.132452	0.455628	0.167315	0.120876	0
1612	6-15:14	EW2_R1P03_E10		NP_912397.1	1.6	chloroplast import-associated channel protein homolog	0.025714	0.075012	0.00197611	No	0.42383	0.398744	0.257079	0.835789	0.354232	0.333266	0.214864	1	0.394086	1.05841	0.776068	1.25991	0.364883	0.697355	0.563926	0.296117	0.131264	1.07834	0.391885	0.30265	0.3413	0.0941807	0.212369	0.206351	0.281331	0.136952	0.271228	0
7599	28-15:17	EW1_F1P18_H02					0.00394003	3.87036e-05	0.0220211	Yes	0.660511	0.399105	0.765412	0.328091	0.216708	0.130943	0.251125	0.271312	0.313449	0.35148	0.315849	0.402677	0.211471	0.18604	0.260633	0.180528	0.258192	0.145344	0.15246	0.133601	0.0927722	0.140161	0.229253	0.273811	0.201918	0.271284	0.29046	0
955	4-9:3	EW1_R1P03_B05		******No hits			0.0266715	0.00166702	0.0179773	Yes	0.635684	0.399236	0.638571	0.17836	0.113381	0.0712079	0.113896	0.207117	0.125863	0.131561	0.240265	0.219059	0.149048	0.123361	0.102629	0.0876799	0.113246	0.073909	0.0667405	0.09109	0.074964	0.0543537	0.112159	0.103432	0.115227	0.126927	0.112966	0
1316	5-14:7	EW1_F2P11_H10		EAL40818.1	0.42	ENSANGP00000028276	0.657095	3.69616e-06	0.00515331	Yes	0.915705	0.400074	0.614245	0.09763	0.0894004	0.0390593	0.0599688	0.085519	0.0956749	0.104058	0.0991562	0.105066	0.0960855	0.10518	0.0966487	0.0512911	0.11399	0.0460964	0.0356318	0.0386527	0.0366616		0.0825882	0.0737847	0.0458376	0.0719779	0.0385764	0
4337	16-16:2	EW1_R1P07_B04		XP_716310.1	3.6	putative SET3 histone deacetylase complex component Snt1p	0.0463056	0.00910496	0.0250528	Yes	0.601703	0.400453	0.466083	0.504969	0.303841	0.202216	0.235358	0.517319	0.246159	0.716969	0.708811	0.507362	0.247724	0.399575	0.396386	0.195435	0.337714	0.190233	0.142789	0.367007	0.218605	0.155154	0.416804	0.331472	0.190291	0.107098	0.256486	0
6764	25-14:15	EW2_F1P03_H03	Contig447	******No hits			0.722323	0.01895	0.566664	Yes	0.747397	0.400525	0.812015	0.109609	0.0819218	0.0439013	0.0890044	0.101711	0.185105	0.0790601	0.114762	0.0926185	0.0450653	0.117278	0.0517635	0.0591474	0.228022	0.0713923	0.0288815	0.0461342	0.0390493		0.0794608	0.0909594	0.039289	0.126129	0.155946	0
4704	18-5:12	EW2_R1P07_E01		AAP40669.1	4.8	complement C4	0.0163099	0.00195388	0.0902692	Yes	0.627855	0.400554	0.622348	0.124111	0.0779236	0.0497131	0.0772401	0.144657	0.0791209	0.117618	0.159303	0.137315	0.0584286	0.0738326	0.106791	0.0786401	0.0793037	0.0806441	0.0391185	0.0343745	0.0412506	0.0678784	0.0494358	0.0689944	0.0653369	0.15362	0.0803067	0
8694	32-16:7	EW1_F2P12_A08		******No hits			0.0567207	0.0024874	0.860133	Yes	0.574075	0.400586	1.035	0.552849	0.317377	0.221464	0.5722	0.402911	0.443667	0.776136	0.609846	0.610392	0.571844	0.158943	0.267896	0.293143	0.451143	0.203835	0.342357	0.145106	0.305852	0.172012	0.655288	0.66032	0.381168	0.668636	0.556219	0
1384	6-2:7	EW1_F1P07_F10					0.00347618	0.000487743	0.000544885	Yes	0.555513	0.400596	0.39923	0.661451	0.367444	0.264975	0.264071	0.847718	0.488564	0.718142	0.557777	0.763211	0.395766	0.377239	0.323186	0.478594	0.290057	0.351413	0.286511	0.224518	0.196548	0.293997	0.323289	0.257185	0.317027	0.162168	0.300405	0
4607	17-15:17	EW1_F1P18_B04					0.0252459	0.000112009	0.0989978	Yes	0.692081	0.400712	0.65587	0.244495	0.16921	0.0979719	0.160357	0.300955	0.231838	0.195927	0.23205	0.275414	0.244158	0.162496	0.154787	0.126293	0.178857	0.107357	0.119557	0.100111	0.112555	0.0624103	0.147575	0.121377	0.180842	0.305607	0.107109	0
2948	11-14:7	EW1_F2P11_D11	Contig218	XP_651527.1	6.3	BspA-like leucine rich repeat protein	0.276286	0.000261921	0.0060105	Yes	0.881809	0.400858	0.630451	0.301671	0.266016	0.120927	0.190189	0.257969	0.22329	0.340481	0.38607	0.329966	0.236946	0.236476	0.326179	0.25893	0.28149	0.130352	0.123752	0.128347	0.127763	0.0977591	0.165123	0.209354	0.218599	0.196574	0.167516	0
1686	7-4:3	EW1_R1P02_D10	Contig257	NP_647717.1	8e-19	CG9004-PA	0.0103732	0.00115287	0.0158639	Yes	0.541315	0.4012	0.615614	0.155794	0.0843334	0.0625044	0.0959087	0.229896	0.119589	0.142707	0.150665	0.155263	0.127401	0.0827447	0.0927233	0.0693735	0.0629078	0.0746922	0.0687182	0.0748575	0.0471886	0.0526179	0.0901972	0.0887991	0.0752495	0.123154	0.109329	0
2643	10-12:8	EW1_F1P06_F11					0.99006	0.00942193	0.340918	Yes	1.01118	0.401439	0.727538	0.687954	0.695648	0.276171	0.500512	0.413591	0.438911	0.977322	0.866921	1.00192	0.526076	0.467658	1.11893	0.583055	1.01498	0.380065	0.333811	0.222407	0.280666	0.20286	0.381788	0.43508	0.458936	1.09102	0.377655	0
7914	30-2:9	EW1_F1P02_F04		******No hits			0.0879564	0.00598072	0.00248752	No	0.632504	0.401833	0.403415	0.153981	0.0973934	0.0618745	0.0621181	0.166751	0.222456	0.143898	0.119676	0.135505	0.0614988	0.111354	0.105892	0.176713	0.068382	0.0672248	0.0925103	0.110267	0.0628357	0.0210468	0.0680526	0.0997717	0.0488394	0.0356745	0.0781823	0
8593	32-10:8	EW1_F1P06_B04	Contig189	CAA65364.1	4e-33	Actin	0.238359	0.0307143	0.315992	Yes	0.695581	0.401962	0.792004	1.4163	0.985149	0.569297	1.12171	0.682911	1.12444	2.87533	1.69163	1.52573	0.774418	0.597338	1.63095	0.914682	1.34463	0.466316	0.58549	0.628347	0.885218	0.393771	0.922943	1.23858	1.19789	1.63171	0.794788	0
4194	16-7:12	EW2_R1P07_A12	Contig316	ABC59321.1	1.6	Jacob 6	0.189976	0.0235692	0.735001	Yes	0.733075	0.40199	0.939843	0.138222	0.101327	0.0555639	0.129907	0.0938373	0.0799239	0.196262	0.165038	0.207689	0.087748	0.0941897	0.116558	0.0703862	0.157529	0.109327	0.0365756	0.0937008	0.0374462	0.0377481	0.151072	0.0603355	0.141472	0.468793	0.0612004	0
617	3-5:5	EW1_F2P15_D05	Contig448	P81695	9e-21	MT_EISFO Cadmium-metallothionein (MT)	0.908715	0.022758	0.179765	Yes	1.02605	0.402086	0.57237	0.337944	0.346747	0.135883	0.193429	0.516862	0.205541	0.261104	0.309687	0.513115	0.330685	0.360208	0.473646	0.326293	0.27229	0.236928	0.0606506	0.181133	0.0855591	0.20802	0.178649	0.444094	0.174127	0.0713689	0.274635	0
1515	6-10:2	EW1_R1P06_F02		******No hits			0.00157805	0.000155585	0.00131012	Yes	0.625369	0.402591	0.608474	0.392795	0.245642	0.158136	0.239006	0.481861	0.43901	0.368937	0.393993	0.304084	0.285285	0.223975	0.237283	0.231126	0.255222	0.210909	0.182244	0.10759	0.139016	0.172015	0.241082	0.279246	0.232297	0.204584	0.243768	0
5607	21-10:14	EW2_R1P02_H02					0.365221	0.014406	0.652318	Yes	0.818006	0.402649	0.870579	0.091862	0.0751436	0.0369881	0.0799732	0.136452	0.123347	0.0660237	0.0706327	0.0833422	0.115074	0.0758007	0.0903806	0.0604772	0.0502507	0.0220207	0.0568982	0.0327776	0.0455766		0.134445	0.0593985	0.046596	0.0818396	0.107421	0
8554	32-8:3	EW1_R1P03_B04		******No hits			0.344688	0.0152833	0.32905	Yes	0.815897	0.4028	0.906541	0.179678	0.146599	0.0723744	0.162886	0.200902	0.175732	0.157135	0.174352	0.193616	0.180026	0.080689	0.142101	0.22733	0.144295	0.0325489	0.0586222	0.0928923	0.197752	0.0566535	0.18334	0.123819	0.1851	0.147054	0.18556	0
1484	6-8:5	EW1_F2P16_E06	Contig321	NP_524644.1	2.8	almondex CG12127-PA	0.211712	0.000290551	0.016186	Yes	0.799906	0.403183	0.658075	0.50969	0.407704	0.205499	0.335415	0.573524	0.454994	0.653063	0.446768	0.451792	0.60383	0.301072	0.335793	0.491797	0.375219	0.23515	0.305338	0.145231	0.18256	0.19251	0.419804	0.404511	0.323154	0.369386	0.209432	0
592	3-3:14	EW2_R1P01_C09		******No hits			0.0215859	0.0405851	0.123919	Yes	0.526599	0.403232	0.654201	0.100736	0.0530474	0.0406199	0.0659014	0.0998912	0.0972823	0.10751	0.140409	0.0707154	0.0473098	0.0971546	0.055112	0.027064	0.0612727	0.0523346	0.103784	0.0204633	0.024494		0.0639429	0.0627407	0.0473282	0.0504295	0.129816	0
25	1-2:8	EW1_F1P05_G05	Contig372	NP_001006358.1	8e-21	basic leucine zipper and W2 domains 2	0.0156717	0.000413231	0.00391276	Yes	0.725465	0.403244	0.602425	0.334812	0.242895	0.135011	0.201699	0.348836	0.235306	0.331474	0.369463	0.418537	0.221364	0.258594	0.230906	0.275286	0.232351	0.185068	0.143984	0.114385	0.0885398	0.166224	0.215275	0.1739	0.194639	0.175768	0.26065	0
7111	27-3:5	EW1_F2P15_C11					0.010077	0.00104704	0.0172337	Yes	0.546361	0.403403	0.695379	0.109978	0.0600876	0.0443654	0.0764763	0.0972797	0.0999134	0.0861892	0.145563	0.13194	0.0595689	0.0677372	0.0618074	0.0340009	0.0923735	0.0477428	0.063404	0.0248239	0.0561761	0.0407168	0.0711962	0.0737633	0.0689154	0.0863933	0.0836646	0
4961	19-4:14	EW2_R1P01_D01	Contig7	XP_781181.1	0.33	PREDICTED: similar to predicted CDS, reverse transcriptase like	0.170348	0.0111719	0.519611	Yes	0.680978	0.403688	0.742439	0.105265	0.0716834	0.0424944	0.0781532	0.045503	0.175375	0.117067	0.138954	0.0995673	0.0303282	0.102839	0.0890149	0.074527	0.091477	0.0544462	0.0421966	0.0312895	0.0384909	0.0500794	0.0777643	0.0912036	0.19717	0.0420556	0.0495766	0
6981	26-11:11	EW2_R1P10_F07		AAR13225.1	7e-12	lumbrokinase-4 precursor	0.0349049	0.0175793	0.0232498	Yes	0.568924	0.403704	0.506467	0.296411	0.168635	0.119662	0.150122	0.174372	0.447783	0.202872	0.322312	0.448152	0.155822	0.151421	0.181886	0.200742	0.158303	0.0928903	0.164367	0.16577	0.178145	0.054415	0.13254	0.156831	0.155474	0.196342	0.120164	0
7445	28-6:16	EW1_F2P17_G10					0.259877	0.0657229	0.810177	Yes	0.653985	0.403827	0.846191	0.126351	0.082632	0.0510242	0.106917	0.108469	0.0800473	0.0979688	0.124304	0.304563	0.0496561	0.130662	0.0567706	0.0827147	0.126448	0.0648438	0.071828	0.0252759	0.0540669	0.0543349	0.153067	0.20241	0.153116	0.26905	0.0109466	0
787	3-15:5	EW1_F1P09_C09	Contig250	NP_172756.1	3.5	structural constituent of ribosome	0.00508725	0.000267203	0.00186345	Yes	0.513697	0.403951	0.57191	0.222199	0.114143	0.0897575	0.127078	0.298864	0.174031	0.201693	0.231295	0.223231	0.151626	0.062563	0.137695	0.0950352	0.156082	0.116208	0.0749646	0.0843768	0.0889976	0.0890553	0.105613	0.131783	0.127882	0.137166	0.135743	0
512	2-15:2	EW1_R1P07_E09		******No hits			0.0121136	0.000174153	0.00342517	Yes	0.656331	0.403976	0.633514	3.06597	2.01229	1.23858	1.94233	3.02518	2.43602	3.17574	4.04338	2.86297	2.36647	1.47551	1.88234	1.94338	2.58319	1.50459	1.4343	0.955712	1.20548	1.17238	1.73532	2.31552	1.89091	1.96298	1.85354	0
2242	9-4:15	EW2_F1P01_H11					0.21559	0.11395	0.720515	Yes	0.426482	0.404003	0.700568	0.151013	0.0644043	0.0610098	0.105795	0.150499	0.195962	0.0786173	0.0805526	0.420506	0.0412222	0.211262	0.0247753	0.122859	0.0418018	0.0475773	0.0722565	0.0298976	0.0605979	0.135715	0.147777	0.0558805	0.0661788	0.423984	0.0571994	0
1290	5-12:15	EW2_F1P03_G06		******No hits			0.273042	0.0106725	0.104393	Yes	0.652529	0.404069	1.63095	0.105949	0.0691348	0.0428107	0.172798	0.155655	0.0964898	0.100983	0.138924	0.0633598	0.0204658	0.0786015	0.0998847	0.0717474	0.136999	0.0443634	0.0343559	0.0353503	0.0623434		0.176139	0.124655	0.127965	0.168858	0.324724	0
4292	16-13:8	EW1_F1P07_A04	Contig448	P81695	9e-21	MT_EISFO Cadmium-metallothionein (MT)	0.0326324	0.0210504	0.00276078	No	0.536932	0.404279	0.332653	1.62634	0.873232	0.657493	0.541007	1.33958	1.1641	1.41183	2.06746	2.4996	0.822292	1.07743	1.04845	1.31786	0.414781	0.809127	0.390596	1.55538	0.51134	0.488839	0.711057	0.681638	0.7044	0.356141	0.381166	0
5224	20-4:5	EW1_F2P15_B01	Contig179	XP_479162.1	8	hypothetical protein	0.472218	0.0242899	0.126184	Yes	1.14382	0.404323	1.40249	0.086466	0.0989018	0.0349602	0.121267	0.0650616	0.066817	0.135147	0.117611	0.069945	0.184348	0.0409677	0.0773959	0.06954	0.232802	0.0651302	0.0538246	0.0127288	0.0221005	0.0529565	0.116943	0.0854644	0.134144	0.161957	0.120778	0
6083	23-6:14	EW2_R1P01_D10					0.0246785	0.00795695	0.08274	Yes	0.515454	0.404418	0.610901	0.12633	0.0651174	0.0510902	0.0771753	0.137545	0.161654	0.0789906	0.153819	0.119102	0.0486489	0.0954633	0.0498227	0.120096	0.0421327	0.0261081	0.0923695	0.0288303	0.0563529	0.0888422	0.0302185	0.0993638	0.13484	0.0813152	0.0831566	0
643	3-6:14	EW2_R1P01_D09					0.305857	0.0111547	0.715208	Yes	0.831059	0.404647	0.911736	0.146473	0.121728	0.0592698	0.133545	0.10656	0.146633	0.248126	0.152018	0.11439	0.111749	0.15536	0.141548	0.0972334	0.111852	0.0576037	0.0861805	0.0723006	0.0770242	0.026457	0.126725	0.111973	0.234141	0.131677	0.097089	0
7680	29-4:13	EW2_R1P04_G08	Contig47	******No hits			0.127013	0.0944999	0.0392918	No	0.471517	0.404866	0.316501	0.542309	0.255708	0.219562	0.171641	0.306761	1.30329	0.346533	0.571621	0.592295	0.132103	0.439227	0.299801	0.470358	0.133615	0.168521	0.164111	0.550018	0.258058	0.129988	0.152084	0.274959	0.192023	0.137467	0.134959	0
1022	4-13:2	EW1_R1P07_A01					0.059564	0.00956644	0.0015363	No	0.323369	0.404956	0.174128	9.15706	2.9611	3.7082	1.5945	7.26121	5.15123	11.9706	12.168	11.8175	1.88728	6.19588	4.46811	10.4248	0.417963	3.01044	2.95306	6.92575	2.40736	4.73051	2.61974	3.76283	3.12543	0.274305	1.21956	0
767	3-14:2	EW1_R1P07_C05		AAX80132.1	6.1	hypothetical protein Tb04.30K5.910	0.0076506	9.04734e-05	0.000783624	Yes	0.690684	0.405015	0.559314	0.476476	0.329094	0.19298	0.2665	0.613961	0.409185	0.521197	0.417579	0.449165	0.306953	0.389668	0.35763	0.315569	0.285962	0.227582	0.206805	0.194128	0.1714	0.170909	0.283966	0.250911	0.261892	0.312462	0.230559	0
6116	23-8:13	EW2_R1P04_D10					0.223036	0.13398	0.172272	Yes	0.602283	0.405385	0.47679	0.453179	0.272942	0.183712	0.216071	0.161483	1.66231	0.224178	0.378416	0.839356	0.345156	0.193002	0.221211	0.379063	0.271181	0.15024	0.178602	0.170314	0.174759	0.262013	0.114378	0.203969	0.252009	0.364337	0.219867	0
1886	7-15:16	EW2_F1P01_C02	Contig384	******No hits			0.351174	0.010782	0.021593	Yes	0.819568	0.405466	0.472877	0.360765	0.295671	0.146278	0.170597	0.255292	0.227442	0.457511	0.578326	0.397778	0.166618	0.280543	0.375751	0.370512	0.347235	0.168944	0.193149	0.213447	0.0992308	0.0968996	0.189551	0.246734	0.175163	0.216808	0.0813559	0
1644	7-1:12	EW2_R1P06_C10	Contig359	AAW25147.1	1e-14	SJCHGC00665 protein	0.075156	0.000156006	0.00706906	Yes	0.699788	0.405513	0.643077	0.268921	0.188187	0.109051	0.172937	0.296278	0.270467	0.191017	0.273193	0.336331	0.207179	0.130925	0.218415	0.137787	0.289131	0.0993908	0.127848	0.100937	0.0994785	0.120872	0.164309	0.206676	0.138669	0.207026	0.158665	0
266	1-16:11	EW2_R1P11_H01	Contig266	EAR87445.1	3.6	Eukaryotic aspartyl protease family protein	0.415099	0.0459717	0.222848	Yes	0.858115	0.406179	0.659943	0.233224	0.200133	0.0947307	0.153915	0.0828814	0.137953	0.335021	0.389176	0.462873	0.189573	0.106154	0.211739	0.313127	0.240636	0.152088	0.051538	0.144625	0.0878694	0.076586	0.17854	0.177251	0.287971	0.165801	0.0571666	0
6445	24-12:2	EW1_R1P06_B10		NP_956432.1	4e-06	hypothetical protein LOC393107	0.0120628	0.000150149	0.0101194	Yes	0.696993	0.406214	0.710081	4.14401	2.88834	1.68335	2.94258	3.99073	3.28326	4.91888	3.67308	5.16235	3.23483	2.73295	2.9404	2.34272	3.30091	1.85956	1.81061	1.51166	1.88254	1.41072	3.13307	2.93613	3.1746	2.59781	2.90804	0
1490	6-8:11	EW2_R1P10_E06	Contig428	BAC06447.1	3e-14	chitinase	0.279302	0.000320893	2.19161e-05	No	0.573794	0.406372	0.203017	0.78591	0.45095	0.319372	0.159553	0.811007	0.596483	0.822723	0.802822	0.938355	0.248867	0.564133	0.635482	1.22416	0.170746	0.419818	0.219434	0.466166	0.370371	0.208901	0.274292	0.287453	0.0740865	0.120651	0.146714	0
6290	24-2:17	EW1_F1P20_H07		XP_877736.1	2e-13	PREDICTED: similar to Ras-GTPase activating protein SH3	0.327669	0.16696	0.740119	Yes	0.750542	0.406542	0.784301	0.400449	0.300554	0.162799	0.314072	0.544201	0.842527	0.271571	0.287305	0.287849	0.388871	0.34339	0.303297	0.143574	0.421768	0.570948	0.273898	0.0771488	0.0699571	0.135492	0.186205	0.337413	0.0628614	0.434559	1.78058	0
5751	22-3:5	EW1_F2P15_E10	Contig197	CAA40096.1	1e-36	snail soma ferritin	0.0464436	0.00104873	0.0160189	Yes	0.606305	0.406708	0.619766	0.682476	0.413789	0.277568	0.422975	0.51754	0.5249	0.703184	0.928927	0.834385	0.334079	0.264051	0.427629	0.451013	0.713016	0.311575	0.215075	0.25795	0.302415	0.31518	0.377965	0.466243	0.462559	0.521823	0.318288	0
5155	19-16:4	EW1_R1P02_C05	Contig445	******No hits			0.00297388	9.42411e-06	0.0120551	Yes	0.739592	0.406776	0.722425	2.62089	1.93839	1.06612	1.8934	2.36933	2.39351	2.82705	2.98256	2.58619	1.69909	2.18887	2.20904	1.73056	1.92475	0.832414	1.34168	1.29113	1.04606	0.913075	1.4269	2.18933	2.42122	1.98267	1.62262	0
5987	23-1:3	EW1_R1P02_C10		XP_784801.1	6.1	PREDICTED: similar to fibronectin 1	0.360352	0.000973538	0.289052	Yes	0.759882	0.407127	0.763495	0.129469	0.0983812	0.0527103	0.098849	0.14974	0.119352	0.0798569	0.155974	0.163417	0.186384	0.0499316	0.0910512	0.0957343	0.113612	0.0492633	0.0592016	0.0402368	0.0613077	0.0565565	0.129544	0.0541569	0.0700039	0.148008	0.129832	0
755	3-13:7	EW1_F2P11_D05		AAV34831.1	5e-21	ribosomal protein L19	0.0551087	0.000371999	0.0067574	Yes	0.730619	0.407576	0.634496	3.39508	2.48051	1.38375	2.15416	3.032	2.61154	4.19797	3.76662	3.60272	3.07011	2.05882	1.75595	3.23951	2.61178	1.50353	2.11617	1.4633	1.05765	1.03026	2.3059	2.18294	2.33127	2.69197	1.46841	0
2979	11-16:4	EW1_R1P02_C07		XP_787803.1	1e-10	PREDICTED: similar to mitogen-activated protein kinase kinase	0.0203565	0.000146084	0.0337434	Yes	0.762789	0.40765	0.69368	0.800849	0.610879	0.326466	0.555533	0.940215	0.827488	0.68762	0.90914	0.677307	0.695487	0.607182	0.597172	0.486886	0.692854	0.402173	0.439212	0.194274	0.361939	0.298574	0.394617	0.492989	0.784398	0.708416	0.489453	0
184	1-11:14	EW2_R1P02_H05	Contig267	XP_730864.1	0.56	cysteine protease	0.0147248	0.0133976	0.00430337	No	0.433805	0.407683	0.32474	0.154929	0.0672089	0.0631618	0.0503116	0.118251	0.120295	0.133965	0.174096	0.269044	0.0807858	0.0906643	0.0809387	0.0640653	0.0361062	0.0956963	0.0678573	0.0372034	0.0481296	0.0864541	0.060798	0.0443274	0.0553917	0.0422361	0.0511269	0
259	1-16:4	EW1_R1P02_G05		CAF89812.1	1e-16	unnamed protein product	0.0419188	0.00129602	0.8677	Yes	0.731929	0.407756	0.969763	0.125241	0.0916673	0.0510676	0.121454	0.132371	0.115351	0.104945	0.147141	0.130683	0.105182	0.0787583	0.0724758	0.0814718	0.132323	0.0832958	0.0778943	0.022353	0.0347341	0.0689456	0.118397	0.11821	0.0933138	0.167824	0.120576	0
7645	29-2:12	EW2_R1P06_H04		CAH08030.1	1.6	putative exported protein	0.149879	0.017049	0.671849	Yes	0.681509	0.408089	0.855906	0.924193	0.629846	0.377153	0.791022	0.627963	0.749812	1.22681	0.923821	1.26345	0.250086	0.823358	0.795297	0.68544	0.883068	0.131424	0.524048	0.778859	0.261412	0.544197	0.566137	0.680929	1.48351	1.06262	0.509627	0
5996	23-1:12	EW2_R1P06_C10	Contig359	AAW25147.1	1e-14	SJCHGC00665 protein	0.0325918	0.000467132	0.0169697	Yes	0.689197	0.408412	0.659587	0.326279	0.22487	0.133256	0.215209	0.305276	0.382628	0.214747	0.369312	0.399169	0.2397	0.178407	0.219254	0.197753	0.310107	0.13639	0.163144	0.104437	0.127799	0.141482	0.191595	0.201704	0.173722	0.258008	0.266513	0
5404	20-14:15	EW2_F1P03_B01		XP_754763.1	0.15	SRF-type transcription factor RlmA	0.106149	0.00757962	0.0523957	Yes	0.63497	0.408483	0.621371	0.171979	0.109201	0.0702504	0.106863	0.136914	0.142009	0.135717	0.265289	0.214908	0.0574244	0.110098	0.192175	0.115689	0.110477	0.122087	0.0666287	0.0839639	0.0513061	0.0488261	0.113918	0.165097	0.0871973	0.104098	0.0816308	0
2171	8-16:12	EW2_R1P08_B10	Contig167	AAR13226.1	3e-45	lumbrokinase-5 precursor	0.00969072	0.00115741	0.000163519	No	0.548996	0.408568	0.298735	0.85579	0.469825	0.349648	0.255654	0.796471	0.592725	1.05146	0.855525	1.08091	0.486801	0.540091	0.528225	0.669028	0.246377	0.362198	0.35213	0.552257	0.327652	0.22644	0.191574	0.310552	0.322477	0.231895	0.245475	0
7868	29-15:14	EW2_R1P03_G12	Contig389	AAH75887.1	5e-73	Hypothetical protein LOC436641	0.0584432	0.00342411	0.142214	Yes	0.635906	0.408672	0.666901	0.223049	0.141838	0.091154	0.148752	0.114084	0.299596	0.22488	0.274078	0.262071	0.11581	0.115498	0.218153	0.10739	0.1832	0.101574	0.0948878	0.122045	0.0974862	0.0548813	0.0884183	0.117415	0.191443	0.269847	0.135797	0
5370	20-12:15	EW2_F1P03_A05		ZP_00824825.1	0.96	COG1275: Tellurite resistance protein and related permeases	0.271249	0.154391	0.138105	No	0.782229	0.408941	0.659412	0.134928	0.105544	0.0551776	0.088973	0.0835446	0.143529	0.155601	0.221063	0.108423	0.0854837	0.0878249	0.165204	0.0878861	0.120153	0.0769308	0.0345723	0.207682	0.0184145	0.0502832	0.0958347	0.1528	0.0798514	0.0967714	0.0492739	0
235	1-14:14	EW2_R1P03_G05					0.672576	0.0825759	0.312009	Yes	0.983964	0.409287	0.74058	0.427396	0.420542	0.174928	0.316521	0.253276	0.198722	0.537865	0.761898	0.691421	0.385162	0.307798	0.391442	0.445246	0.63661	0.366436	0.154245	0.115133	0.0602087	0.418046	0.263554	0.588403	0.227534	0.426888	0.210914	0
1387	6-2:10	EW2_R1P11_F10		BAD96735.1	9e-20	actin related protein 2/3 complex subunit 1A variant	0.00647517	1.4858e-05	0.00126044	Yes	0.665149	0.409752	0.47979	0.650314	0.432555	0.266467	0.312014	0.673829	0.533685	0.716722	0.653073	0.690982	0.448066	0.500873	0.570383	0.417432	0.28339	0.257888	0.301918	0.342162	0.184324	0.273582	0.377462	0.486998	0.303951	0.374481	0.141331	0
2786	11-4:15	EW2_F1P01_D11					0.808718	0.0407865	0.10069	Yes	0.881891	0.409775	0.616332	0.246697	0.21756	0.10109	0.152047	0.134255	0.213768	0.487563	0.221499	0.294813	0.109105	0.20655	0.491921	0.163484	0.268938	0.178711	0.153166	0.111573	0.0725593	0.0476411	0.13851	0.129177	0.203426	0.183124	0.121919	0
2201	9-2:8	EW1_F1P05_G07		XP_738052.1	3.1	hypothetical protein	0.0332747	0.00240434	0.000719758	No	0.645753	0.409839	0.328733	2.08034	1.34339	0.852606	0.683878	2.38425	1.68038	1.47145	2.63664	2.50681	0.951232	1.55771	1.74373	1.69557	0.998714	1.44726	0.798278	0.480874	0.851444	0.952474	0.671855	0.686281	0.616679	0.439961	1.19576	0
8122	30-14:13	EW2_R1P05_F12	Contig235	NP_729827.1	6.2	CG10971-PB, isoform B	0.201322	0.00544561	0.451222	Yes	0.800567	0.410156	0.736901	1.03505	0.828623	0.42453	0.762726	0.77918	1.64897	0.756109	1.09399	1.11776	0.760349	0.797936	0.731819	0.808229	1.08859	0.360047	0.437817	0.3858	0.647129	0.350379	0.275037	0.707357	1.01072	1.5124	0.86799	0
1447	6-6:2	EW1_R1P05_F10	Contig33	******No hits			0.0885023	0.0169584	0.0541962	Yes	0.619813	0.410176	0.598978	0.233931	0.144993	0.0959529	0.14012	0.408862	0.166834	0.193107	0.254601	0.208891	0.168512	0.200837	0.122223	0.0817849	0.189426	0.157395	0.131942	0.0506922	0.0687723	0.112347	0.14108	0.133305	0.096768	0.190805	0.155546	0
1070	4-15:16	EW2_F1P01_A01					0.128481	0.0340649	0.518196	Yes	0.712385	0.410304	1.20525	0.0492072	0.0350545	0.0201899	0.0593072	0.0522336	0.0478653	0.0228143	0.0781159	0.0647482	0.028104	0.0469539	0.0341089	0.0442283	0.0265895	0.0121336	0.0153789	0.0489955	0.0284176	0.0129126	0.0671357	0.0641633	0.0396734	0.0888489	0.0483218	0
8525	32-6:8	EW1_F1P05_B12	Contig375	NP_730760.1	1e-61	ADP ribosylation factor 79F CG8385-PE, isoform E	0.0135878	0.000930705	0.000354135	No	0.387218	0.410432	0.326828	2.07438	0.803237	0.851392	0.677965	2.16611	1.43556	1.92835	2.36795	2.70508	0.415703	0.931643	0.971292	2.06225	0.431019	0.541018	0.834547	1.17345	1.10324	0.765337	0.889354	1.00861	0.598754	0.418338	0.637473	0
7093	27-2:4	EW1_F1P09_D11					0.04934	0.000957188	0.00129054	Yes	0.703851	0.410653	0.49074	0.163192	0.114863	0.0670154	0.0800849	0.170056	0.160148	0.113807	0.21291	0.175395	0.114962	0.141103	0.0685616	0.133058	0.135111	0.0421805	0.08807	0.0573897	0.064021	0.0990322	0.0886062	0.0536488	0.083456	0.0967633	0.0858147	0
4005	15-12:10	EW1_F1P01_D04		******No hits			0.152442	0.0207375	0.0235717	Yes	0.613929	0.410778	0.393712	0.940958	0.577681	0.386525	0.370466	0.828667	0.433727	1.69512	1.15019	1.05265	0.324992	0.885273	0.971827	0.692896	0.332073	0.509351	0.419831	0.590004	0.234517	0.291585	0.317252	0.485594	0.715035	0.227005	0.279063	0
4784	18-10:7	EW1_F2P11_E05	Contig217	NP_008241.1	9e-20	COX3_10599 cytochrome c oxidase subunit III	0.182963	0.00984529	0.0794301	Yes	0.714235	0.410857	0.627082	0.338572	0.24182	0.139105	0.212312	0.214317	0.224655	0.410944	0.559771	0.40169	0.168984	0.163146	0.311094	0.280131	0.34418	0.140646	0.120796	0.156755	0.175109	0.111687	0.126379	0.242095	0.23523	0.297437	0.201524	0
2106	8-12:15	EW2_F1P03_A06		CAC94908.1	0.004	histone H1	0.183838	0.0783623	0.108298	Yes	0.639178	0.411007	0.529321	0.51263	0.327662	0.210695	0.271346	0.1738	0.488488	0.402028	0.938543	1.10511	0.355377	0.151132	0.51017	0.442884	0.311226	0.525481	0.152869	0.126898	0.22863	0.178158	0.233548	0.266788	0.515477	0.171957	0.266344	0
1207	5-7:17	EW1_F1P19_B11		******No hits			0.521826	0.0668501	0.195188	Yes	0.786701	0.411539	0.594666	0.317247	0.249578	0.130559	0.188656	0.732514	0.330794	0.190416	0.100303	0.694374	0.421308	0.439652	0.460269	0.0976887	0.11627	0.174834	0.157249	0.103103	0.12825	0.10435	0.296739	0.197039	0.325652	0.192838	0.0650844	0
3322	13-4:7	EW1_F1P08_G08		P78509	0.43	RELN_HUMAN Reelin precursor	0.0652092	0.00476038	0.00330915	No	0.723639	0.411683	0.697142	4.13632	2.99321	1.70285	2.8836	4.19618	3.75539	4.13724	4.40327	4.21773	3.68156	1.67242	2.60272	4.24859	3.52885	1.22913	2.77762	0.725574	1.56116	3.70244	2.7763	2.19496	2.67431	3.20754	3.81417	0
5553	21-7:11	EW2_R1P10_G02	Contig214	AAH62632.1	0.002	LOC400590 protein	0.76727	0.0152239	0.0517338	Yes	0.867298	0.41186	0.54413	0.119891	0.103982	0.0493785	0.0652365	0.071314	0.180478	0.0965495	0.195565	0.101929	0.0742996	0.240034	0.0805458	0.0724214	0.116846	0.0661894	0.0373847	0.0655234	0.0443547	0.0408197	0.0346137	0.0626824	0.0878802	0.0852809	0.0726634	0
2667	10-13:15	EW2_F1P03_E11		XP_804180.1	0.71	hypothetical protein	0.601224	0.0245512	0.0995829	Yes	0.923008	0.412366	0.71927	0.0950817	0.0877612	0.0392085	0.0683894	0.10938	0.0454754	0.101775	0.156689	0.09797	0.101629	0.12055	0.103814	0.0622509	0.0657546	0.0617025	0.0529453	0.068102	0.0346807	0.0120094	0.0662372	0.0805468	0.0611807	0.064067	0.0715393	0
8468	32-3:2	EW1_R1P05_A12					0.0119016	3.86673e-05	0.829754	Yes	0.631405	0.412679	1.01723	3.09099	1.95166	1.27559	3.14423	2.46417	3.39666	3.27205	3.32474	3.09874	1.30315	1.71473	2.83174	1.73996	2.57181	0.944931	1.50802	1.65739	1.43926	0.99352	3.37218	3.33657	2.98744	3.58968	2.54687	0
562	3-2:1	EW1_R1P07_D09		XP_797192.1	7e-07	PREDICTED: similar to Microsomal dipeptidase precursor (MDP)	0.0817949	0.00254007	0.00219561	No	0.758149	0.412712	0.454551	0.447198	0.339043	0.184564	0.203275	0.467252	0.316936	0.362228	0.594704	0.560656	0.363149	0.420221	0.34289	0.308664	0.277377	0.268174	0.234865	0.217356	0.112261	0.139348	0.183906	0.283057	0.188814	0.191008	0.184868	0
89	1-6:4	EW1_F1P10_H01	Contig249	XP_788067.1	3e-44	PREDICTED: similar to 60S ribosomal protein L6 (TAX-responsive	0.0998719	0.00255156	0.0214149	Yes	0.708948	0.412717	0.584592	0.68275	0.484034	0.281782	0.399131	0.92718	0.542377	0.503701	0.633412	0.924666	0.652676	0.335292	0.42121	0.453827	0.635143	0.336266	0.287736	0.193411	0.261595	0.362895	0.328816	0.393847	0.289885	0.532314	0.506874	0
3147	12-10:2	EW1_R1P06_B03					0.163457	0.00261555	0.229676	Yes	0.801782	0.412839	0.8265	0.251146	0.201364	0.103683	0.207572	0.209557	0.248375	0.202642	0.39636	0.239002	0.184696	0.197572	0.209895	0.179935	0.240221	0.125509	0.101856	0.100437	0.109809	0.0849847	0.189487	0.227688	0.250065	0.167939	0.212676	0
1244	5-10:3	EW1_R1P03_H10		AAC65079.1	0.55	conserved hypothetical protein	0.150095	0.064226	0.455023	Yes	0.698428	0.413066	0.759865	0.249518	0.17427	0.103067	0.1896	0.329622	0.342951	0.143984	0.254125	0.23383	0.105863	0.176534	0.161172	0.300738	0.177446	0.0670657	0.275737	0.0269915	0.199539	0.116777	0.0733294	0.221637	0.244987	0.361473	0.170236	0
529	2-16:2	EW1_R1P07_F01		NP_176247.2	0.0003	ATP binding / pantothenate kinase	0.0219117	0.000928252	0.0254948	Yes	0.634244	0.41307	0.686421	1.20105	0.761757	0.496117	0.824424	1.08013	1.01649	1.35714	1.70699	0.982579	0.870865	0.531603	0.781817	0.701571	1.01011	0.523698	0.601914	0.372789	0.556257	0.459796	0.64871	0.908842	0.893901	0.900634	0.802376	0
7597	28-15:15	EW2_F1P03_B07		NP_001017831.1	1e-11	hypothetical protein LOC550529	0.00589053	0.00523234	0.00972462	Yes	0.538328	0.413407	0.571323	1.65085	0.888697	0.682472	0.943166	1.11002	1.6497	2.04957	1.50918	2.16469	0.673506	1.14746	1.08071	0.910801	0.728716	0.512254	1.33722	0.830871	0.613486	0.424032	0.820937	1.05739	1.30416	0.94282	0.69926	0
7670	29-4:3	EW1_R1P02_H12	Contig294	BAA95168.1	9e-18	amPTP10	0.0737046	0.00229193	0.00752234	Yes	0.57783	0.413716	0.467714	0.857959	0.495754	0.354951	0.40128	0.762926	1.33356	0.630893	0.826775	0.875984	0.300697	0.804328	0.519502	0.812199	0.29344	0.408618	0.322803	0.384284	0.338109	0.328761	0.344735	0.517422	0.481817	0.2348	0.515615	0
1323	5-14:14	EW2_R1P03_G06	Contig54	XP_714246.1	0.18	hypothetical protein CaO19.4072	0.179822	0.0974083	0.366533	Yes	0.65343	0.413741	0.686526	0.108488	0.0708894	0.044886	0.07448	0.0521474	0.247144	0.0732991	0.179639	0.0885587	0.0548891	0.0565312	0.0935489	0.0686778	0.0898005	0.0445885	0.0600783	0.0261915	0.0578553		0.0303282	0.0662572	0.0719137	0.0929845	0.170567	0
6149	23-10:12	EW2_R1P07_D10	Contig444	AAH69614.1	4e-62	CHIT1 protein	0.00309057	0.00608188	0.000770249	No	0.328677	0.413861	0.210719	1.21294	0.398667	0.501991	0.25559	1.51346	0.698044	1.24235	1.22483	1.63317	0.285025	0.534783	0.524371	0.770983	0.16342	0.622701	0.186485	0.803141	0.541884	0.63075	0.342199	0.531598	0.401154	0.0571172	0.261686	0
4316	16-14:15	EW2_F1P03_B04	Contig447	******No hits			0.20426	0.0477221	0.381121	Yes	0.658853	0.41401	0.811777	0.47982	0.316131	0.19865	0.389506	0.296804	0.261944	1.05219	0.546287	0.569108	0.25956	0.272998	0.573987	0.285204	0.272194	0.222334	0.277856	0.229845	0.207427	0.105032	0.431285	0.421099	0.589141	0.312901	0.267792	0
2639	10-12:4	EW1_R1P01_F03		XP_694195.1	2e-12	PREDICTED: hypothetical protein XP_689103	0.331513	0.001352	0.259096	Yes	0.838629	0.414287	0.79645	0.0732316	0.0614141	0.0303389	0.0583253	0.0634337	0.067068	0.0568073	0.0885396	0.0984274	0.0543862	0.0569933	0.0581485	0.0509272	0.0951786	0.0317211	0.0405988	0.0357413	0.0160579	0.0347759		0.0735344	0.048785	0.0769865	0.0419021	0
1487	6-8:8	EW1_F1P06_E06		ZP_00419892.1	2.1	glycine cleavage system transcriptional repressor	0.342207	8.17609e-05	0.15841	Yes	0.805863	0.414498	0.649722	0.173269	0.139631	0.0718195	0.112577	0.168	0.141348	0.157474	0.201185	0.207588	0.172853	0.0819689	0.174691	0.103548	0.207095	0.0669151	0.0954924	0.0630237	0.0682093	0.069562	0.108939	0.0752905	0.0768511	0.239875	0.119587	0
3176	12-11:14	EW2_R1P02_B07		******No hits			0.104675	0.000366275	0.394408	Yes	0.729315	0.414551	0.780577	0.116359	0.0848623	0.0482368	0.0908271	0.146903	0.0994061	0.114196	0.127055	0.100673	0.0844582	0.129505	0.0946835	0.0484633	0.0876915	0.0620481	0.0308206	0.070838	0.0468833	0.0411185	0.109315	0.0506142	0.149826	0.124258	0.0600084	0
3228	12-14:15	EW2_F1P03_B03	Contig439	******No hits			0.00723423	0.00220431	0.0286296	Yes	0.487435	0.414674	0.57264	3.28877	1.60306	1.36377	1.88328	2.91522	2.7282	4.80788	3.53649	2.84508	1.2012	2.1606	2.49455	1.28336	1.27416	1.20864	2.1157	1.54429	1.39316	0.857475	1.50802	1.59262	3.31042	2.03573	1.4637	0
204	1-12:17	EW1_F1P19_A04	Contig397	BAD51949.1	8e-13	cathepsin C	0.275376	0.000722846	0.0812812	Yes	0.717706	0.414737	0.792186	0.320854	0.230279	0.13307	0.254176	0.236459	0.337811	0.345824	0.341333	0.360638	0.276134	0.199809	0.238378	0.110094	0.447201	0.205809	0.192628	0.125575	0.132284	0.0633587	0.284802	0.23768	0.303014	0.295402	0.175089	0
7533	28-12:2	EW1_R1P06_B11		XP_954774.1	6e-05	centrin	0.0715696	0.00011357	0.882734	Yes	0.699101	0.415024	0.9055	0.287557	0.201031	0.119343	0.260383	0.31217	0.22552	0.262565	0.323797	0.3285	0.185572	0.184548	0.282311	0.118177	0.287366	0.0802204	0.161623	0.115854	0.135194	0.119215	0.305861	0.146829	0.463917	0.299742	0.191664	0
4202	16-8:3	EW1_R1P03_B04		******No hits			0.0238033	4.92746e-06	0.505593	Yes	0.72842	0.415152	0.897537	0.155959	0.113603	0.0647465	0.139979	0.168074	0.143914	0.17514	0.158065	0.137791	0.107247	0.0870704	0.137047	0.0959781	0.154048	0.0722919	0.0596905	0.0735118	0.049588	0.072336	0.184293	0.157017	0.0931502	0.12015	0.165938	0
[truncated: 7,556 more rows]
